# Supplementary material for: Assessing the knowledge and attitude towards HIV/AIDS among the general population and health care professionals in MENA region
Source: PLoS One. 2023 Jul 27;18(7):e0288838. doi: 10.1371/journal.pone.0288838 (PMC10374034; doi:10.1371/journal.pone.0288838)
Supplement: S1 Data — (XLSX) [file pone.0288838.s002.xlsx]

## Sheet: All Survey Raw Responses A&E
Timestamp	Gender	Age	Country of Nationality	Region of Residence in Saudi Arabia	Marital status	Educational level	Monthly income IN USD	Monthly income In SAR	How often do you use the three mass media sources- Television, radio, and newspaper?	How often do you use social media sources like Twitter and Facebook?	Occupation	1. Have you ever heard of HIV or the illness AIDS?	2. What was your source of knowledge regarding HIV or AIDS?	3. Do you know what the difference between HIV infection and AIDS is?	4. Is HIV contagious?	5. Can HIV be transmitted through daily contacts, such as sharing public bathrooms, sharing food, or utensils?	6. Can a person get HIV through contact with saliva, tears, urine or sweat?	7. Do coughing and sneezing spread HIV?	8. Can a person get HIV by blood transfusion?	9. Can HIV be sexually transmitted from one person to another?	10. Is AIDS a disease of homosexuals or bisexuals only?	11. Can a healthy-looking person have HIV?	12. Do the people who have been infected with HIV quickly develop signs of severe disease?	13. Once infected with HIV, can the patient transfer the virus at all stages of life?	14. Is AIDS curable?	15. Is prevention the best approach to solve HIV?	16. Do you study or work in the healthcare sector?	17. Will you treat a patient infected with HIV?	18. Would you provide the same quality of care to HIV-positive patients that you provide to other patients?	19. Would you be willing to do a physical examination of a known HIV-positive patient?	20. Do you dislike having physical contact with HIV/AIDS patients?	21. Would you interact with HIV-positive patients just like other patients?	22. Do you feel afraid of persons living with HIV/AIDS?	23. Do the people that get HIV through sex or drug-use have what they deserved?	24. Is AIDS a punishment for inappropriate behavior?	25. HIV-positive patients should be blamed for their condition?	26. Would you feel ashamed if someone you know got HIV?	27. Will your attitude change towards your colleagues if they contract HIV?	28. Will you spend time with your friend if you learn that he/she has HIV?	29. Do you approve the marriage of an HIV-positive individual to an HIV-negative individual?	30. Do you approve the marriage of two HIV-positive individuals?	31. Do you agree with obligatory pre-marital HIV testing as a precautionary measure	32. Do you agree that an obligatory HIV test should be incorporated in prenatal screening to protect infants?	33. Do you approve conceiving a child with an HIV-positive parent/s?	34. Can the HIV-positive mother transmit the virus to her baby during pregnancy?	35. Can the risk of Mother-To-Child-Transmission be reduced by taking specific drugs (Antiretroviral Therapy) during pregnancy?	36. Can the virus that causes AIDS be transmitted to the baby during delivery?	37. Can a woman who has HIV give birth to an uninfected child?	38. Can the virus that causes AIDS be transmitted to the baby by breastfeeding?
10/16/2018 15:36:13	Female	40-49	GCC countries	NA	Single	Postgraduate	>10,000	>37,500	Almost every day	Almost every day	Employed	Yes	Mass Media	No	Yes	No	Yes	No	Yes	Yes	No	No	No	Yes	No	Disagree	No	NA	NA	NA	NA	NA	No	No	No	No	No	No	Yes	No	Yes	Yes	Yes	Yes	Not Known	Not Known	Not Known	Yes	Not Known
10/16/2018 15:41:02	Female	30–39	Other	NA	Single	Postgraduate	1,000-4,999	3,750 - 18,375	At least once a week	Almost every day	Employed	Yes	Brochures & flyers	Yes	No	No	No	No	Yes	Yes	No	Yes	No	Not Known	No	Agree	Yes	Yes	Yes	Yes	No	Yes	No	No	No	No	No	No	Yes	No	Yes	Yes	Yes	No	Yes	No	Yes	No	No
10/16/2018 15:43:09	Female	15–19	Saudi Arabia	Central Province	Single	High School	<1,000	<3,750	Less than once a week	Almost every day	Student	Yes	Social Media	Yes	No	No	No	No	Yes	Yes	No	Yes	No	Not Known	Not Known	Disagree	Yes	Yes	Yes	Yes	Yes	Yes	No	No	No	No	No	No	Yes	No	No	Yes	Yes	No	Not Known	Not Known	Not Known	Not Known	Not Known
10/16/2018 15:44:06	Female	40-49	Saudi Arabia	Central Province	Married	Postgraduate	5,000-10,000	18,375 - 37,500	Almost every day	Almost every day	Employed	Yes	Mass Media	No	Yes	No	Yes	No	Yes	Yes	No	Yes	No	Yes	No	Not Known	No	NA	NA	NA	NA	NA	Yes	No	No	No	No	No	Yes	No	Yes	Yes	Yes	Yes	Not Known	Not Known	Not Known	Not Known	Not Known
10/16/2018 15:44:08	Male	50 <	GCC countries	NA	Married	Undergraduate	>10,000	>37,500	Almost every day	Almost every day	Self-employed	Yes	Mass Media	Yes	Not Known	Not Known	Not Known	Not Known	Not Known	Not Known	Yes	Not Known	Not Known	Not Known	Not Known	Not Known	No	NA	NA	NA	NA	NA	No	No	No	No	No	No	Yes	No	No	Yes	Yes	No	Not Known	Not Known	Not Known	Not Known	Not Known
10/16/2018 15:44:25	Female	40-49	Saudi Arabia	Central Province	Married	Postgraduate	>10,000	>37,500	Almost every day	Not at all	Employed	Yes	Peers	Yes	Yes	Yes	Yes	No	Yes	Yes	Yes	Yes	No	No	No	Agree	No	NA	NA	NA	NA	NA	Yes	No	No	No	No	No	Yes	No	Yes	Yes	Yes	Yes	No	Yes	Yes	Yes	No
10/16/2018 15:44:32	Female	20–29	Middle East & North Africa	NA	Single	Undergraduate	<1,000	<3,750	At least once a week	Almost every day	Employed	Yes	Other	No	Not Known	Yes	Not Known	Not Known	Yes	Yes	Yes	Yes	Not Known	Not Known	Not Known	Not Known	No	NA	NA	NA	NA	NA	Yes	Yes	Yes	No	No	No	Yes	Yes	No	No	Yes	No	Not Known	Not Known	Not Known	Not Known	Not Known
10/16/2018 15:45:44	Female	40-49	Saudi Arabia	Central Province	Previously married (Divorced/widow)	Postgraduate	1,000-4,999	3,750 - 18,375	Almost every day	At least once a week	Employed	Yes	Mass Media	Yes	No	No	No	No	Yes	Yes	No	Yes	No	Yes	Not Known	Disagree	Yes	Yes	No	Yes	No	No	No	No	No	No	No	No	Yes	No	Yes	Yes	Yes	Yes	Not Known	Not Known	Not Known	Yes	Not Known
10/16/2018 15:46:53	Male	40-49	Saudi Arabia	Central Province	Married	Postgraduate	5,000-10,000	18,375 - 37,500	Less than once a week	Almost every day	Employed	Yes	Mass Media	No	Yes	No	No	No	Yes	Yes	Yes	Yes	No	Not Known	No	Agree	Yes	Yes	Yes	Yes	Yes	No	Yes	No	No	No	Yes	Yes	No	No	Yes	Yes	Yes	Yes	Not Known	Not Known	Not Known	Not Known	Yes
10/16/2018 15:49:20	Male	50 <	Saudi Arabia	Central Province	Married	Postgraduate	>10,000	>37,500	Almost every day	Almost every day	Employed	Yes	Other	Yes	Yes	No	Not Known	No	Yes	Yes	No	Yes	No	Yes	No	Agree	Yes	Yes	Yes	Yes	No	Yes	No	No	No	No	No	No	Yes	No	Yes	Yes	Yes	Yes	Yes	Yes	Yes	Yes	No
10/16/2018 15:54:04	Female	30–39	Saudi Arabia	Central Province	Single	Postgraduate	>10,000	>37,500	Almost every day	Almost every day	Employed	Yes	Other	Yes	Yes	No	No	No	Yes	Yes	No	Yes	Yes	Yes	No	Agree	Yes	Yes	Yes	Yes	No	Yes	No	No	No	No	No	No	Yes	Yes	Yes	Yes	Yes	Yes	Yes	Yes	Yes	Yes	Yes
10/16/2018 15:54:57	Female	50 <	Other	NA	Married	Postgraduate	>10,000	>37,500	At least once a week	Almost every day	Employed	Yes	Booths & Seminars	Yes	Yes	No	No	No	Yes	Yes	No	Yes	No	Yes	No	Agree	Yes	Yes	Yes	Yes	Yes	Yes	No	No	No	No	No	No	Yes	No	No	Yes	No	Yes	Yes	Yes	Yes	Yes	No
10/16/2018 15:57:53	Female	30–39	Saudi Arabia	Eastern Province	Single	Postgraduate	5,000-10,000	18,375 - 37,500	Almost every day	Almost every day	Employed	Yes	Brochures & flyers	No	Yes	No	Not Known	Not Known	Yes	Yes	Not Known	Yes	No	Not Known	Not Known	Not Known	No	NA	NA	NA	NA	NA	No	No	No	No	No	No	Yes	No	No	Yes	Yes	No	Not Known	Not Known	Yes	Yes	Not Known
10/16/2018 15:58:21	Male	30–39	Other	NA	Married	Postgraduate	5,000-10,000	18,375 - 37,500	Almost every day	Almost every day	Employed	Yes	Mass Media	Yes	Yes	No	No	No	Yes	Yes	No	Yes	No	Yes	No	Agree	Yes	Yes	Yes	Yes	No	Yes	No	No	No	No	Yes	No	Yes	No	Yes	No	Yes	No	Yes	Yes	Yes	Yes	No
10/16/2018 15:58:30	Female	40-49	Saudi Arabia	Central Province	Married	Postgraduate	5,000-10,000	18,375 - 37,500	Almost every day	Not at all	Employed	Yes	Social Media	Yes	Yes	Yes	No	Yes	Yes	Yes	No	Yes	No	Yes	No	Not Known	No	NA	NA	NA	NA	NA	Yes	No	No	No	Yes	No	Yes	No	No	Yes	Yes	Yes	Yes	Yes	No	Yes	No
10/16/2018 15:58:51	Female	15–19	Saudi Arabia	Central Province	Single	Undergraduate	>10,000	>37,500	At least once a week	Almost every day	Student	Yes	Peers	Yes	Yes	No	No	No	Yes	Yes	Not Known	Yes	No	No	Not Known	Not Known	Yes	Yes	Yes	Yes	No	Yes	Yes	No	No	No	No	No	Yes	Yes	No	Yes	Yes	No	Not Known	Not Known	Not Known	Not Known	Not Known
10/16/2018 15:59:38	Female	20–29	Saudi Arabia	Central Province	Single	High School	<1,000	<3,750	At least once a week	Almost every day	Student	Yes	Other	Yes	No	No	No	No	Yes	Yes	No	Yes	No	Yes	No	Agree	Yes	Yes	Yes	Yes	No	Yes	No	No	No	No	Yes	No	Yes	No	Yes	Yes	Yes	No	Yes	Not Known	Yes	Not Known	Yes
10/16/2018 15:59:52	Female	20–29	Saudi Arabia	Central Province	Single	Undergraduate	<1,000	<3,750	Not at all	Almost every day	Student	Yes	Other	Yes	Yes	No	No	No	Yes	Yes	No	Yes	Not Known	Not Known	No	Agree	Yes	Yes	Yes	Yes	No	Yes	No	No	No	No	No	No	Yes	Yes	Yes	Yes	Yes	Yes	Yes	Yes	Yes	Yes	Not Known
10/16/2018 16:00:08	Female	40-49	GCC countries	NA	Married	Postgraduate	5,000-10,000	18,375 - 37,500	At least once a week	Almost every day	Employed	Yes	Brochures & flyers	Yes	No	No	Not Known	No	Yes	Yes	No	Yes	No	No	No	Agree	Yes	No	Yes	No	Yes	Yes	Yes	No	No	No	No	No	Yes	No	No	Yes	Yes	No	Yes	Yes	Yes	Yes	No
10/16/2018 16:00:44	Male	40-49	Saudi Arabia	Central Province	Married	Postgraduate	5,000-10,000	18,375 - 37,500	Less than once a week	Almost every day	Employed	Yes	Other	Yes	Yes	No	No	No	Yes	Yes	No	Yes	No	Yes	No	Agree	Yes	Yes	Yes	Yes	No	Yes	No	No	No	No	No	No	Yes	No	Yes	Yes	Yes	No	Yes	Not Known	Not Known	Not Known	Not Known
10/16/2018 16:01:04	Male	50 <	Middle East & North Africa	NA	Married	Undergraduate	1,000-4,999	3,750 - 18,375	Almost every day	Less than once a week	Employed	Yes	Mass Media	No	Not Known	Not Known	Not Known	Not Known	Not Known	Not Known	Not Known	Not Known	Not Known	Not Known	Not Known	Not Known	No	NA	NA	NA	NA	NA	Yes	Yes	Yes	No	Yes	Yes	No	No	No	Yes	Yes	No	Not Known	Not Known	Not Known	Not Known	Not Known
10/16/2018 16:01:17	Female	20–29	Saudi Arabia	Northern Province	Single	Undergraduate	>10,000	>37,500	Not at all	At least once a week	Student	Yes	Other	Yes	No	No	No	No	Yes	Yes	No	Yes	No	Yes	No	Agree	Yes	Yes	Yes	Yes	Yes	No	Yes	Yes	No	No	No	No	Yes	No	Yes	Yes	Yes	No	Yes	Yes	Yes	Yes	Yes
10/16/2018 16:01:40	Female	20–29	Saudi Arabia	Central Province	Single	Undergraduate	1,000-4,999	3,750 - 18,375	Almost every day	Almost every day	Student	Yes	Mass Media	Yes	No	No	No	No	Yes	Yes	No	Yes	No	Yes	No	Agree	Yes	Yes	Yes	Yes	Yes	Yes	No	No	No	No	Yes	No	Yes	No	Yes	Yes	Yes	No	Yes	Yes	Yes	Yes	No
10/16/2018 16:03:51	Female	40-49	Saudi Arabia	Central Province	Previously married (Divorced/widow)	Postgraduate	5,000-10,000	18,375 - 37,500	Almost every day	Almost every day	Unemployed	Yes	Other	No	Yes	No	No	No	Yes	Yes	Yes	Yes	No	No	Yes	Agree	Yes	Yes	Yes	Yes	Yes	No	No	No	No	No	No	No	No	Yes	Yes	Yes	Yes	Yes	Yes	Yes	Yes	Yes	Not Known
10/16/2018 16:04:01	Female	30–39	Saudi Arabia	Central Province	Single	Postgraduate	5,000-10,000	18,375 - 37,500	At least once a week	At least once a week	Employed	Yes	Mass Media	Yes	Yes	No	No	No	Yes	Yes	No	Yes	No	No	No	Agree	Yes	Yes	Yes	Yes	No	Yes	No	No	No	No	No	No	Yes	No	Yes	Yes	Yes	No	Yes	Yes	Yes	Yes	No
10/16/2018 16:04:04	Female	40-49	Middle East & North Africa	NA	Married	Postgraduate	5,000-10,000	18,375 - 37,500	At least once a week	Less than once a week	Employed	Yes	Brochures & flyers	Yes	Not Known	Yes	Yes	Not Known	Yes	Yes	Not Known	No	No	Not Known	Yes	Agree	Yes	No	No	No	Yes	No	No	No	No	No	No	No	Yes	No	No	No	No	No	Yes	No	No	Yes	Yes
10/16/2018 16:05:35	Female	20–29	Saudi Arabia	Central Province	Single	Undergraduate	<1,000	<3,750	Less than once a week	Almost every day	Student	Yes	Other	Yes	Yes	No	Not Known	No	Yes	Yes	Yes	Yes	No	No	No	Agree	Yes	Yes	Yes	Yes	Yes	Yes	Yes	No	No	No	Yes	No	Yes	No	No	Yes	Yes	No	Yes	Yes	Yes	Not Known	Not Known
10/16/2018 16:07:04	Female	20–29	Saudi Arabia	Central Province	Single	Undergraduate	<1,000	<3,750	Not at all	Almost every day	Student	Yes	Other	Yes	No	No	No	No	Yes	Yes	No	Yes	No	Yes	No	Agree	Yes	Yes	Yes	Yes	No	Yes	Yes	Yes	Yes	Yes	Yes	Yes	No	No	Yes	Yes	Yes	Yes	Yes	Yes	Yes	Yes	No
10/16/2018 16:07:09	Female	20–29	Saudi Arabia	Central Province	Single	Undergraduate	<1,000	<3,750	Not at all	Almost every day	Student	Yes	Other	Yes	Yes	No	No	No	Yes	Yes	No	Yes	No	Yes	No	Agree	Yes	Yes	No	Yes	Yes	No	Yes	No	No	No	No	Yes	No	No	Yes	Yes	Yes	No	Yes	Yes	Yes	Yes	Yes
10/16/2018 16:08:50	Female	40-49	Other	NA	Married	Postgraduate	>10,000	>37,500	Almost every day	Almost every day	Self-employed	Yes	Mass Media	No	Yes	No	No	No	Yes	Yes	No	Yes	No	Yes	Yes	Agree	No	NA	NA	NA	NA	NA	Yes	No	No	No	No	No	Yes	Yes	Yes	Yes	Yes	No	Yes	Not Known	Not Known	Not Known	Not Known
10/16/2018 16:09:08	Female	40-49	Other	NA	Married	Postgraduate	>10,000	>37,500	Almost every day	Almost every day	Self-employed	Yes	Mass Media	No	Yes	No	No	No	Yes	Yes	No	Yes	No	Yes	Yes	Agree	No	NA	NA	NA	NA	NA	Yes	No	No	No	No	No	Yes	Yes	Yes	Yes	Yes	No	Yes	Not Known	Not Known	Not Known	Not Known
10/16/2018 16:13:57	Female	20–29	Saudi Arabia	Central Province	Single	Undergraduate	5,000-10,000	18,375 - 37,500	Almost every day	Almost every day	Student	Yes	Other	Yes	Yes	No	Not Known	No	Yes	Yes	No	Yes	No	No	No	Agree	Yes	Yes	Yes	Yes	Yes	Yes	Yes	Yes	Yes	No	Yes	Yes	No	No	Yes	Yes	Yes	Yes	No	Yes	Yes	Yes	Not Known
10/16/2018 16:15:59	Female	50 <	Saudi Arabia	Central Province	Previously married (Divorced/widow)	Postgraduate	>10,000	>37,500	At least once a week	Almost every day	Employed	Yes	Other	Yes	Yes	No	Yes	No	Yes	Yes	No	Yes	Yes	Yes	Yes	Disagree	Yes	Yes	No	Yes	No	Yes	Yes	No	No	No	Yes	Yes	Yes	No	Yes	Yes	Yes	No	Yes	Yes	Yes	No	Yes
10/16/2018 16:16:40	Female	40-49	Saudi Arabia	Central Province	Married	Postgraduate	>10,000	>37,500	Almost every day	Less than once a week	Employed	Yes	Mass Media	Yes	Yes	No	Not Known	Not Known	Yes	Yes	No	Yes	No	Not Known	Not Known	Agree	Yes	Yes	Yes	Yes	Yes	No	No	No	No	No	No	No	Yes	No	Yes	Yes	Yes	No	Not Known	Not Known	Not Known	Yes	Not Known
10/16/2018 16:17:08	Female	40-49	Other	NA	Married	Postgraduate	>10,000	>37,500	Almost every day	Almost every day	Self-employed	Yes	Mass Media	No	Yes	No	No	No	Yes	Yes	No	Yes	No	Not Known	Yes	Agree	No	NA	NA	NA	NA	NA	No	No	No	No	No	No	Yes	Yes	Yes	Yes	Yes	No	Not Known	Not Known	Not Known	Not Known	Not Known
10/16/2018 16:23:43	Female	30–39	Saudi Arabia	Western Province	Married	Postgraduate	>10,000	>37,500	At least once a week	At least once a week	Employed	Yes	Other	Yes	Yes	No	No	No	Yes	Yes	No	Yes	No	Yes	No	Agree	Yes	Yes	Yes	Yes	No	Yes	No	No	No	No	No	No	Yes	Yes	Yes	Yes	Yes	Yes	Yes	Yes	Yes	Yes	Yes
10/16/2018 16:24:52	Female	20–29	Saudi Arabia	Central Province	Single	Postgraduate	1,000-4,999	3,750 - 18,375	At least once a week	Almost every day	Employed	Yes	Other	Yes	Yes	No	No	No	Yes	Yes	No	Yes	No	Not Known	Yes	Agree	Yes	Yes	Yes	Yes	No	Yes	Yes	No	No	No	No	No	Yes	No	Yes	Yes	Yes	Yes	Yes	Yes	Yes	Yes	Yes
10/16/2018 16:26:18	Male	20–29	Saudi Arabia	Central Province	Single	High School	<1,000	<3,750	Almost every day	Almost every day	Student	Yes	Other	Yes	Yes	No	Not Known	No	Yes	Yes	No	Yes	No	Not Known	No	Agree	Yes	Yes	Yes	Yes	Yes	Yes	Yes	No	No	No	No	No	Yes	No	Yes	Yes	Yes	Yes	Not Known	Yes	Not Known	Yes	Not Known
10/16/2018 16:26:19	Male	30–39	Saudi Arabia	Central Province	Married	Postgraduate	>10,000	>37,500	Almost every day	Almost every day	Employed	Yes	Peers	No	Yes	No	Not Known	No	Yes	Yes	No	Yes	No	Yes	No	Agree	No	NA	NA	NA	NA	NA	No	No	No	No	No	No	Yes	No	Yes	Yes	Yes	No	Not Known	Not Known	Not Known	Not Known	Not Known
10/16/2018 16:30:13	Female	15–19	Saudi Arabia	Eastern Province	Single	High School	<1,000	<3,750	Not at all	Almost every day	Student	Yes	Mass Media	No	Yes	Yes	Yes	Not Known	Yes	Yes	No	Yes	No	Yes	No	Agree	No	NA	NA	NA	NA	NA	No	No	No	No	No	No	Yes	Yes	Yes	Yes	Yes	Yes	Not Known	Not Known	Not Known	Yes	Not Known
10/16/2018 16:30:31	Female	40-49	Middle East & North Africa	NA	Married	Undergraduate	1,000-4,999	3,750 - 18,375	Almost every day	Almost every day	Employed	Yes	Infected individual	No	Not Known	No	Yes	Yes	Yes	Yes	Yes	Yes	Not Known	No	Not Known	Not Known	Yes	No	No	Yes	Yes	No	Yes	No	No	No	Yes	No	No	No	Yes	Yes	Yes	Yes	Not Known	Not Known	Yes	Not Known	Not Known
10/16/2018 16:30:37	Female	50 <	Saudi Arabia	Central Province	Married	Postgraduate	>10,000	>37,500	Almost every day	Almost every day	Employed	Yes	Other	Yes	Yes	No	Yes	No	Yes	Yes	Yes	Yes	No	No	No	Agree	Yes	Yes	Yes	Yes	Yes	Yes	No	Yes	Yes	No	Yes	No	Yes	No	Yes	Yes	Yes	No	No	No	Yes	Yes	No
10/16/2018 16:30:55	Female	30–39	Saudi Arabia	Central Province	Single	Postgraduate	1,000-4,999	3,750 - 18,375	Almost every day	Almost every day	Employed	Yes	Other	No	Yes	No	No	No	Yes	Yes	No	Yes	No	Yes	No	Agree	Yes	No	Yes	No	Yes	No	Yes	No	No	No	Yes	No	No	No	Yes	Yes	Yes	No	Not Known	Not Known	Not Known	Not Known	No
10/16/2018 16:31:36	Female	40-49	Saudi Arabia	Central Province	Previously married (Divorced/widow)	Postgraduate	5,000-10,000	18,375 - 37,500	At least once a week	Almost every day	Self-employed	Yes	Other	Yes	No	No	Yes	No	Yes	Yes	No	Yes	No	Yes	No	Agree	No	NA	NA	NA	NA	NA	No	No	No	No	No	No	Yes	No	Yes	Yes	Yes	Yes	Yes	Yes	Yes	Yes	Yes
10/16/2018 16:34:40	Female	20–29	Saudi Arabia	Central Province	Single	Undergraduate	5,000-10,000	18,375 - 37,500	Not at all	At least once a week	Employed	Yes	Other	Yes	Yes	No	No	No	Yes	Yes	No	Yes	No	No	No	Agree	Yes	Yes	Yes	Yes	No	Yes	No	No	No	No	No	No	Yes	Yes	Yes	Yes	Yes	Yes	No	Yes	Yes	Yes	No
10/16/2018 16:37:03	Female	30–39	Saudi Arabia	Central Province	Married	Undergraduate	1,000-4,999	3,750 - 18,375	Almost every day	Almost every day	Unemployed	Yes	Mass Media	No	Yes	Yes	No	No	Yes	Yes	No	Yes	No	Yes	No	Agree	No	NA	NA	NA	NA	NA	Yes	No	No	No	Yes	Yes	No	No	Yes	Yes	Yes	No	Yes	Not Known	Not Known	Not Known	No
10/16/2018 16:40:23	Male	40-49	Saudi Arabia	Central Province	Married	Postgraduate	>10,000	>37,500	Almost every day	Almost every day	Employed	Yes	Mass Media	Yes	Yes	No	No	No	Yes	Yes	No	Yes	No	No	No	Agree	Yes	Yes	Yes	Yes	No	Yes	No	No	No	No	No	No	No	No	Yes	Yes	Yes	Yes	No	Yes	Yes	Yes	Yes
10/16/2018 16:40:50	Female	40-49	Saudi Arabia	Central Province	Married	Postgraduate	5,000-10,000	18,375 - 37,500	Almost every day	Almost every day	Employed	No	Other	Yes	Yes	No	No	No	Yes	Yes	No	Yes	No	Yes	No	Agree	Yes	Yes	Yes	Yes	No	Yes	No	No	Yes	No	No	No	Yes	No	Yes	Yes	Yes	Yes	Yes	Yes	Yes	Yes	No
10/16/2018 16:42:14	Female	20–29	Saudi Arabia	Western Province	Single	Postgraduate	1,000-4,999	3,750 - 18,375	Less than once a week	Almost every day	Employed	Yes	Other	Yes	Yes	No	No	No	Yes	Yes	No	Yes	No	Not Known	No	Agree	Yes	Yes	Yes	Yes	Yes	Yes	No	No	No	No	No	Yes	Yes	No	Yes	Yes	Yes	No	No	Not Known	Yes	Not Known	Yes
10/16/2018 16:42:32	Female	15–19	Saudi Arabia	Central Province	Single	High School	<1,000	<3,750	Almost every day	Almost every day	Student	Yes	Social Media	Yes	No	Yes	Yes	Not Known	Yes	Yes	No	Yes	No	Not Known	Not Known	Agree	No	NA	NA	NA	NA	NA	No	No	No	No	No	No	Yes	No	Yes	Yes	Yes	No	Yes	Not Known	Not Known	Not Known	Not Known
10/16/2018 16:43:36	Male	50 <	Saudi Arabia	Central Province	Married	Postgraduate	5,000-10,000	18,375 - 37,500	Almost every day	Almost every day	Self-employed	Yes	Mass Media	Yes	Yes	No	Yes	No	Yes	Yes	No	Yes	No	Not Known	Not Known	Agree	No	NA	NA	NA	NA	NA	Yes	No	No	No	No	No	Yes	No	Yes	Yes	Yes	No	Not Known	Not Known	Not Known	Yes	Not Known
10/16/2018 16:44:22	Female	20–29	Saudi Arabia	Central Province	Single	Undergraduate	1,000-4,999	3,750 - 18,375	At least once a week	Almost every day	Student	Yes	Other	Yes	Yes	Yes	Yes	Yes	Yes	Yes	Yes	Yes	Not Known	Yes	Not Known	Agree	Yes	Yes	No	No	No	No	Yes	Yes	No	Yes	No	No	No	No	No	Yes	Yes	No	Yes	Yes	Yes	No	Not Known
10/16/2018 16:46:42	Male	15–19	Other	NA	Single	Undergraduate	<1,000	<3,750	Almost every day	Almost every day	Student	Yes	Peers	No	Yes	Yes	No	No	Yes	Yes	No	Yes	No	Yes	No	Agree	Yes	No	Yes	Yes	No	Yes	Yes	No	No	No	Yes	Yes	No	Yes	No	Yes	No	No	No	Yes	No	Not Known	Yes
10/16/2018 16:55:56	Female	30–39	Saudi Arabia	Eastern Province	Married	Postgraduate	5,000-10,000	18,375 - 37,500	Less than once a week	At least once a week	Employed	Yes	Other	Yes	Yes	No	No	No	Yes	Yes	No	Yes	No	Yes	No	Agree	Yes	Yes	Yes	Yes	No	Yes	No	No	No	No	No	No	Yes	No	Yes	Yes	Yes	Yes	Yes	Yes	Yes	Yes	Yes
10/16/2018 16:56:14	Male	30–39	Saudi Arabia	Central Province	Married	Postgraduate	>10,000	>37,500	Almost every day	Almost every day	Employed	Yes	Mass Media	Yes	Yes	No	No	No	Yes	Yes	No	Yes	No	No	Yes	Agree	Yes	Yes	Yes	Yes	No	Yes	No	No	No	No	No	No	Yes	No	Yes	Yes	No	Yes	Yes	Yes	Not Known	Yes	No
10/16/2018 16:56:46	Female	40-49	Saudi Arabia	Central Province	Married	Postgraduate	5,000-10,000	18,375 - 37,500	At least once a week	At least once a week	Employed	Yes	Other	Yes	No	No	No	No	Yes	Yes	No	Yes	No	Not Known	Not Known	Agree	Yes	Yes	Yes	Yes	Yes	Yes	Yes	No	No	No	No	No	Yes	No	Yes	Yes	Yes	No	Yes	Not Known	Yes	Yes	No
10/16/2018 16:58:52	Female	20–29	Saudi Arabia	Central Province	Single	Postgraduate	1,000-4,999	3,750 - 18,375	At least once a week	Almost every day	Employed	Yes	Brochures & flyers	Yes	Yes	No	No	No	Yes	Yes	No	Yes	No	No	No	Agree	Yes	No	No	Yes	No	Yes	No	No	No	No	No	No	Yes	No	No	Yes	Yes	No	Yes	Not Known	Yes	No	Yes
10/16/2018 16:59:31	Male	50 <	Saudi Arabia	Central Province	Married	Postgraduate	5,000-10,000	18,375 - 37,500	Almost every day	Almost every day	Employed	Yes	Mass Media	Yes	No	Yes	Yes	Yes	Yes	Yes	Yes	No	No	No	No	Agree	Yes	Yes	Yes	Yes	No	No	No	No	Yes	No	No	No	Yes	Yes	Yes	Yes	Yes	Yes	No	Yes	No	Yes	No
10/16/2018 17:00:42	Male	40-49	Middle East & North Africa	NA	Married	Postgraduate	5,000-10,000	18,375 - 37,500	Almost every day	At least once a week	Employed	Yes	Peers	Yes	Yes	No	No	No	Yes	Yes	No	Yes	No	Not Known	Yes	Agree	No	NA	NA	NA	NA	NA	Yes	No	No	No	No	No	Yes	No	Yes	Yes	Yes	No	Not Known	No	Yes	Not Known	Not Known
10/16/2018 17:01:14	Female	30–39	Saudi Arabia	Eastern Province	Single	Postgraduate	1,000-4,999	3,750 - 18,375	Less than once a week	Almost every day	Employed	Yes	Other	Yes	Yes	No	No	No	Yes	Yes	No	Yes	No	Yes	No	Agree	Yes	Yes	Yes	Yes	No	Yes	No	No	No	No	No	No	No	Yes	Yes	Yes	Yes	Yes	Yes	Yes	Yes	Yes	Yes
10/16/2018 17:04:39	Female	40-49	Saudi Arabia	Central Province	Single	Undergraduate	5,000-10,000	18,375 - 37,500	Almost every day	Less than once a week	Employed	Yes	Other	No	Not Known	No	No	No	Yes	Yes	No	Yes	Not Known	Not Known	Yes	Not Known	No	NA	NA	NA	NA	NA	No	No	No	No	No	No	Yes	Yes	Yes	Yes	Yes	No	Yes	Not Known	Not Known	Not Known	Not Known
10/16/2018 17:05:44	Female	20–29	Saudi Arabia	Central Province	Single	Undergraduate	<1,000	<3,750	Less than once a week	Almost every day	Unemployed	Yes	Other	No	Yes	No	Yes	No	Yes	Yes	No	Yes	Yes	Yes	No	Disagree	Yes	Yes	Yes	Yes	No	Yes	No	No	No	No	No	No	Yes	No	Yes	Yes	Yes	Yes	Yes	Yes	Not Known	Yes	Not Known
10/16/2018 17:07:44	Female	20–29	Saudi Arabia	Northern Province	Single	Undergraduate	<1,000	<3,750	Almost every day	Almost every day	Student	Yes	Peers	Yes	No	No	No	No	Yes	Yes	No	Yes	No	Yes	No	Agree	Yes	Yes	Yes	Yes	Yes	Yes	No	No	No	No	No	No	Yes	No	Yes	Yes	Yes	No	Not Known	Not Known	Not Known	Not Known	Not Known
10/16/2018 17:10:31	Female	30–39	Saudi Arabia	Central Province	Married	Undergraduate	5,000-10,000	18,375 - 37,500	At least once a week	Almost every day	Unemployed	Yes	Mass Media	Yes	Yes	Yes	Yes	No	Yes	Yes	No	Yes	Yes	No	Not Known	Agree	No	NA	NA	NA	NA	NA	Yes	No	No	No	Yes	Yes	No	No	Yes	Yes	Yes	No	No	Not Known	Not Known	Yes	Not Known
10/16/2018 17:10:50	Female	20–29	Saudi Arabia	Western Province	Single	Undergraduate	<1,000	<3,750	At least once a week	Almost every day	Unemployed	Yes	Other	Yes	Yes	No	Yes	Yes	Yes	Yes	No	Not Known	Not Known	No	Not Known	Agree	Yes	Yes	Yes	Yes	No	Yes	No	No	No	No	No	Yes	Yes	Yes	Yes	Yes	Yes	Yes	Yes	Yes	Yes	Not Known	Yes
10/16/2018 17:13:23	Female	50 <	Saudi Arabia	Central Province	Previously married (Divorced/widow)	Postgraduate	>10,000	>37,500	At least once a week	Almost every day	Employed	Yes	Other	Yes	Yes	No	No	No	Yes	Yes	No	Yes	Yes	Yes	Yes	Agree	Yes	Yes	Yes	Yes	No	Yes	No	No	No	No	No	No	Yes	Yes	Yes	Yes	Yes	Yes	Yes	Yes	Yes	Yes	Yes
10/16/2018 17:14:18	Male	30–39	Saudi Arabia	Central Province	Married	Postgraduate	5,000-10,000	18,375 - 37,500	At least once a week	Almost every day	Employed	Yes	Social Media	Yes	Yes	No	No	No	Yes	Yes	No	Yes	No	Yes	Yes	Agree	Yes	Yes	Yes	Yes	No	No	No	Yes	Yes	No	No	No	Yes	Yes	Yes	Yes	Yes	Yes	Yes	Yes	Yes	Yes	Yes
10/16/2018 17:14:23	Female	20–29	Saudi Arabia	Central Province	Single	Undergraduate	<1,000	<3,750	Not at all	Almost every day	Student	Yes	Other	Yes	Yes	No	Yes	No	Yes	Yes	No	Yes	No	Not Known	No	Agree	Yes	Yes	Yes	Yes	Yes	Yes	Yes	No	No	No	No	No	Yes	No	Yes	Yes	Yes	No	Not Known	Not Known	Not Known	Not Known	Yes
10/16/2018 17:15:40	Female	20–29	Middle East & North Africa	NA	Single	Undergraduate	<1,000	<3,750	Not at all	Almost every day	Student	Yes	Other	Yes	No	Not Known	Yes	No	Yes	Yes	No	Yes	Not Known	Not Known	Not Known	Agree	Yes	Yes	Yes	Yes	No	Yes	No	No	No	No	No	Yes	Yes	No	Yes	Yes	Yes	Yes	Not Known	Not Known	Yes	Yes	Not Known
10/16/2018 17:16:26	Female	20–29	Saudi Arabia	Eastern Province	Single	Undergraduate	1,000-4,999	3,750 - 18,375	Less than once a week	Almost every day	Student	Yes	Other	Yes	Yes	No	No	No	Yes	Yes	No	Yes	No	Not Known	Not Known	Agree	Yes	Yes	Yes	Yes	No	Yes	No	No	No	No	No	No	Yes	No	Yes	Yes	Yes	Yes	Not Known	Not Known	Not Known	Yes	Not Known
10/16/2018 17:18:55	Female	20–29	Middle East & North Africa	NA	Single	Postgraduate	1,000-4,999	3,750 - 18,375	Less than once a week	Almost every day	Employed	Yes	Mass Media	Yes	Yes	No	No	No	Yes	Yes	No	Yes	No	Yes	No	Agree	Yes	Yes	Yes	Yes	No	Yes	Yes	No	No	No	No	No	Yes	No	Yes	Yes	Yes	No	Yes	Yes	Yes	Yes	No
10/16/2018 17:25:46	Male	40-49	Saudi Arabia	Central Province	Married	Postgraduate	5,000-10,000	18,375 - 37,500	Almost every day	Less than once a week	Employed	Yes	Other	Yes	Yes	No	No	No	Yes	Yes	Yes	Yes	No	Yes	No	Agree	Yes	Yes	Yes	Yes	No	Yes	No	No	No	No	No	No	Yes	No	No	Yes	Yes	Yes	No	Yes	No	Yes	No
10/16/2018 17:29:25	Female	20–29	Saudi Arabia	Central Province	Single	Undergraduate	<1,000	<3,750	At least once a week	Almost every day	Student	Yes	Social Media	Yes	Yes	No	No	No	Yes	Yes	No	Yes	No	Yes	No	Agree	Yes	Yes	Yes	Yes	Yes	Yes	Yes	No	No	No	No	Yes	Yes	No	Yes	Yes	Yes	No	Yes	No	Yes	No	Yes
10/16/2018 17:29:30	Female	20–29	Middle East & North Africa	NA	Single	Undergraduate	<1,000	<3,750	At least once a week	Almost every day	Student	Yes	Social Media	No	Yes	No	No	No	Yes	Yes	No	Yes	No	Yes	No	Agree	No	NA	NA	NA	NA	NA	No	No	No	No	No	No	Yes	Yes	Yes	Yes	Yes	No	Yes	Not Known	Yes	No	No
10/16/2018 17:31:18	Male	20–29	Saudi Arabia	Western Province	Single	Undergraduate	<1,000	<3,750	Not at all	Not at all	Student	Yes	Other	Yes	Yes	No	No	No	Yes	Yes	No	Yes	No	Not Known	No	Agree	Yes	Yes	Yes	Yes	No	Yes	No	No	No	No	Yes	Yes	Yes	No	Yes	Yes	Yes	No	No	Yes	Yes	Not Known	Yes
10/16/2018 17:35:01	Female	20–29	Saudi Arabia	Central Province	Single	Postgraduate	<1,000	<3,750	At least once a week	Almost every day	Employed	Yes	Social Media	No	Yes	No	No	No	Yes	Yes	No	Yes	Not Known	Not Known	No	Not Known	No	NA	NA	NA	NA	NA	Yes	No	No	No	No	Yes	No	Yes	Yes	Yes	Yes	No	Not Known	Not Known	Not Known	Not Known	No
10/16/2018 17:35:40	Female	20–29	Saudi Arabia	Central Province	Single	Undergraduate	<1,000	<3,750	At least once a week	Almost every day	Student	Yes	Social Media	No	Yes	No	Not Known	No	Yes	Yes	No	Yes	Not Known	Not Known	Not Known	Agree	No	NA	NA	NA	NA	NA	Yes	Yes	Yes	Yes	Yes	Yes	Yes	No	Yes	Yes	Yes	No	Yes	Not Known	Not Known	Not Known	Not Known
10/16/2018 17:36:15	Female	20–29	Saudi Arabia	Central Province	Single	High School	<1,000	<3,750	Not at all	At least once a week	Student	Yes	Other	Yes	Yes	No	No	No	Yes	Yes	No	Yes	No	Yes	No	Agree	Yes	Yes	Yes	Yes	No	Yes	No	No	No	No	No	No	Yes	Yes	Yes	Yes	Yes	No	Yes	Not Known	Not Known	Not Known	Not Known
10/16/2018 17:36:35	Female	30–39	Saudi Arabia	Central Province	Married	Postgraduate	5,000-10,000	18,375 - 37,500	Less than once a week	Less than once a week	Employed	Yes	Brochures & flyers	Yes	Yes	No	No	No	Yes	Yes	No	Yes	No	Not Known	Yes	Agree	Yes	Yes	Yes	Yes	No	Yes	No	No	No	No	No	No	Yes	No	Yes	Yes	Yes	No	Yes	Not Known	Yes	Yes	Yes
10/16/2018 17:37:02	Female	20–29	Saudi Arabia	Central Province	Single	Undergraduate	<1,000	<3,750	Not at all	At least once a week	Student	Yes	Other	Yes	Yes	Yes	Yes	Yes	Yes	Yes	No	Yes	Not Known	Not Known	No	Agree	Yes	Yes	Yes	Yes	No	Yes	Yes	No	No	No	Yes	No	No	No	No	Yes	Yes	No	Yes	No	Yes	Not Known	Yes
10/16/2018 17:39:48	Male	20–29	Saudi Arabia	Western Province	Single	Undergraduate	1,000-4,999	3,750 - 18,375	At least once a week	Almost every day	Student	Yes	Mass Media	Yes	Yes	No	No	No	Yes	Yes	No	Yes	Not Known	Yes	Not Known	Agree	Yes	Yes	Yes	Yes	No	Yes	No	No	No	No	No	Yes	Yes	No	Yes	Yes	Yes	No	Yes	Not Known	Not Known	Yes	Not Known
10/16/2018 17:40:23	Male	40-49	Saudi Arabia	Central Province	Married	Postgraduate	1,000-4,999	3,750 - 18,375	At least once a week	Almost every day	Self-employed	Yes	Mass Media	No	Yes	No	Not Known	Not Known	Yes	Yes	Not Known	Not Known	Not Known	Not Known	Not Known	Agree	No	NA	NA	NA	NA	NA	No	No	No	No	No	No	Yes	No	Yes	Yes	Yes	No	Not Known	Not Known	Not Known	Not Known	Not Known
10/16/2018 17:50:13	Female	20–29	Saudi Arabia	Central Province	Single	Undergraduate	<1,000	<3,750	Less than once a week	Almost every day	Student	Yes	Other	Yes	Yes	No	No	No	Yes	Yes	Not Known	Yes	No	Yes	No	Agree	Yes	Yes	Yes	Yes	No	Yes	Yes	No	No	No	No	No	Yes	No	Yes	Yes	Yes	Yes	Yes	Yes	Yes	Yes	Not Known
10/16/2018 17:50:53	Female	30–39	Middle East & North Africa	NA	Married	Postgraduate	>10,000	>37,500	Almost every day	Less than once a week	Employed	Yes	Mass Media	Yes	Yes	No	Not Known	No	Yes	Yes	No	Yes	No	Yes	No	Agree	No	NA	NA	NA	NA	NA	No	No	No	No	No	No	Yes	Yes	Yes	Yes	Yes	Yes	Yes	Yes	Yes	Yes	Not Known
10/16/2018 17:52:15	Male	30–39	Saudi Arabia	Western Province	Married	Postgraduate	5,000-10,000	18,375 - 37,500	At least once a week	Almost every day	Employed	Yes	Other	Yes	Yes	No	No	No	Yes	Yes	No	Yes	No	Yes	No	Agree	Yes	Yes	Yes	Yes	No	Yes	No	No	No	No	No	No	Yes	No	Yes	Yes	Yes	Yes	Yes	Yes	Yes	Yes	Not Known
10/16/2018 17:53:32	Female	20–29	Saudi Arabia	Central Province	Single	Undergraduate	<1,000	<3,750	Not at all	Almost every day	Student	Yes	Mass Media	Yes	Yes	Not Known	Yes	No	Yes	Yes	No	Yes	No	Yes	No	Agree	Yes	Yes	Yes	Yes	No	Yes	No	No	No	No	No	No	Yes	No	No	Yes	Yes	No	Yes	Not Known	Yes	No	Yes
10/16/2018 18:00:02	Female	20–29	Saudi Arabia	Central Province	Single	Undergraduate	<1,000	<3,750	Less than once a week	Almost every day	Student	Yes	Other	Yes	Yes	No	Yes	No	Yes	Yes	No	Yes	No	Not Known	No	Agree	Yes	Yes	Yes	Yes	No	Yes	No	No	No	No	No	No	Yes	Yes	Yes	Yes	Yes	No	Yes	Yes	Yes	Yes	Yes
10/16/2018 18:00:51	Female	30–39	GCC countries	NA	Married	Postgraduate	<1,000	<3,750	Not at all	Almost every day	Unemployed	Yes	Other	Yes	No	No	No	No	Yes	Yes	No	Yes	No	Not Known	Yes	Not Known	No	NA	NA	NA	NA	NA	No	No	No	No	No	No	Yes	Yes	Yes	Yes	Yes	No	Not Known	Yes	Not Known	Not Known	No
10/16/2018 18:06:22	Male	30–39	GCC countries	NA	Married	Undergraduate	5,000-10,000	18,375 - 37,500	At least once a week	Almost every day	Employed	Yes	Mass Media	Yes	Yes	No	Yes	No	Yes	Yes	No	Yes	No	Yes	No	Agree	No	NA	NA	NA	NA	NA	Yes	No	Yes	No	No	Yes	No	No	Yes	Yes	Yes	Yes	Yes	No	Yes	No	Yes
10/16/2018 18:07:03	Female	40-49	Saudi Arabia	Central Province	Married	Postgraduate	5,000-10,000	18,375 - 37,500	Almost every day	Almost every day	Employed	No	Other	Yes	Yes	No	No	No	Yes	Yes	No	Yes	No	Yes	No	Agree	Yes	Yes	Yes	Yes	No	Yes	No	No	Yes	No	No	No	Yes	No	Yes	Yes	Yes	Yes	Yes	Yes	Yes	Yes	No
10/16/2018 18:08:06	Male	20–29	Saudi Arabia	Central Province	Single	Postgraduate	1,000-4,999	3,750 - 18,375	Almost every day	Almost every day	Employed	Yes	Other	Yes	Yes	No	No	No	Yes	Yes	No	Yes	No	Yes	Not Known	Agree	Yes	No	No	No	Yes	Yes	No	No	No	Yes	No	No	Yes	No	Yes	Yes	Yes	Yes	Yes	Yes	Yes	Yes	Yes
10/16/2018 18:13:03	Female	20–29	Saudi Arabia	Central Province	Married	Postgraduate	1,000-4,999	3,750 - 18,375	Almost every day	Almost every day	Unemployed	Yes	Mass Media	No	Not Known	Not Known	Not Known	Not Known	Not Known	Not Known	Yes	Not Known	Not Known	Not Known	No	Not Known	No	NA	NA	NA	NA	NA	Yes	No	No	No	No	No	Yes	No	No	Yes	Yes	No	Yes	Not Known	Not Known	Not Known	Not Known
10/16/2018 18:13:51	Female	40-49	Saudi Arabia	Central Province	Married	Postgraduate	1,000-4,999	3,750 - 18,375	Not at all	Almost every day	Employed	Yes	Brochures & flyers	Yes	Yes	No	No	No	Yes	Yes	No	Yes	No	Yes	No	Agree	Yes	Yes	Yes	Yes	No	Yes	No	No	No	No	No	No	No	Yes	Yes	Yes	Yes	Yes	Yes	Yes	Not Known	Yes	No
10/16/2018 18:16:39	Male	20–29	Saudi Arabia	Western Province	Single	Postgraduate	<1,000	<3,750	Almost every day	Almost every day	Employed	Yes	Mass Media	Yes	Yes	No	Not Known	No	Yes	Yes	No	Yes	No	Not Known	Yes	Agree	Yes	Yes	Yes	Yes	No	Yes	No	No	No	No	No	No	Yes	No	Yes	Yes	Yes	Yes	Yes	Yes	Yes	Yes	Yes
10/16/2018 18:17:24	Male	40-49	Middle East & North Africa	NA	Married	Postgraduate	5,000-10,000	18,375 - 37,500	Almost every day	Almost every day	Employed	Yes	Social Media	Yes	Yes	No	No	No	Yes	Yes	No	Yes	No	No	No	Agree	No	NA	NA	NA	NA	NA	Yes	Yes	No	No	No	Yes	Yes	No	Yes	Yes	Yes	No	Yes	Yes	No	Yes	No
10/16/2018 18:17:28	Female	15–19	Middle East & North Africa	NA	Single	Undergraduate	5,000-10,000	18,375 - 37,500	Almost every day	Less than once a week	Student	Yes	Other	Yes	Yes	No	No	No	Yes	Yes	No	Yes	No	Yes	Yes	Disagree	Yes	Yes	Yes	Yes	No	Yes	No	No	No	No	No	No	No	Yes	Yes	Yes	Yes	Yes	Yes	Yes	Yes	Yes	Yes
10/16/2018 18:25:45	Female	40-49	Saudi Arabia	Central Province	Married	Postgraduate	>10,000	>37,500	Not at all	Almost every day	Employed	Yes	Other	Yes	Yes	No	Not Known	No	Yes	Yes	Yes	Yes	No	Yes	No	Agree	Yes	Yes	Yes	Yes	Yes	Yes	Yes	No	No	No	No	Yes	Yes	No	Yes	Yes	Yes	Yes	Yes	Not Known	Yes	Yes	No
10/16/2018 18:26:28	Male	30–39	Saudi Arabia	Central Province	Married	Postgraduate	>10,000	>37,500	Not at all	Almost every day	Employed	Yes	Booths & Seminars	Yes	No	No	No	No	Yes	Yes	No	Yes	No	Not Known	Not Known	Agree	Yes	Yes	Yes	Yes	No	No	No	No	No	No	No	No	No	No	No	Yes	Yes	Yes	No	Yes	Yes	Yes	No
10/16/2018 18:26:51	Male	50 <	Other	NA	Married	Postgraduate	>10,000	>37,500	Almost every day	Not at all	Employed	Yes	Other	Yes	No	No	No	No	Yes	Yes	No	Yes	No	No	No	Agree	Yes	Yes	Yes	Yes	No	Yes	No	Yes	Yes	No	No	No	Yes	No	Yes	Yes	No	No	Yes	Yes	Yes	Yes	Yes
10/16/2018 18:26:52	Female	40-49	Saudi Arabia	Central Province	Single	Postgraduate	1,000-4,999	3,750 - 18,375	Not at all	Almost every day	Student	Yes	Mass Media	No	No	No	No	No	Yes	Yes	No	Yes	No	Yes	No	Agree	Yes	Yes	Yes	Yes	No	Yes	No	No	No	No	No	No	Yes	No	Yes	Yes	Yes	No	Yes	Yes	Yes	Yes	Yes
10/16/2018 18:27:24	Male	50 <	Saudi Arabia	Western Province	Married	Postgraduate	5,000-10,000	18,375 - 37,500	Less than once a week	Almost every day	Employed	Yes	Social Media	Yes	No	No	No	No	Yes	Yes	No	Yes	No	Not Known	Yes	Agree	No	NA	NA	NA	NA	NA	Yes	No	No	No	No	No	No	No	No	Yes	Yes	No	Yes	No	Not Known	No	Not Known
10/16/2018 18:29:44	Female	15–19	Saudi Arabia	Central Province	Single	Undergraduate	<1,000	<3,750	Almost every day	Almost every day	Student	Yes	Booths & Seminars	Yes	Yes	No	No	No	Yes	Yes	No	Yes	Yes	Yes	No	Agree	Yes	Yes	Yes	Yes	Yes	Yes	Yes	Yes	No	No	Yes	No	Yes	No	Yes	Yes	Yes	Yes	Yes	Yes	Yes	Yes	Not Known
10/16/2018 18:30:28	Female	15–19	Saudi Arabia	Central Province	Single	High School	<1,000	<3,750	Not at all	Almost every day	Student	Yes	Mass Media	No	Yes	No	No	No	Yes	Yes	No	Yes	No	Not Known	No	Agree	Yes	No	Yes	Yes	No	Yes	Yes	No	No	No	No	No	Yes	No	Yes	Yes	No	Yes	Not Known	Not Known	Not Known	Not Known	Not Known
10/16/2018 18:31:21	Female	15–19	Saudi Arabia	Eastern Province	Single	Undergraduate	<1,000	<3,750	Almost every day	Almost every day	Student	Yes	Social Media	Yes	Yes	No	No	No	Yes	Yes	Not Known	Yes	Yes	Yes	No	Agree	Yes	No	No	Yes	No	Yes	No	Yes	Yes	No	No	No	Yes	No	Yes	Yes	Yes	No	Not Known	Not Known	Yes	Yes	No
10/16/2018 18:34:17	Female	20–29	Saudi Arabia	Central Province	Single	High School	<1,000	<3,750	Almost every day	Almost every day	Student	Yes	Mass Media	Yes	No	No	No	No	Yes	Yes	Not Known	Yes	No	No	Not Known	Agree	Yes	Yes	Yes	Yes	No	Yes	No	No	No	No	No	No	Yes	Yes	Yes	Yes	Yes	Yes	Not Known	Not Known	Not Known	Yes	Not Known
10/16/2018 18:37:07	Male	50 <	Saudi Arabia	Western Province	Married	Undergraduate	>10,000	>37,500	Almost every day	Not at all	Employed	Yes	Mass Media	No	Not Known	No	Not Known	No	Yes	Yes	Not Known	Yes	No	Not Known	No	Not Known	No	NA	NA	NA	NA	NA	Yes	No	Yes	Yes	Yes	No	No	No	No	No	Yes	No	Yes	Not Known	Not Known	Not Known	Not Known
10/16/2018 18:37:32	Female	20–29	Saudi Arabia	Central Province	Single	Postgraduate	1,000-4,999	3,750 - 18,375	Less than once a week	Almost every day	Employed	Yes	Social Media	No	Yes	Yes	No	No	Yes	Yes	No	Yes	Not Known	Yes	No	Agree	No	NA	NA	NA	NA	NA	Yes	Yes	Yes	No	Yes	No	No	No	Yes	Yes	Yes	No	Yes	Not Known	Not Known	Yes	Yes
10/16/2018 18:44:50	Female	20–29	Saudi Arabia	Eastern Province	Single	High School	<1,000	<3,750	Not at all	Almost every day	Student	Yes	Social Media	Yes	Yes	No	Yes	Not Known	Yes	Yes	Not Known	Yes	Not Known	Not Known	Yes	Agree	Yes	Yes	Yes	Yes	No	Yes	Yes	No	No	No	Yes	No	Yes	No	No	Yes	Yes	No	Yes	Yes	Yes	Not Known	Yes
10/16/2018 18:46:18	Female	40-49	Other	NA	Married	Postgraduate	5,000-10,000	18,375 - 37,500	Almost every day	At least once a week	Employed	Yes	Mass Media	Yes	Yes	No	No	No	Yes	Yes	No	Yes	No	Not Known	No	Agree	No	NA	NA	NA	NA	NA	No	No	No	No	No	No	Yes	Yes	Yes	No	Yes	Yes	Not Known	Not Known	Yes	Not Known	No
10/16/2018 18:46:39	Female	30–39	Other	NA	Married	Undergraduate	1,000-4,999	3,750 - 18,375	Almost every day	Almost every day	Employed	Yes	Other	Yes	Yes	No	No	No	Yes	Yes	No	Yes	No	Yes	No	Agree	No	NA	NA	NA	NA	NA	No	No	No	No	No	No	Yes	Yes	Yes	Yes	Yes	No	Not Known	Not Known	Not Known	Yes	Yes
10/16/2018 18:47:09	Male	15–19	Middle East & North Africa	NA	Single	Undergraduate	<1,000	<3,750	At least once a week	Almost every day	Student	Yes	Social Media	No	Not Known	No	No	No	Yes	Yes	Yes	Yes	Not Known	Not Known	Not Known	Not Known	No	NA	NA	NA	NA	NA	No	No	Yes	No	No	No	Yes	No	Yes	Yes	Yes	No	Not Known	Not Known	Not Known	Not Known	Not Known
10/16/2018 18:51:06	Female	20–29	Saudi Arabia	Eastern Province	Single	Undergraduate	1,000-4,999	3,750 - 18,375	Less than once a week	Almost every day	Student	Yes	Other	Yes	Yes	No	No	No	Yes	Yes	No	Yes	No	Yes	No	Agree	Yes	Yes	Yes	Yes	No	Yes	No	No	No	No	No	No	Yes	No	Yes	Yes	Yes	No	Yes	Yes	Yes	Yes	Yes
10/16/2018 18:52:11	Female	40-49	Saudi Arabia	Central Province	Married	Postgraduate	1,000-4,999	3,750 - 18,375	Almost every day	Almost every day	Employed	Yes	Booths & Seminars	Yes	Yes	No	Yes	No	Yes	Yes	Yes	Yes	No	Yes	No	Agree	Yes	Yes	Yes	Yes	Yes	Yes	Yes	No	No	No	No	No	Yes	No	Yes	Yes	Yes	No	Yes	Yes	Not Known	Not Known	Not Known
10/16/2018 18:53:07	Female	15–19	Saudi Arabia	Central Province	Single	Postgraduate	<1,000	<3,750	Almost every day	Almost every day	Student	Yes	Social Media	No	Yes	Yes	Yes	Yes	Yes	Yes	No	Yes	Not Known	Yes	No	Agree	Yes	Yes	Yes	Yes	No	Yes	Yes	No	Yes	Yes	No	No	Yes	No	No	Yes	Yes	Yes	Not Known	Yes	Not Known	Not Known	Not Known
10/16/2018 18:55:53	Female	15–19	Saudi Arabia	Central Province	Single	High School	<1,000	<3,750	Not at all	Almost every day	Student	Yes	Social Media	Yes	Yes	No	No	No	Yes	Yes	Yes	Yes	No	Not Known	Yes	Not Known	Yes	Yes	Yes	Yes	No	Yes	No	No	No	No	No	No	Yes	No	Yes	Yes	Yes	No	Yes	Not Known	Yes	Not Known	Not Known
10/16/2018 18:57:36	Female	30–39	Saudi Arabia	Eastern Province	Married	Postgraduate	5,000-10,000	18,375 - 37,500	At least once a week	Almost every day	Employed	Yes	Other	Yes	Yes	No	No	No	Yes	Yes	No	Yes	No	Not Known	No	Agree	Yes	Yes	Yes	Yes	No	Yes	Yes	No	No	No	No	No	Yes	No	Yes	Yes	Yes	No	Yes	Not Known	Not Known	Yes	Yes
10/16/2018 18:58:43	Female	50 <	Saudi Arabia	Central Province	Married	Postgraduate	1,000-4,999	3,750 - 18,375	Almost every day	Not at all	Employed	Yes	Other	No	Yes	No	No	No	Yes	Yes	Yes	Yes	No	Yes	No	Agree	Yes	Yes	Yes	Yes	No	Yes	No	No	No	No	No	No	Yes	No	Yes	Yes	Yes	Yes	Yes	Not Known	Yes	No	Yes
10/16/2018 19:03:00	Female	20–29	Middle East & North Africa	NA	Single	Undergraduate	<1,000	<3,750	Almost every day	Almost every day	Student	Yes	Other	Yes	Yes	Yes	No	No	Yes	Yes	No	Yes	No	Yes	No	Agree	Yes	Yes	Yes	Yes	Yes	Yes	Yes	No	No	No	No	No	Yes	No	Yes	Yes	Yes	Yes	Yes	Yes	Yes	Yes	Yes
10/16/2018 19:03:03	Male	20–29	Other	NA	Single	Undergraduate	<1,000	<3,750	Less than once a week	Almost every day	Student	Yes	Mass Media	Yes	Yes	No	Not Known	No	Yes	Yes	No	Yes	No	Not Known	No	Not Known	Yes	Yes	Yes	Yes	No	Yes	No	No	No	No	No	No	Yes	Yes	Yes	Yes	Yes	No	Yes	Not Known	Not Known	Not Known	Not Known
10/16/2018 19:03:11	Male	30–39	Saudi Arabia	Eastern Province	Married	Postgraduate	>10,000	>37,500	Almost every day	Not at all	Employed	Yes	Mass Media	No	Yes	No	No	No	Yes	Yes	No	Yes	No	Not Known	Not Known	Agree	No	NA	NA	NA	NA	NA	Yes	No	No	No	No	Yes	Yes	No	Yes	Yes	Yes	No	Not Known	Not Known	Not Known	Not Known	Not Known
10/16/2018 19:05:04	Female	20–29	Middle East & North Africa	NA	Single	High School	>10,000	>37,500	Not at all	Almost every day	Student	Yes	Mass Media	No	Yes	No	No	No	Yes	Yes	No	Yes	No	Not Known	Not Known	Agree	Yes	Yes	Yes	Yes	No	Yes	Yes	No	No	No	Yes	No	Yes	No	No	Yes	Yes	No	Yes	Yes	No	Yes	Yes
10/16/2018 19:07:33	Male	50 <	Saudi Arabia	Western Province	Married	Postgraduate	>10,000	>37,500	Less than once a week	At least once a week	Employed	Yes	Brochures & flyers	No	Not Known	Not Known	Not Known	No	Yes	Yes	Yes	Yes	Yes	Yes	Not Known	Agree	No	NA	NA	NA	NA	NA	Yes	Yes	Yes	No	No	Yes	No	No	No	No	Yes	No	Not Known	Not Known	Yes	Not Known	No
10/16/2018 19:07:54	Female	20–29	Saudi Arabia	Eastern Province	Single	Postgraduate	<1,000	<3,750	Almost every day	Almost every day	Student	Yes	Other	Yes	Not Known	No	No	No	Yes	Yes	Not Known	Yes	No	Yes	Not Known	Not Known	Yes	No	No	No	No	No	No	No	No	No	No	No	No	No	No	No	No	No	Not Known	Not Known	Not Known	Not Known	Not Known
10/16/2018 19:08:48	Female	15–19	Middle East & North Africa	NA	Single	High School	<1,000	<3,750	Almost every day	At least once a week	Student	Yes	Other	Yes	Yes	No	Not Known	Not Known	Yes	Yes	No	Not Known	No	Not Known	No	Agree	No	NA	NA	NA	NA	NA	No	No	No	No	No	No	Yes	No	No	Yes	Yes	No	Yes	Not Known	Yes	Yes	No
10/16/2018 19:11:12	Male	40-49	Other	NA	Married	Postgraduate	5,000-10,000	18,375 - 37,500	At least once a week	Almost every day	Employed	Yes	Other	No	Yes	No	Yes	No	Yes	Yes	No	Yes	No	Yes	No	Agree	Yes	Yes	Yes	Yes	No	Yes	No	No	No	No	No	No	Yes	No	No	Yes	Yes	Yes	Not Known	Not Known	Not Known	Not Known	No
10/16/2018 19:12:32	Male	50 <	Saudi Arabia	Western Province	Married	Postgraduate	>10,000	>37,500	At least once a week	Almost every day	Employed	Yes	Infected individual	No	Not Known	Not Known	Not Known	No	Not Known	Not Known	Yes	No	Yes	Yes	Not Known	Agree	No	NA	NA	NA	NA	NA	Yes	Yes	Yes	Yes	Yes	No	No	No	No	Yes	Yes	No	Yes	Not Known	Not Known	Not Known	Not Known
10/16/2018 19:13:05	Female	20–29	Saudi Arabia	Central Province	Single	Undergraduate	<1,000	<3,750	At least once a week	Almost every day	Student	Yes	Other	No	Yes	No	Yes	No	Yes	Yes	Not Known	Yes	No	Not Known	Yes	Agree	Yes	Yes	Yes	Yes	Yes	Yes	Yes	Yes	No	No	No	Yes	Yes	No	No	Yes	Yes	No	Not Known	Not Known	Not Known	Not Known	Not Known
10/16/2018 19:15:43	Female	20–29	Saudi Arabia	Central Province	Single	High School	<1,000	<3,750	Almost every day	Almost every day	Student	Yes	Other	No	Yes	Not Known	Yes	Not Known	Yes	Yes	Not Known	Yes	Not Known	Not Known	Yes	Agree	Yes	No	Yes	Yes	Yes	Yes	Yes	No	Yes	No	No	No	Yes	No	No	Yes	Yes	No	Not Known	Not Known	Not Known	Yes	Not Known
10/16/2018 19:20:18	Male	50 <	Saudi Arabia	Central Province	Married	Postgraduate	>10,000	>37,500	Almost every day	Almost every day	Unemployed	Yes	Mass Media	No	Yes	No	Yes	No	Yes	Yes	No	Not Known	Yes	No	No	Agree	No	NA	NA	NA	NA	NA	No	No	No	No	No	No	Yes	No	No	Yes	Yes	Yes	Yes	Not Known	Not Known	Not Known	No
10/16/2018 19:23:12	Male	20–29	Middle East & North Africa	NA	Single	Postgraduate	<1,000	<3,750	Less than once a week	Almost every day	Employed	Yes	Other	Yes	Yes	No	No	No	Yes	Yes	Yes	Yes	No	Yes	No	Agree	Yes	Yes	Yes	Yes	No	Yes	No	Yes	Yes	Yes	No	No	Yes	No	Yes	Yes	Yes	No	Yes	Not Known	Not Known	Yes	No
10/16/2018 19:31:45	Female	30–39	Saudi Arabia	Central Province	Previously married (Divorced/widow)	Postgraduate	1,000-4,999	3,750 - 18,375	Almost every day	Almost every day	Employed	Yes	Booths & Seminars	Yes	Yes	No	No	No	Yes	Yes	No	Yes	No	No	Not Known	Agree	Yes	Yes	Yes	Yes	Yes	No	No	No	No	No	Yes	No	No	No	No	Yes	Yes	No	Yes	Yes	Yes	Yes	Yes
10/16/2018 19:35:33	Female	20–29	Saudi Arabia	Central Province	Single	High School	<1,000	<3,750	Not at all	Almost every day	Student	Yes	Peers	Yes	Yes	No	Yes	No	Yes	Yes	No	Yes	No	Not Known	Not Known	Not Known	Yes	Yes	Yes	Yes	Yes	Yes	Yes	No	No	No	No	No	Yes	No	No	Yes	Yes	No	Not Known	Not Known	Not Known	Not Known	Not Known
10/16/2018 19:48:22	Female	20–29	Saudi Arabia	Central Province	Single	Postgraduate	>10,000	>37,500	Not at all	Not at all	Employed	Yes	Other	Yes	Yes	Yes	Yes	Yes	Yes	Yes	Not Known	Yes	No	No	No	Not Known	Yes	Yes	Yes	Yes	Yes	Yes	Yes	No	No	No	No	No	No	No	No	Yes	Yes	No	Yes	Yes	Yes	Yes	Yes
10/16/2018 19:53:17	Male	50 <	Saudi Arabia	Eastern Province	Married	Postgraduate	5,000-10,000	18,375 - 37,500	Almost every day	Almost every day	Self-employed	Yes	Mass Media	No	Not Known	No	Yes	Not Known	Yes	Yes	No	Yes	No	Yes	Yes	Agree	No	NA	NA	NA	NA	NA	Yes	No	No	Yes	Yes	Yes	No	No	Yes	Yes	Yes	No	Yes	Yes	Yes	Not Known	Yes
10/16/2018 19:56:35	Female	50 <	GCC countries	NA	Married	Undergraduate	1,000-4,999	3,750 - 18,375	Less than once a week	Almost every day	Unemployed	Yes	Mass Media	Yes	Yes	Yes	Yes	Not Known	Yes	Yes	No	Yes	No	Not Known	Not Known	Not Known	No	NA	NA	NA	NA	NA	No	No	No	No	No	No	Yes	No	Yes	Yes	Yes	No	Not Known	Not Known	Not Known	Not Known	Not Known
10/16/2018 20:00:20	Female	30–39	Saudi Arabia	Central Province	Single	Postgraduate	5,000-10,000	18,375 - 37,500	Almost every day	Almost every day	Employed	Yes	Mass Media	Yes	No	No	No	No	Yes	Yes	No	Yes	No	No	No	Agree	Yes	Yes	Yes	Yes	No	Yes	No	No	No	No	Yes	No	Yes	Yes	Yes	Yes	Yes	No	Yes	Not Known	Not Known	Yes	Not Known
10/16/2018 20:00:53	Female	40-49	Middle East & North Africa	NA	Single	Postgraduate	<1,000	<3,750	Not at all	Not at all	Employed	Yes	Mass Media	Yes	Yes	No	No	No	Yes	No	No	Yes	No	Yes	No	Agree	No	NA	NA	NA	NA	NA	Yes	No	No	No	No	No	No	Yes	Yes	Yes	Yes	No	Yes	Not Known	Yes	Yes	No
10/16/2018 20:08:19	Male	30–39	Saudi Arabia	Central Province	Married	Primary Education	>10,000	>37,500	Almost every day	Almost every day	Employed	Yes	Mass Media	No	Yes	No	No	No	Yes	Yes	No	Not Known	Not Known	Not Known	Not Known	Not Known	No	NA	NA	NA	NA	NA	Yes	No	No	No	Yes	Yes	No	No	Yes	Yes	Yes	No	Yes	Not Known	Not Known	Yes	No
10/16/2018 20:11:56	Female	30–39	Saudi Arabia	Central Province	Married	Postgraduate	1,000-4,999	3,750 - 18,375	Almost every day	Not at all	Employed	Yes	Other	Yes	Yes	Yes	Yes	No	Yes	Yes	No	Yes	No	Yes	No	Agree	Yes	Yes	Yes	Yes	Yes	Yes	Yes	No	No	No	No	No	Yes	No	Yes	Yes	Yes	No	No	Yes	Yes	Yes	Yes
10/16/2018 20:15:25	Female	50 <	Saudi Arabia	Eastern Province	Married	Postgraduate	5,000-10,000	18,375 - 37,500	Almost every day	Almost every day	Self-employed	Yes	Mass Media	Yes	Yes	No	No	No	Yes	Yes	No	Yes	No	Not Known	No	Not Known	No	NA	NA	NA	NA	NA	No	No	No	No	No	No	Yes	No	No	Yes	Yes	No	Yes	Not Known	Not Known	Not Known	No
10/16/2018 20:16:28	Female	40-49	Saudi Arabia	Eastern Province	Married	Postgraduate	>10,000	>37,500	Almost every day	Almost every day	Employed	No	Social Media	Yes	Yes	No	No	No	Yes	Yes	No	Yes	No	Yes	Yes	Agree	Yes	No	No	Yes	No	Yes	No	No	No	No	No	No	Yes	No	No	Yes	Yes	No	Yes	Not Known	Yes	No	No
10/16/2018 20:23:36	Male	50 <	Saudi Arabia	Central Province	Married	Postgraduate	>10,000	>37,500	Almost every day	Almost every day	Employed	Yes	Other	Yes	Yes	No	Yes	No	Yes	Yes	No	Yes	No	Yes	No	Agree	Yes	Yes	Yes	Yes	Yes	Yes	No	No	No	Yes	Yes	No	Yes	No	Yes	Yes	Yes	No	Yes	Yes	Not Known	Not Known	Not Known
10/16/2018 20:24:46	Female	30–39	Saudi Arabia	Central Province	Married	Postgraduate	>10,000	>37,500	Almost every day	Almost every day	Employed	Yes	Booths & Seminars	Yes	Yes	No	No	No	Yes	Yes	No	Yes	No	No	No	Agree	Yes	Yes	Yes	Yes	No	Yes	No	No	No	No	No	No	Yes	No	Yes	Yes	Yes	Yes	No	Yes	No	Yes	No
10/16/2018 20:27:13	Female	20–29	Saudi Arabia	Central Province	Single	High School	5,000-10,000	18,375 - 37,500	Not at all	Almost every day	Student	Yes	Other	Yes	No	No	No	No	Yes	Yes	Not Known	Yes	No	Not Known	Not Known	Agree	Yes	No	Yes	Yes	No	Yes	No	No	No	No	No	No	Yes	No	No	Yes	Yes	No	Not Known	Not Known	Not Known	Not Known	Not Known
10/16/2018 20:27:58	Male	50 <	Saudi Arabia	Central Province	Married	Postgraduate	>10,000	>37,500	Not at all	Almost every day	Employed	Yes	Other	Yes	Yes	Yes	Yes	Yes	Yes	Yes	No	Yes	No	No	No	Agree	Yes	Yes	Yes	Yes	No	Yes	No	No	No	No	No	No	Yes	Yes	Yes	Yes	Yes	No	Yes	Yes	Yes	Yes	Yes
10/16/2018 20:29:50	Female	20–29	Saudi Arabia	Central Province	Single	Postgraduate	1,000-4,999	3,750 - 18,375	Not at all	Almost every day	Employed	Yes	Booths & Seminars	No	Not Known	No	No	No	Yes	Yes	Not Known	Yes	No	No	Not Known	Agree	Yes	Yes	No	Yes	No	Yes	No	No	No	No	Yes	No	No	No	Yes	Yes	Yes	Yes	Not Known	Yes	No	Not Known	No
10/16/2018 20:30:38	Female	30–39	Saudi Arabia	Central Province	Married	Postgraduate	1,000-4,999	3,750 - 18,375	Less than once a week	At least once a week	Employed	Yes	Other	No	Yes	No	No	No	Yes	Yes	Yes	Yes	No	Not Known	No	Agree	Yes	Yes	Yes	Yes	No	Yes	No	No	No	No	Yes	No	Yes	No	Yes	Yes	Yes	No	Yes	Not Known	Yes	Not Known	Not Known
10/16/2018 20:32:34	Male	20–29	Saudi Arabia	Central Province	Single	Undergraduate	<1,000	<3,750	Not at all	Almost every day	Student	Yes	Other	Yes	No	No	No	No	Yes	Yes	No	Yes	No	Not Known	No	Agree	Yes	Yes	Yes	Yes	No	Yes	No	No	No	No	No	No	Yes	Yes	Yes	Yes	Yes	No	Not Known	Not Known	Not Known	Not Known	No
10/16/2018 20:33:33	Female	50 <	Saudi Arabia	Central Province	Previously married (Divorced/widow)	Undergraduate	5,000-10,000	18,375 - 37,500	Almost every day	At least once a week	Employed	Yes	Mass Media	No	No	No	Yes	No	Yes	Yes	No	Yes	No	No	Not Known	Not Known	No	NA	NA	NA	NA	NA	No	No	No	No	No	No	Yes	Yes	Yes	Yes	Yes	Yes	Not Known	Not Known	Not Known	Not Known	Not Known
10/16/2018 20:37:01	Male	20–29	Saudi Arabia	Central Province	Single	Undergraduate	<1,000	<3,750	At least once a week	Almost every day	Student	Yes	Mass Media	Yes	Yes	No	No	No	Yes	Yes	No	Yes	No	No	No	Agree	No	NA	NA	NA	NA	NA	Yes	No	No	No	No	No	No	No	Yes	Yes	Yes	No	Yes	Yes	Yes	Yes	Yes
10/16/2018 20:38:24	Female	20–29	Other	NA	Single	Undergraduate	<1,000	<3,750	Not at all	Almost every day	Student	Yes	Other	Yes	Not Known	No	Not Known	No	Yes	Yes	No	Yes	No	Not Known	No	Agree	Yes	Yes	Yes	Yes	No	Yes	No	No	No	No	No	No	Yes	Yes	Yes	Yes	Yes	No	Yes	Not Known	Yes	Not Known	Not Known
10/16/2018 20:38:54	Male	20–29	Saudi Arabia	Central Province	Single	Undergraduate	<1,000	<3,750	Not at all	Almost every day	Student	Yes	Peers	No	Yes	No	Yes	No	Yes	Yes	No	Yes	No	Yes	Yes	Agree	No	NA	NA	NA	NA	NA	No	No	No	No	No	Yes	Yes	No	No	Yes	Yes	No	Yes	Not Known	Not Known	Not Known	Not Known
10/16/2018 20:39:31	Male	20–29	Saudi Arabia	Central Province	Single	Undergraduate	<1,000	<3,750	Not at all	Almost every day	Student	Yes	Peers	No	Yes	No	Yes	Yes	Yes	Yes	No	Yes	Yes	Not Known	Not Known	Agree	No	NA	NA	NA	NA	NA	No	No	No	No	No	Yes	Yes	Yes	Yes	No	Yes	Yes	Not Known	Not Known	Not Known	Not Known	Not Known
10/16/2018 20:40:16	Female	20–29	Saudi Arabia	Central Province	Single	High School	<1,000	<3,750	Not at all	Almost every day	Student	Yes	Social Media	Yes	Yes	No	No	No	Yes	Yes	No	Yes	No	No	No	Agree	Yes	Yes	Yes	Yes	No	Yes	No	No	No	No	No	No	Yes	Yes	Yes	Yes	Yes	Yes	Not Known	Not Known	Not Known	Not Known	No
10/16/2018 20:40:36	Male	20–29	Saudi Arabia	Central Province	Single	Undergraduate	1,000-4,999	3,750 - 18,375	Almost every day	Almost every day	Student	Yes	Social Media	No	Yes	No	Yes	No	Yes	Yes	No	Yes	Not Known	Not Known	No	Agree	No	NA	NA	NA	NA	NA	Yes	No	Yes	No	No	No	Yes	Yes	Yes	Yes	Yes	No	Not Known	Not Known	Not Known	Not Known	Not Known
10/16/2018 20:41:20	Male	20–29	Middle East & North Africa	NA	Single	High School	<1,000	<3,750	At least once a week	At least once a week	Student	Yes	Booths & Seminars	Yes	Yes	Not Known	Yes	Yes	Yes	Not Known	Not Known	Yes	Not Known	Not Known	Yes	Not Known	Yes	No	Yes	Yes	No	Yes	Yes	Yes	No	No	No	No	Yes	No	No	No	Yes	No	Not Known	Not Known	Not Known	Not Known	Not Known
10/16/2018 20:44:12	Male	20–29	Saudi Arabia	Central Province	Single	Undergraduate	<1,000	<3,750	Not at all	Almost every day	Student	Yes	Other	Yes	No	No	No	No	Yes	Yes	Not Known	Yes	Not Known	Not Known	No	Agree	No	NA	NA	NA	NA	NA	No	No	No	No	No	No	Yes	No	No	Yes	No	No	Yes	No	Not Known	No	Not Known
10/16/2018 20:45:04	Male	20–29	Saudi Arabia	Central Province	Single	Undergraduate	1,000-4,999	3,750 - 18,375	Almost every day	Almost every day	Student	Yes	Mass Media	Yes	No	No	Not Known	Not Known	Yes	Yes	No	Yes	Not Known	Not Known	No	Agree	Yes	Yes	Yes	Yes	No	No	Yes	No	No	No	No	No	Yes	No	Yes	Yes	Yes	No	Yes	Not Known	Yes	Not Known	Not Known
10/16/2018 20:46:55	Male	15–19	Saudi Arabia	Central Province	Single	Primary Education	<1,000	<3,750	At least once a week	Almost every day	Student	Yes	Other	No	Yes	No	Not Known	No	Yes	Yes	Yes	Yes	Yes	Not Known	No	Not Known	No	NA	NA	NA	NA	NA	Yes	Yes	Yes	Yes	Yes	No	Yes	No	No	Yes	No	Yes	No	No	No	Yes	No
10/16/2018 20:49:40	Female	15–19	GCC countries	NA	Single	Undergraduate	<1,000	<3,750	At least once a week	Almost every day	Student	Yes	Other	Yes	Yes	No	No	No	Yes	Yes	No	Yes	No	Yes	No	Agree	Yes	Yes	Yes	Yes	Yes	No	No	No	No	No	No	No	Yes	No	Yes	Yes	Yes	No	Yes	Not Known	Yes	Yes	Yes
10/16/2018 20:49:47	Male	20–29	Saudi Arabia	Central Province	Single	Undergraduate	<1,000	<3,750	Not at all	Not at all	Student	Yes	Other	No	Yes	No	No	No	Yes	Yes	No	Yes	No	Yes	No	Agree	Yes	Yes	Yes	Yes	No	Yes	No	No	No	No	No	No	Yes	No	Yes	Yes	Yes	No	Yes	Not Known	Yes	Not Known	No
10/16/2018 20:50:22	Male	40-49	Middle East & North Africa	NA	Married	Postgraduate	5,000-10,000	18,375 - 37,500	Almost every day	Almost every day	Employed	Yes	Booths & Seminars	Yes	No	No	Yes	No	Yes	Yes	No	Yes	Yes	Yes	No	Agree	Yes	Yes	No	Yes	Yes	No	Yes	No	Yes	No	Yes	Yes	Yes	Yes	Yes	No	No	No	No	Not Known	Yes	Yes	Not Known
10/16/2018 20:50:49	Male	50 <	Other	NA	Married	Postgraduate	5,000-10,000	18,375 - 37,500	Almost every day	Not at all	Employed	Yes	Booths & Seminars	Yes	Yes	No	Yes	Yes	Yes	Yes	No	Yes	No	Yes	No	Agree	Yes	No	Yes	No	Yes	No	Yes	Yes	Yes	No	Yes	Yes	No	No	No	Yes	Yes	No	Yes	Yes	Yes	No	No
10/16/2018 20:51:24	Female	20–29	Saudi Arabia	Eastern Province	Single	Undergraduate	<1,000	<3,750	Less than once a week	Almost every day	Student	Yes	Other	Yes	Yes	No	Not Known	No	Yes	Yes	Not Known	Yes	Yes	Yes	No	Not Known	No	NA	NA	NA	NA	NA	No	No	No	No	No	No	Yes	Yes	Yes	Yes	Yes	No	Not Known	Not Known	Yes	Not Known	Yes
10/16/2018 20:51:33	Male	15–19	Saudi Arabia	Central Province	Single	Undergraduate	<1,000	<3,750	Almost every day	Almost every day	Student	Yes	Peers	No	No	No	Not Known	No	Yes	Yes	No	Yes	Not Known	Not Known	No	Not Known	No	NA	NA	NA	NA	NA	No	No	No	No	No	No	Yes	No	Yes	Yes	Yes	No	Not Known	Not Known	Not Known	Not Known	No
10/16/2018 20:52:22	Female	20–29	Saudi Arabia	Central Province	Single	Postgraduate	1,000-4,999	3,750 - 18,375	At least once a week	Almost every day	Employed	Yes	Other	Yes	Yes	No	No	No	Yes	Yes	No	Yes	No	Yes	No	Agree	Yes	Yes	Yes	Yes	No	Yes	Yes	No	No	No	Yes	Yes	Yes	No	Yes	Yes	Yes	Yes	Yes	Yes	Yes	Yes	Not Known
10/16/2018 20:53:42	Male	40-49	Middle East & North Africa	NA	Married	Postgraduate	1,000-4,999	3,750 - 18,375	Almost every day	Almost every day	Employed	Yes	Other	No	Yes	No	Yes	No	Yes	Yes	No	Yes	No	No	Yes	Agree	Yes	Yes	Yes	Yes	No	Yes	No	No	No	No	No	No	Yes	No	No	Yes	Yes	No	Yes	No	Yes	Yes	No
10/16/2018 20:53:54	Male	15–19	Saudi Arabia	Eastern Province	Single	Undergraduate	<1,000	<3,750	Almost every day	Almost every day	Student	Yes	Social Media	Yes	No	No	No	No	Yes	Yes	No	Yes	No	No	Yes	Agree	Yes	Yes	Yes	Yes	No	Yes	Yes	Yes	No	No	No	Yes	Yes	No	Yes	Yes	Yes	No	Not Known	Not Known	Not Known	Not Known	Not Known
10/16/2018 20:54:48	Female	20–29	Saudi Arabia	Central Province	Single	Undergraduate	<1,000	<3,750	At least once a week	Not at all	Student	Yes	Mass Media	Yes	Yes	No	No	No	Yes	Yes	No	Yes	No	No	No	Agree	Yes	Yes	Yes	Yes	No	Yes	No	No	No	No	No	No	Yes	No	Yes	Yes	Yes	Yes	Yes	Yes	Yes	Yes	Yes
10/16/2018 20:55:40	Male	20–29	Other	NA	Single	Undergraduate	<1,000	<3,750	Almost every day	Almost every day	Student	Yes	Other	Yes	Yes	No	Yes	No	Yes	Yes	No	Yes	No	Yes	No	Agree	Yes	Yes	No	Yes	No	Yes	No	No	No	No	No	No	Yes	No	Yes	Yes	Yes	No	Yes	Not Known	Yes	Yes	Yes
10/16/2018 20:55:58	Male	30–39	Saudi Arabia	Central Province	Married	Postgraduate	5,000-10,000	18,375 - 37,500	At least once a week	Less than once a week	Employed	Yes	Mass Media	No	No	No	Not Known	No	Yes	Yes	No	Yes	Not Known	Yes	Not Known	Agree	No	NA	NA	NA	NA	NA	No	No	No	No	No	No	Yes	No	No	Yes	Yes	No	Not Known	Not Known	Not Known	Not Known	Not Known
10/16/2018 20:56:03	Female	20–29	Saudi Arabia	Central Province	Married	Postgraduate	1,000-4,999	3,750 - 18,375	Almost every day	Almost every day	Employed	Yes	Other	Yes	Yes	No	Yes	No	Yes	Yes	No	Yes	No	Not Known	No	Agree	Yes	Yes	No	No	Yes	No	Yes	No	No	No	No	Yes	No	No	Yes	Yes	Yes	No	Not Known	Yes	Not Known	Yes	Not Known
10/16/2018 20:56:53	Male	20–29	Saudi Arabia	Central Province	Single	Undergraduate	<1,000	<3,750	Almost every day	Almost every day	Student	Yes	Peers	Yes	Yes	No	Not Known	No	Yes	Yes	No	Yes	No	No	No	Agree	Yes	Yes	Yes	Yes	Yes	Yes	No	No	Yes	No	No	No	Yes	No	Yes	Yes	Yes	Yes	Yes	Yes	Not Known	Yes	Yes
10/16/2018 20:59:10	Male	20–29	Saudi Arabia	Eastern Province	Single	Undergraduate	<1,000	<3,750	Not at all	Almost every day	Student	Yes	Infected individual	Yes	Yes	No	No	No	Yes	Yes	Yes	Yes	No	Not Known	No	Disagree	Yes	Yes	Yes	Yes	No	Yes	No	No	No	No	No	No	Yes	No	Yes	Yes	Yes	Yes	Not Known	Not Known	Not Known	Yes	Not Known
10/16/2018 20:59:29	Male	20–29	Saudi Arabia	Central Province	Single	Undergraduate	<1,000	<3,750	Almost every day	Almost every day	Student	Yes	Social Media	Yes	No	No	No	No	Yes	Yes	Yes	Yes	No	Not Known	Not Known	Agree	Yes	Yes	Yes	Yes	No	Yes	No	No	No	No	No	No	Yes	No	Yes	Yes	Yes	No	Yes	Not Known	Yes	Not Known	No
10/16/2018 21:00:07	Male	20–29	Saudi Arabia	Central Province	Single	Undergraduate	1,000-4,999	3,750 - 18,375	At least once a week	Less than once a week	Student	No	Other	No	Yes	Yes	Yes	No	Yes	Yes	No	Yes	No	Yes	No	Agree	No	NA	NA	NA	NA	NA	No	No	No	No	No	No	Yes	Yes	Yes	Yes	Yes	No	Not Known	Not Known	Not Known	Not Known	Not Known
10/16/2018 21:00:08	Female	15–19	Saudi Arabia	Central Province	Single	Undergraduate	<1,000	<3,750	Almost every day	Almost every day	Student	Yes	Other	No	No	No	No	No	Not Known	Yes	Not Known	Yes	Not Known	Not Known	No	Agree	Yes	Yes	Yes	Yes	No	Yes	No	No	No	No	No	No	Yes	No	No	Yes	Yes	No	Not Known	Not Known	Not Known	Not Known	Not Known
10/16/2018 21:01:28	Male	20–29	Saudi Arabia	Central Province	Single	High School	<1,000	<3,750	Almost every day	Almost every day	Student	Yes	Other	Yes	Yes	No	Yes	No	Yes	Yes	No	Yes	No	Yes	No	Agree	Yes	No	No	No	Yes	No	Yes	Yes	Yes	Yes	Yes	Yes	No	No	Yes	Yes	Yes	No	Yes	Yes	Yes	Yes	Yes
10/16/2018 21:03:12	Male	20–29	Saudi Arabia	Central Province	Single	Undergraduate	<1,000	<3,750	Less than once a week	Almost every day	Student	Yes	Mass Media	No	Yes	No	No	No	Yes	Yes	No	Yes	No	Not Known	Not Known	Agree	No	NA	NA	NA	NA	NA	No	No	No	No	No	No	Yes	Yes	Yes	Yes	Yes	Yes	Not Known	Not Known	Not Known	Not Known	No
10/16/2018 21:06:49	Female	15–19	Saudi Arabia	Central Province	Single	Undergraduate	<1,000	<3,750	Not at all	Almost every day	Student	Yes	Other	Yes	Yes	No	Yes	No	Yes	Yes	No	Yes	No	No	Yes	Agree	No	NA	NA	NA	NA	NA	Yes	No	No	No	Yes	Yes	No	No	Yes	Yes	Yes	Yes	Yes	Yes	No	Yes	Yes
10/16/2018 21:08:51	Male	20–29	Saudi Arabia	Central Province	Single	Undergraduate	<1,000	<3,750	Not at all	At least once a week	Student	Yes	Peers	Yes	Yes	No	No	No	Yes	Yes	No	Yes	No	Yes	No	Agree	Yes	Yes	Yes	Yes	Yes	Yes	Yes	No	No	No	No	No	Yes	No	Yes	Yes	Yes	No	Yes	Yes	Not Known	No	Yes
10/16/2018 21:10:04	Female	30–39	Saudi Arabia	Central Province	Married	Postgraduate	1,000-4,999	3,750 - 18,375	At least once a week	At least once a week	Employed	Yes	Mass Media	Yes	Yes	No	No	No	Yes	Not Known	No	Yes	No	Not Known	No	Agree	Yes	Yes	Yes	Yes	Yes	No	Yes	No	No	No	No	No	Yes	No	Yes	Yes	Yes	No	Yes	Not Known	Not Known	Not Known	No
10/16/2018 21:13:14	Male	20–29	Saudi Arabia	Central Province	Single	Postgraduate	<1,000	<3,750	Not at all	Almost every day	Student	Yes	Peers	No	Yes	Not Known	Not Known	No	Yes	Yes	No	Yes	Not Known	No	No	Agree	No	NA	NA	NA	NA	NA	Yes	Yes	Yes	No	Yes	No	Yes	No	Yes	Yes	Yes	No	Yes	Not Known	Yes	No	Not Known
10/16/2018 21:14:37	Male	20–29	Saudi Arabia	Central Province	Single	Undergraduate	<1,000	<3,750	Less than once a week	Almost every day	Student	Yes	Other	No	Yes	No	No	No	Yes	Yes	Yes	Yes	No	Yes	No	Agree	Yes	Yes	Yes	Yes	Yes	No	Yes	No	No	No	No	Yes	No	No	No	Yes	Yes	No	Yes	Yes	Yes	Yes	Yes
10/16/2018 21:14:54	Female	15–19	Middle East & North Africa	NA	Single	Undergraduate	<1,000	<3,750	Almost every day	Almost every day	Student	Yes	Social Media	Yes	No	No	No	No	Yes	Yes	No	Yes	No	Not Known	No	Agree	Yes	Yes	Yes	Yes	No	Yes	No	Yes	Yes	No	No	No	Yes	No	No	Yes	Yes	Yes	Not Known	Yes	Not Known	Not Known	Yes
10/16/2018 21:17:26	Male	50 <	Other	NA	Married	Postgraduate	>10,000	>37,500	Almost every day	Almost every day	Self-employed	Yes	Mass Media	No	Yes	No	Yes	No	Yes	Yes	Not Known	Yes	Yes	Not Known	No	Agree	No	NA	NA	NA	NA	NA	No	No	No	No	No	No	Yes	No	No	Yes	Yes	No	Yes	Yes	Not Known	Yes	No
10/16/2018 21:19:00	Male	20–29	Saudi Arabia	Central Province	Single	Undergraduate	<1,000	<3,750	Almost every day	Almost every day	Student	Yes	Other	Yes	Yes	No	Yes	No	Yes	Yes	No	Yes	Yes	Yes	No	Agree	Yes	Yes	Yes	Yes	No	Yes	No	No	Yes	No	No	No	Yes	No	Yes	Yes	Yes	Yes	Yes	Yes	Not Known	Yes	Not Known
10/16/2018 21:19:47	Male	50 <	Other	NA	Married	Postgraduate	>10,000	>37,500	Almost every day	Almost every day	Self-employed	Yes	Peers	Yes	Yes	No	No	No	Yes	Yes	No	Yes	No	Yes	No	Agree	Yes	Yes	Yes	Yes	No	Yes	No	No	No	No	No	No	Yes	Yes	Yes	Yes	Yes	Yes	Yes	Yes	Yes	Yes	No
10/16/2018 21:21:35	Female	20–29	Saudi Arabia	Central Province	Single	Postgraduate	<1,000	<3,750	Almost every day	Almost every day	Student	Yes	Other	Yes	Yes	No	No	No	Yes	Yes	Yes	Yes	No	No	No	Agree	Yes	No	No	Yes	No	Yes	No	No	No	No	No	No	Yes	No	Yes	Yes	Yes	Yes	Yes	Yes	Yes	Yes	No
10/16/2018 21:27:27	Female	15–19	Middle East & North Africa	NA	Single	Undergraduate	<1,000	<3,750	Less than once a week	Almost every day	Student	Yes	Peers	No	Yes	Yes	Yes	Yes	Yes	Yes	Not Known	Not Known	Not Known	Not Known	No	Not Known	Yes	Yes	Yes	No	Indifferent	No	Yes	No	No	No	No	No	Yes	No	No	Yes	Yes	No	Not Known	Not Known	Not Known	Not Known	Not Known
10/16/2018 21:34:05	Male	40-49	Saudi Arabia	Western Province	Married	Postgraduate	>10,000	>37,500	Almost every day	Almost every day	Self-employed	Yes	Mass Media	Yes	Yes	No	No	No	Yes	Yes	Yes	Yes	Not Known	Not Known	Yes	Agree	No	NA	NA	NA	NA	NA	No	No	No	No	No	No	No	Yes	Yes	Yes	Yes	No	Yes	Not Known	Not Known	Not Known	Not Known
10/16/2018 21:46:03	Male	20–29	Saudi Arabia	Central Province	Single	Undergraduate	<1,000	<3,750	At least once a week	At least once a week	Student	Yes	Other	No	Not Known	No	Yes	No	Yes	Yes	No	Yes	No	Yes	No	Not Known	No	NA	NA	NA	NA	NA	Yes	No	No	No	Yes	Yes	No	No	Yes	Yes	No	Yes	Yes	No	No	No	No
10/16/2018 21:47:58	Female	50 <	Saudi Arabia	Central Province	Single	Postgraduate	1,000-4,999	3,750 - 18,375	Almost every day	Almost every day	Unemployed	Yes	Other	Yes	Yes	Yes	Yes	No	Yes	No	No	Yes	Yes	Yes	Yes	Agree	No	NA	NA	NA	NA	NA	Yes	Indifferent	Indifferent	No	No	No	Yes	No	No	Yes	Yes	No	Yes	Yes	Yes	Yes	Yes
10/16/2018 21:48:20	Female	20–29	Other	NA	Single	Undergraduate	1,000-4,999	3,750 - 18,375	Almost every day	Almost every day	Self-employed	Yes	Other	Yes	Not Known	No	Yes	No	Yes	Yes	No	Yes	No	Yes	No	Agree	No	NA	NA	NA	NA	NA	Yes	No	No	No	No	No	Yes	No	Yes	Yes	No	Yes	Yes	Not Known	Yes	Yes	Yes
10/16/2018 21:48:46	Male	20–29	Saudi Arabia	Central Province	Single	Primary Education	<1,000	<3,750	Almost every day	Less than once a week	Student	Yes	Social Media	No	Not Known	Not Known	Not Known	Not Known	Not Known	Not Known	Not Known	Not Known	Not Known	Not Known	Not Known	Not Known	No	NA	NA	NA	NA	NA	Yes	Yes	Indifferent	Indifferent	Yes	Yes	No	No	No	No	No	No	Not Known	Not Known	No	Not Known	No
10/16/2018 21:51:54	Male	30–39	Saudi Arabia	Central Province	Married	Postgraduate	>10,000	>37,500	Less than once a week	Almost every day	Employed	Yes	Other	Yes	Yes	No	No	No	Yes	Yes	No	Yes	No	Yes	Yes	Agree	Yes	Yes	Yes	Yes	Indifferent	Yes	No	No	No	No	No	No	Yes	Yes	Yes	Yes	Yes	Yes	No	Yes	Yes	Yes	No
10/16/2018 21:55:22	Male	20–29	Saudi Arabia	Central Province	Single	Undergraduate	<1,000	<3,750	Almost every day	Almost every day	Student	Yes	Mass Media	Yes	Yes	No	No	No	Yes	Yes	No	Yes	No	No	No	Agree	Yes	Yes	Yes	Yes	Yes	Yes	No	No	No	No	Yes	No	Yes	No	Yes	Yes	Yes	Yes	Yes	Yes	Yes	Yes	Not Known
10/16/2018 22:00:41	Male	30–39	Saudi Arabia	Central Province	Married	Postgraduate	5,000-10,000	18,375 - 37,500	Almost every day	Almost every day	Employed	Yes	Mass Media	No	Yes	No	Yes	No	Yes	Yes	No	Yes	Not Known	Yes	Yes	Agree	Yes	Yes	Yes	Yes	Yes	Yes	No	No	No	No	No	No	Yes	No	Yes	No	No	Yes	Yes	Yes	Not Known	Yes	Not Known
10/16/2018 22:07:56	Female	15–19	GCC countries	NA	Single	Undergraduate	<1,000	<3,750	At least once a week	Almost every day	Student	Yes	Other	Yes	Yes	No	No	No	Yes	Yes	No	Yes	No	Yes	No	Agree	Yes	Yes	Yes	Yes	Yes	No	No	No	No	No	No	No	Yes	No	Yes	Yes	Yes	No	Yes	Not Known	Yes	Yes	Yes
10/16/2018 22:08:20	Female	15–19	Saudi Arabia	Central Province	Single	High School	<1,000	<3,750	Less than once a week	Almost every day	Student	Yes	Peers	Yes	Yes	Yes	Yes	Yes	Yes	Yes	No	Yes	No	Yes	No	Disagree	No	NA	NA	NA	NA	NA	Yes	Indifferent	Indifferent	Indifferent	Yes	Yes	No	No	No	Yes	Yes	No	Yes	Yes	Yes	Yes	Yes
10/16/2018 22:13:52	Male	20–29	Saudi Arabia	Central Province	Single	Undergraduate	<1,000	<3,750	Less than once a week	Almost every day	Student	Yes	Other	No	Not Known	Not Known	Yes	Not Known	Yes	Yes	No	Yes	Yes	Yes	Not Known	Not Known	Yes	Yes	Yes	No	Yes	No	Yes	Indifferent	No	No	No	Yes	Yes	No	No	Yes	Yes	Yes	Not Known	Not Known	Yes	Not Known	Not Known
10/16/2018 22:16:20	Female	15–19	Saudi Arabia	Northern Province	Single	Undergraduate	<1,000	<3,750	At least once a week	Not at all	Student	Yes	Other	No	No	Yes	Yes	Not Known	Yes	Yes	No	Yes	No	Not Known	No	Not Known	No	NA	NA	NA	NA	NA	Yes	Indifferent	Yes	No	No	Yes	No	No	Yes	Yes	Yes	No	Not Known	Not Known	Not Known	Not Known	Not Known
10/16/2018 22:16:32	Male	20–29	Saudi Arabia	Central Province	Single	Undergraduate	<1,000	<3,750	At least once a week	Almost every day	Student	Yes	Peers	Yes	Yes	No	No	No	Yes	Yes	No	Yes	No	Yes	No	Agree	Yes	Yes	Yes	Yes	Indifferent	Yes	No	No	No	No	No	No	Yes	No	Yes	Yes	Yes	No	Not Known	Not Known	Yes	Yes	Not Known
10/16/2018 22:17:47	Female	15–19	Middle East & North Africa	NA	Single	High School	<1,000	<3,750	Not at all	Almost every day	Student	Yes	Social Media	Yes	Yes	No	No	No	Yes	Yes	No	Yes	No	Not Known	Yes	Agree	No	NA	NA	NA	NA	NA	No	No	No	Indifferent	No	No	Yes	No	Yes	Yes	No	No	Not Known	Not Known	Not Known	Not Known	No
10/16/2018 22:18:23	Female	15–19	Saudi Arabia	Central Province	Single	Undergraduate	<1,000	<3,750	Not at all	Almost every day	Student	Yes	Social Media	Yes	Yes	No	No	No	Yes	Yes	No	Yes	No	Not Known	No	Agree	No	NA	NA	NA	NA	NA	No	No	No	No	No	No	Yes	No	Yes	Yes	Yes	No	Not Known	Not Known	Not Known	Not Known	Not Known
10/16/2018 22:20:17	Male	50 <	Saudi Arabia	Western Province	Married	Postgraduate	5,000-10,000	18,375 - 37,500	Almost every day	Almost every day	Employed	No	Social Media	No	Not Known	Not Known	Not Known	Not Known	Not Known	Not Known	Not Known	Not Known	Not Known	Not Known	Not Known	Agree	No	NA	NA	NA	NA	NA	Yes	Yes	Indifferent	Indifferent	Yes	Yes	No	No	Yes	Yes	Yes	No	Not Known	Not Known	Not Known	Not Known	Not Known
10/16/2018 22:20:50	Female	15–19	Saudi Arabia	Central Province	Single	Undergraduate	<1,000	<3,750	At least once a week	At least once a week	Student	Yes	Other	No	Not Known	Not Known	Not Known	Not Known	Not Known	Yes	No	Yes	Not Known	Not Known	Not Known	Disagree	No	NA	NA	NA	NA	NA	Yes	No	No	No	Yes	Yes	Yes	No	Yes	Yes	Yes	No	Yes	Not Known	Not Known	Not Known	Not Known
10/16/2018 22:20:51	Female	40-49	Saudi Arabia	Western Province	Married	Postgraduate	>10,000	>37,500	Almost every day	Almost every day	Employed	Yes	Booths & Seminars	No	Yes	No	No	No	Yes	Yes	No	Yes	No	Yes	Yes	Agree	Yes	Yes	Yes	Yes	Indifferent	Yes	No	No	No	No	Yes	No	Yes	No	No	Yes	Yes	No	No	Yes	Yes	Yes	No
10/16/2018 22:23:31	Female	40-49	Saudi Arabia	Central Province	Married	Postgraduate	>10,000	>37,500	Almost every day	Almost every day	Employed	Yes	Other	Yes	No	No	Yes	No	Yes	Yes	No	Yes	No	Yes	No	Agree	Yes	Yes	No	Yes	Yes	No	Yes	No	Indifferent	Indifferent	No	No	Yes	No	No	Yes	Yes	Yes	Yes	No	Yes	Yes	Yes
10/16/2018 22:24:36	Female	20–29	Saudi Arabia	Central Province	Single	Undergraduate	<1,000	<3,750	Not at all	Not at all	Student	Yes	Mass Media	Yes	No	No	No	No	Yes	Yes	No	Yes	No	Yes	Yes	Agree	Yes	Yes	Yes	Yes	Indifferent	Yes	No	No	Yes	No	No	No	Yes	No	Yes	Yes	Yes	No	Yes	Not Known	Yes	Yes	Not Known
10/16/2018 22:24:45	Male	50 <	Saudi Arabia	Eastern Province	Married	Postgraduate	5,000-10,000	18,375 - 37,500	Almost every day	Less than once a week	Employed	Yes	Mass Media	No	Not Known	Yes	Not Known	Yes	Yes	Yes	Not Known	Not Known	Not Known	Yes	Not Known	Not Known	No	NA	NA	NA	NA	NA	Yes	No	Yes	No	Yes	Yes	Yes	No	No	Yes	Yes	No	Not Known	Not Known	Not Known	Not Known	Not Known
10/16/2018 22:32:36	Female	30–39	Saudi Arabia	Central Province	Married	Postgraduate	5,000-10,000	18,375 - 37,500	Less than once a week	Almost every day	Employed	Yes	Other	Yes	Yes	No	No	No	Yes	Yes	No	Yes	No	No	No	Agree	No	NA	NA	NA	NA	NA	No	Indifferent	Indifferent	Indifferent	Yes	No	No	No	No	Yes	Yes	No	Yes	Not Known	No	No	No
10/16/2018 22:41:42	Female	30–39	Saudi Arabia	Central Province	Single	Postgraduate	5,000-10,000	18,375 - 37,500	Almost every day	Almost every day	Employed	Yes	Booths & Seminars	Yes	Yes	No	Yes	No	Yes	Yes	No	Yes	No	Not Known	No	Agree	Yes	Yes	Yes	Yes	Indifferent	Yes	No	Indifferent	Indifferent	Indifferent	Yes	Yes	Yes	No	No	Yes	Yes	Yes	Yes	Not Known	Yes	Yes	No
10/16/2018 22:45:39	Male	15–19	Saudi Arabia	Central Province	Single	Undergraduate	<1,000	<3,750	Not at all	Almost every day	Student	Yes	Social Media	No	Yes	No	No	No	Yes	Yes	Not Known	Yes	Not Known	Not Known	Not Known	Agree	No	NA	NA	NA	NA	NA	No	No	No	No	No	No	Yes	No	Yes	Yes	Yes	No	Not Known	Not Known	Not Known	Not Known	Not Known
10/16/2018 22:46:41	Female	15–19	Saudi Arabia	Central Province	Single	Undergraduate	<1,000	<3,750	Less than once a week	Almost every day	Student	Yes	Peers	No	Not Known	Yes	Yes	Not Known	Yes	Yes	No	Yes	No	Yes	Not Known	Disagree	No	NA	NA	NA	NA	NA	Yes	No	No	No	Yes	No	Yes	No	No	Yes	Yes	No	Yes	Yes	Yes	Yes	Yes
10/16/2018 22:50:06	Male	20–29	Saudi Arabia	Central Province	Single	Undergraduate	<1,000	<3,750	Not at all	Not at all	Student	Yes	Mass Media	No	Yes	Not Known	Yes	Not Known	Yes	Yes	No	Yes	No	Yes	Not Known	Agree	No	NA	NA	NA	NA	NA	Yes	No	No	No	No	No	Yes	Yes	Yes	Yes	Yes	Yes	Not Known	Not Known	Not Known	Not Known	Not Known
10/16/2018 22:54:43	Female	15–19	Saudi Arabia	Central Province	Single	Undergraduate	<1,000	<3,750	Not at all	Not at all	Student	Yes	Other	Yes	Yes	No	Yes	No	Yes	Yes	Not Known	Yes	No	Yes	No	Agree	No	NA	NA	NA	NA	NA	No	No	No	No	No	No	Yes	Yes	Yes	Yes	Yes	Yes	Yes	Not Known	No	Yes	Yes
10/16/2018 23:34:25	Female	40-49	Other	NA	Married	Postgraduate	5,000-10,000	18,375 - 37,500	Almost every day	Almost every day	Employed	No	Other	No	No	No	No	No	No	No	No	No	Not Known	Not Known	Yes	Not Known	No	NA	NA	NA	NA	NA	Yes	Yes	Yes	No	No	No	No	No	Yes	Yes	Yes	Yes	Yes	Yes	Not Known	Not Known	Not Known
10/16/2018 23:48:25	Female	15–19	Saudi Arabia	Central Province	Single	Undergraduate	<1,000	<3,750	Almost every day	Almost every day	Student	No	Mass Media	No	Yes	No	No	No	Yes	Yes	No	Yes	No	Yes	No	Agree	No	NA	NA	NA	NA	NA	No	No	No	No	No	No	Yes	Yes	Yes	Yes	Yes	Yes	Yes	Not Known	No	Yes	No
10/16/2018 23:59:23	Male	30–39	Saudi Arabia	Central Province	Married	Postgraduate	1,000-4,999	3,750 - 18,375	Less than once a week	Almost every day	Employed	Yes	Mass Media	Yes	Yes	No	No	No	Yes	Yes	No	Yes	No	No	Yes	Agree	Yes	Yes	Yes	Yes	Indifferent	Yes	No	No	No	No	No	No	Yes	Yes	Yes	Yes	Yes	Yes	No	Yes	Yes	Yes	Not Known
10/17/2018 0:16:05	Male	30–39	Saudi Arabia	Central Province	Single	Postgraduate	1,000-4,999	3,750 - 18,375	Less than once a week	Almost every day	Employed	Yes	Booths & Seminars	Yes	Yes	Yes	Yes	Not Known	Yes	Yes	Yes	Yes	No	No	Yes	Agree	Yes	No	Yes	Yes	Yes	No	Yes	No	Indifferent	Indifferent	Yes	Yes	No	No	No	Yes	Yes	No	Yes	Not Known	Yes	Yes	Not Known
10/17/2018 0:28:42	Male	30–39	Saudi Arabia	Eastern Province	Married	Postgraduate	5,000-10,000	18,375 - 37,500	Less than once a week	At least once a week	Employed	Yes	Infected individual	Yes	Yes	No	Yes	No	Yes	Yes	No	Yes	No	Yes	No	Agree	Yes	Yes	Yes	Yes	Indifferent	Yes	No	No	No	No	No	No	No	No	No	Yes	No	Yes	Yes	Yes	Yes	Yes	Yes
10/17/2018 0:30:03	Female	15–19	Saudi Arabia	Central Province	Single	Undergraduate	>10,000	>37,500	Less than once a week	Almost every day	Student	Yes	Other	Yes	Yes	No	No	No	Yes	Yes	No	Yes	Yes	Not Known	No	Agree	No	NA	NA	NA	NA	NA	No	No	No	No	Yes	No	Yes	Yes	Yes	Yes	Yes	Yes	Yes	Yes	Yes	Yes	No
10/17/2018 1:18:50	Female	20–29	Middle East & North Africa	NA	Single	Undergraduate	<1,000	<3,750	At least once a week	Less than once a week	Student	Yes	Social Media	No	Yes	No	No	No	Yes	Yes	No	Yes	Yes	Yes	No	Agree	Yes	Yes	No	Yes	Indifferent	Yes	No	No	No	No	No	No	Yes	No	No	Yes	Yes	No	Yes	Not Known	Yes	Yes	Yes
10/17/2018 4:04:58	Female	40-49	Saudi Arabia	Central Province	Married	Postgraduate	>10,000	>37,500	Less than once a week	At least once a week	Employed	Yes	Booths & Seminars	Yes	Yes	No	No	No	Yes	Yes	No	Yes	No	Yes	No	Agree	Yes	Yes	Yes	Yes	Indifferent	No	Yes	No	No	No	No	No	Yes	No	Yes	Yes	Yes	No	No	Not Known	Yes	Not Known	No
10/17/2018 5:00:56	Female	50 <	Saudi Arabia	Central Province	Married	Postgraduate	1,000-4,999	3,750 - 18,375	Almost every day	Almost every day	Employed	Yes	Mass Media	No	Yes	Yes	Yes	Not Known	Yes	Yes	Not Known	Yes	Yes	Not Known	Not Known	Not Known	No	NA	NA	NA	NA	NA	No	Indifferent	No	No	No	No	Yes	No	No	Yes	Yes	Yes	Not Known	Not Known	Not Known	Not Known	Not Known
10/17/2018 5:03:22	Male	50 <	Other	NA	Married	Undergraduate	1,000-4,999	3,750 - 18,375	Less than once a week	At least once a week	Employed	Yes	Infected individual	Yes	Not Known	No	No	No	Yes	Yes	Yes	Yes	No	Yes	No	Agree	No	NA	NA	NA	NA	NA	Yes	No	Yes	Yes	No	Yes	Yes	No	Yes	Yes	Yes	Yes	Yes	Yes	No	Yes	No
10/17/2018 5:05:27	Male	50 <	Saudi Arabia	Central Province	Married	Postgraduate	5,000-10,000	18,375 - 37,500	Almost every day	At least once a week	Employed	Yes	Social Media	No	Not Known	No	Not Known	No	Yes	Yes	Not Known	Yes	Yes	Yes	Not Known	Not Known	No	NA	NA	NA	NA	NA	Yes	Yes	Yes	Indifferent	Yes	No	No	No	No	Yes	Yes	Yes	Yes	Yes	Not Known	Not Known	Yes
10/17/2018 5:11:37	Female	15–19	Saudi Arabia	Central Province	Single	High School	<1,000	<3,750	Not at all	Almost every day	Student	Yes	Other	No	No	Yes	Not Known	No	Yes	Yes	Yes	Yes	Not Known	Not Known	Not Known	Not Known	No	NA	NA	NA	NA	NA	No	No	No	No	No	No	No	No	Yes	Yes	No	No	Not Known	Not Known	Not Known	Not Known	Yes
10/17/2018 5:30:29	Male	50 <	Saudi Arabia	Central Province	Married	Postgraduate	5,000-10,000	18,375 - 37,500	Almost every day	Almost every day	Unemployed	Yes	Mass Media	No	Yes	No	Not Known	No	Yes	Yes	Yes	Yes	Not Known	Not Known	Not Known	Not Known	No	NA	NA	NA	NA	NA	Yes	Indifferent	Indifferent	No	Yes	No	No	No	Yes	Yes	Yes	Yes	Not Known	Not Known	Yes	Not Known	No
10/17/2018 6:00:53	Male	40-49	Saudi Arabia	Central Province	Married	Postgraduate	5,000-10,000	18,375 - 37,500	Almost every day	Not at all	Self-employed	Yes	Mass Media	No	Not Known	Not Known	Not Known	Not Known	Yes	Yes	Not Known	Not Known	No	Not Known	Not Known	Not Known	No	NA	NA	NA	NA	NA	Yes	No	No	No	Yes	Yes	Yes	No	No	No	Yes	No	Not Known	Not Known	Not Known	Not Known	Not Known
10/17/2018 6:03:30	Male	20–29	Saudi Arabia	Western Province	Single	Postgraduate	1,000-4,999	3,750 - 18,375	At least once a week	Almost every day	Employed	Yes	Other	Yes	Yes	No	No	No	Yes	Yes	No	Yes	No	Not Known	Not Known	Agree	Yes	Yes	Yes	Yes	Indifferent	Yes	No	No	No	No	No	No	Yes	Yes	Yes	Yes	Yes	Yes	Yes	Yes	Yes	Not Known	No
10/17/2018 6:18:03	Female	20–29	Saudi Arabia	Central Province	Single	Undergraduate	<1,000	<3,750	Almost every day	Almost every day	Student	Yes	Social Media	No	No	No	Yes	No	Yes	Yes	No	Yes	Not Known	Not Known	No	Not Known	No	NA	NA	NA	NA	NA	No	No	No	No	No	No	Yes	Yes	Yes	Yes	Yes	No	Not Known	Not Known	Not Known	Not Known	Not Known
10/17/2018 6:21:36	Male	50 <	Saudi Arabia	Central Province	Married	Postgraduate	1,000-4,999	3,750 - 18,375	At least once a week	Almost every day	Unemployed	Yes	Mass Media	Yes	Yes	No	Yes	No	Yes	Yes	Yes	Yes	No	Yes	Not Known	Agree	No	NA	NA	NA	NA	NA	Yes	No	No	No	No	Yes	No	No	No	Yes	Yes	No	Yes	Not Known	Not Known	Not Known	No
10/17/2018 6:31:39	Male	40-49	Middle East & North Africa	NA	Single	Postgraduate	5,000-10,000	18,375 - 37,500	Almost every day	Not at all	Employed	Yes	Other	Yes	Yes	No	No	No	Yes	Yes	No	Yes	No	Yes	No	Agree	Yes	Yes	Yes	Yes	Indifferent	Yes	Yes	No	No	No	No	No	Yes	No	Yes	Yes	Yes	No	Yes	Yes	Yes	Yes	No
10/17/2018 7:18:09	Female	20–29	Middle East & North Africa	NA	Single	Postgraduate	1,000-4,999	3,750 - 18,375	Not at all	At least once a week	Employed	Yes	Peers	No	No	No	No	No	Yes	Yes	No	Yes	Yes	Yes	No	Disagree	No	NA	NA	NA	NA	NA	Yes	No	No	No	No	No	Yes	No	Yes	No	Yes	Yes	No	Not Known	No	Yes	Yes
10/17/2018 7:22:46	Female	50 <	Saudi Arabia	Central Province	Married	Postgraduate	>10,000	>37,500	Almost every day	Almost every day	Employed	Yes	Other	Yes	No	No	No	No	Yes	Yes	Yes	Yes	No	Yes	Yes	Agree	Yes	Yes	Yes	Yes	Indifferent	Yes	No	No	Indifferent	No	No	No	Yes	No	No	Yes	Yes	No	Yes	Not Known	Yes	Not Known	No
10/17/2018 7:38:07	Male	15–19	Other	NA	Single	High School	<1,000	<3,750	Less than once a week	Not at all	Student	Yes	Social Media	Yes	Yes	No	No	No	Yes	Yes	No	Yes	No	Yes	No	Agree	Yes	Yes	Yes	Yes	Indifferent	Yes	No	No	Indifferent	No	No	No	Yes	No	Yes	Yes	Yes	Yes	Not Known	Not Known	Not Known	Not Known	No
10/17/2018 7:41:13	Female	20–29	Saudi Arabia	Central Province	Single	Undergraduate	<1,000	<3,750	Not at all	Almost every day	Student	Yes	Other	Yes	No	Yes	Yes	Yes	Yes	Yes	No	Yes	No	Not Known	No	Agree	Yes	Yes	Yes	Yes	Indifferent	Yes	Yes	Yes	Yes	Yes	Yes	Yes	No	No	Yes	Yes	Yes	No	Yes	Yes	Yes	No	Yes
10/17/2018 7:53:15	Female	20–29	Saudi Arabia	Central Province	Single	Undergraduate	<1,000	<3,750	Not at all	Almost every day	Student	Yes	Other	Yes	Yes	No	Yes	No	Yes	Yes	No	Yes	No	Not Known	No	Agree	Yes	Yes	Yes	Yes	Yes	Yes	Yes	No	No	No	No	No	Yes	No	Yes	Yes	Yes	No	Not Known	Not Known	Not Known	Not Known	Yes
10/17/2018 7:59:10	Female	20–29	Saudi Arabia	Central Province	Single	Postgraduate	<1,000	<3,750	Not at all	Almost every day	Student	Yes	Booths & Seminars	Yes	No	No	Yes	No	Yes	Yes	No	Yes	No	Yes	No	Agree	Yes	Yes	Yes	Yes	Yes	Yes	No	Indifferent	Indifferent	Indifferent	No	No	Yes	No	Yes	Yes	Yes	Yes	Yes	Yes	Yes	Yes	Yes
10/17/2018 8:03:20	Male	20–29	Middle East & North Africa	NA	Single	Undergraduate	<1,000	<3,750	At least once a week	Almost every day	Student	Yes	Other	Yes	Yes	No	No	No	Yes	Yes	No	Yes	No	Yes	No	Agree	Yes	Yes	Yes	Yes	Yes	No	No	No	No	No	No	No	Yes	No	No	Yes	Yes	No	Yes	Not Known	Not Known	Not Known	No
10/17/2018 8:10:06	Female	50 <	Saudi Arabia	Central Province	Married	Postgraduate	>10,000	>37,500	Not at all	Almost every day	Employed	Yes	Other	Yes	Yes	No	Yes	Yes	Yes	Yes	Yes	Yes	No	Yes	No	Agree	Yes	Yes	Yes	Yes	Yes	Yes	No	Yes	Indifferent	No	No	No	Yes	No	Yes	Yes	Yes	Yes	Yes	Not Known	Yes	No	No
10/17/2018 8:18:20	Male	20–29	Middle East & North Africa	NA	Single	High School	<1,000	<3,750	Not at all	Almost every day	Student	Yes	Social Media	Yes	Yes	No	No	No	Yes	Yes	No	Yes	No	No	No	Agree	Yes	Yes	Yes	Yes	Indifferent	Yes	No	No	No	No	No	No	Yes	No	Yes	Yes	Yes	No	Yes	Not Known	Not Known	Not Known	No
10/17/2018 8:18:37	Female	20–29	Middle East & North Africa	NA	Single	Undergraduate	<1,000	<3,750	At least once a week	Almost every day	Student	Yes	Social Media	Yes	Yes	No	No	No	Yes	Yes	No	Yes	No	Yes	No	Disagree	Yes	Yes	Yes	Yes	Indifferent	Yes	No	No	No	No	No	No	Yes	Yes	Yes	Yes	Yes	Yes	Yes	Yes	Yes	Yes	No
10/17/2018 8:21:01	Female	20–29	Middle East & North Africa	NA	Single	Undergraduate	1,000-4,999	3,750 - 18,375	Not at all	Almost every day	Student	Yes	Other	No	Yes	Yes	Yes	Yes	Yes	Yes	No	Yes	No	No	No	Agree	Yes	Yes	Yes	Yes	Indifferent	Yes	No	No	No	No	No	Yes	No	No	No	Yes	Yes	No	Yes	Not Known	Yes	Not Known	Not Known
10/17/2018 8:21:48	Male	20–29	Middle East & North Africa	NA	Single	Undergraduate	<1,000	<3,750	At least once a week	Almost every day	Student	Yes	Mass Media	Yes	Yes	No	Yes	No	Yes	Yes	Not Known	Yes	No	Yes	No	Agree	No	NA	NA	NA	NA	NA	Yes	Indifferent	Yes	Indifferent	No	Yes	No	No	Yes	Yes	Yes	No	Yes	No	Not Known	Not Known	Yes
10/17/2018 8:22:39	Female	20–29	Middle East & North Africa	NA	Single	Undergraduate	<1,000	<3,750	Less than once a week	Almost every day	Student	Yes	Social Media	No	Yes	No	Yes	No	Yes	Yes	Not Known	Yes	No	Yes	No	Agree	Yes	Yes	Yes	No	Yes	No	Yes	Yes	Yes	No	No	No	No	No	Yes	Yes	Yes	No	Yes	Not Known	Yes	Not Known	Not Known
10/17/2018 8:24:52	Male	20–29	Middle East & North Africa	NA	Single	Undergraduate	<1,000	<3,750	Not at all	Almost every day	Student	Yes	Other	Yes	No	No	No	No	Yes	Yes	No	Yes	No	Not Known	No	Agree	Yes	Yes	Yes	Yes	Indifferent	Yes	No	No	Yes	No	No	No	Yes	No	Yes	Yes	Yes	No	Not Known	Not Known	Not Known	Not Known	Not Known
10/17/2018 8:27:59	Male	15–19	Middle East & North Africa	NA	Single	Undergraduate	<1,000	<3,750	Not at all	Almost every day	Student	Yes	Social Media	Yes	Yes	No	No	No	Yes	Yes	No	Yes	No	Yes	No	Agree	Yes	Yes	No	Yes	Indifferent	No	No	No	No	No	No	No	Yes	No	Yes	Yes	Yes	No	No	No	Yes	Yes	Not Known
10/17/2018 8:29:20	Male	30–39	Saudi Arabia	Central Province	Married	Postgraduate	5,000-10,000	18,375 - 37,500	At least once a week	Almost every day	Employed	Yes	Other	Yes	Yes	No	No	No	Yes	Yes	No	Yes	No	No	No	Agree	Yes	Yes	Yes	Yes	Indifferent	No	No	No	No	No	Yes	Yes	Yes	No	Yes	Yes	Yes	No	No	Yes	Yes	Yes	No
10/17/2018 8:30:28	Male	50 <	Saudi Arabia	Central Province	Married	Postgraduate	>10,000	>37,500	Almost every day	Not at all	Employed	Yes	Other	Yes	Yes	No	No	No	Yes	Yes	No	Yes	No	Yes	No	Agree	Yes	Yes	Yes	Yes	Indifferent	Yes	No	No	No	No	No	No	Yes	No	Yes	Yes	Yes	Yes	Yes	Yes	Yes	Yes	Yes
10/17/2018 8:35:25	Female	15–19	Middle East & North Africa	NA	Single	Undergraduate	<1,000	<3,750	Not at all	Almost every day	Student	Yes	Peers	Yes	Yes	Yes	Yes	No	Yes	Yes	No	Yes	No	Not Known	No	Agree	Yes	Yes	Yes	Yes	Indifferent	Yes	No	No	No	No	No	No	No	No	Yes	Yes	Yes	No	Yes	Yes	Yes	Yes	Yes
10/17/2018 8:38:30	Male	20–29	Saudi Arabia	Eastern Province	Single	High School	5,000-10,000	18,375 - 37,500	Not at all	Almost every day	Employed	Yes	Other	No	Not Known	Not Known	Not Known	Not Known	Yes	Yes	Not Known	Yes	Not Known	Not Known	Not Known	Not Known	Yes	No	No	No	Yes	No	Yes	No	No	No	No	Yes	No	No	Yes	No	Yes	No	Not Known	Not Known	Yes	Not Known	Not Known
10/17/2018 8:39:56	Female	20–29	Middle East & North Africa	NA	Single	Undergraduate	<1,000	<3,750	Almost every day	Almost every day	Student	Yes	Other	Yes	Yes	Yes	Yes	No	Yes	Yes	No	Not Known	No	No	No	Agree	Yes	No	No	No	Indifferent	No	Yes	No	No	No	No	No	Yes	No	No	Yes	No	No	Yes	Not Known	Yes	Not Known	No
10/17/2018 8:43:46	Female	15–19	Middle East & North Africa	NA	Single	Undergraduate	<1,000	<3,750	Not at all	Almost every day	Student	Yes	Booths & Seminars	No	Yes	No	No	No	Yes	Yes	No	Yes	No	Yes	No	Agree	Yes	No	No	No	Yes	No	Yes	Indifferent	Yes	Yes	Yes	Yes	No	No	Yes	Yes	Yes	No	Yes	No	Yes	No	Yes
10/17/2018 8:44:46	Male	20–29	Middle East & North Africa	NA	Previously married (Divorced/widow)	Postgraduate	>10,000	>37,500	Almost every day	Almost every day	Employed	Yes	Peers	Yes	Yes	No	Not Known	No	Yes	Yes	Not Known	Yes	No	Yes	No	Agree	Yes	Yes	Yes	Yes	Yes	Yes	Yes	Yes	Yes	Indifferent	No	No	Yes	No	Yes	No	Yes	Yes	Yes	No	Not Known	Not Known	Not Known
10/17/2018 8:45:19	Male	20–29	Middle East & North Africa	NA	Single	Undergraduate	<1,000	<3,750	Not at all	Almost every day	Student	Yes	Social Media	Yes	Yes	No	Yes	No	Yes	Yes	Yes	Not Known	No	Not Known	No	Agree	Yes	Yes	Yes	Yes	Yes	Yes	Yes	No	Yes	No	Yes	Yes	No	No	No	Yes	Yes	No	Yes	Not Known	Yes	Not Known	Yes
10/17/2018 8:46:36	Male	20–29	Middle East & North Africa	NA	Single	Undergraduate	<1,000	<3,750	Less than once a week	Almost every day	Student	Yes	Other	Yes	Yes	No	No	No	Yes	Yes	No	Yes	No	Not Known	No	Agree	Yes	Yes	Yes	Yes	Indifferent	Yes	No	No	No	No	No	No	No	No	Yes	Yes	Yes	No	No	Yes	Yes	Yes	Yes
10/17/2018 8:49:13	Female	15–19	Saudi Arabia	Central Province	Single	Undergraduate	<1,000	<3,750	Less than once a week	Almost every day	Student	Yes	Social Media	Yes	Yes	Yes	Yes	Not Known	Yes	Yes	Not Known	Yes	No	Not Known	Yes	Disagree	No	NA	NA	NA	NA	NA	Yes	Indifferent	No	No	No	No	No	Yes	Yes	Yes	Yes	Yes	No	Yes	No	Yes	Yes
10/17/2018 8:54:15	Female	20–29	Saudi Arabia	Central Province	Single	Postgraduate	1,000-4,999	3,750 - 18,375	Almost every day	Almost every day	Employed	Yes	Social Media	Yes	Yes	No	No	No	Yes	Yes	Yes	Yes	No	No	No	Agree	Yes	Yes	Yes	Yes	Indifferent	Yes	No	No	No	No	No	No	Yes	No	Yes	Yes	Yes	Yes	Yes	Yes	Yes	No	No
10/17/2018 9:04:12	Male	20–29	Middle East & North Africa	NA	Single	Undergraduate	5,000-10,000	18,375 - 37,500	Not at all	Almost every day	Student	Yes	Other	Yes	No	No	No	No	Yes	Yes	Yes	No	No	Yes	No	Agree	Yes	Yes	Yes	No	Indifferent	Yes	No	Indifferent	Yes	Indifferent	Yes	No	Yes	No	No	No	Yes	Yes	Yes	Yes	Not Known	Yes	No
10/17/2018 9:07:40	Female	20–29	Middle East & North Africa	NA	Single	Postgraduate	1,000-4,999	3,750 - 18,375	Not at all	Almost every day	Employed	Yes	Other	Yes	Yes	No	No	No	Yes	Yes	No	Yes	No	Yes	No	Agree	Yes	Yes	Yes	Yes	Indifferent	Yes	No	No	No	No	No	No	Yes	No	Yes	Yes	Yes	Yes	Yes	Yes	Yes	Yes	Yes
10/17/2018 9:11:54	Male	20–29	Middle East & North Africa	NA	Single	Undergraduate	<1,000	<3,750	Less than once a week	Almost every day	Student	Yes	Other	Yes	No	No	No	No	No	Yes	No	Yes	No	Not Known	No	Agree	Yes	Yes	Yes	Yes	Indifferent	Yes	No	No	No	No	No	No	Yes	No	No	Yes	Yes	No	No	No	No	Yes	No
10/17/2018 9:14:28	Male	20–29	Middle East & North Africa	NA	Single	Undergraduate	5,000-10,000	18,375 - 37,500	Less than once a week	Almost every day	Student	Yes	Social Media	Yes	Yes	No	Yes	No	Yes	Yes	No	Yes	No	Yes	Yes	Agree	Yes	Yes	Yes	Yes	Indifferent	Yes	No	No	No	No	No	No	Yes	No	Yes	Yes	Yes	Yes	Not Known	Not Known	Not Known	Not Known	No
10/17/2018 9:14:49	Male	20–29	Middle East & North Africa	NA	Single	Undergraduate	<1,000	<3,750	Not at all	Almost every day	Student	Yes	Mass Media	No	Yes	No	Yes	No	Yes	Yes	No	Yes	No	Yes	No	Agree	No	NA	NA	NA	NA	NA	Yes	No	Yes	Yes	No	Yes	No	No	Yes	Yes	Yes	No	Yes	Not Known	Yes	Not Known	Not Known
10/17/2018 9:16:27	Male	20–29	Middle East & North Africa	NA	Single	Undergraduate	<1,000	<3,750	Not at all	Almost every day	Student	Yes	Booths & Seminars	Yes	Yes	No	No	No	Yes	Yes	No	Yes	No	Yes	No	Agree	Yes	Yes	Yes	Yes	Indifferent	Yes	No	No	No	No	No	No	Yes	No	Yes	Yes	No	Yes	No	Yes	Yes	Yes	No
10/17/2018 9:19:19	Female	50 <	Saudi Arabia	Central Province	Married	Postgraduate	>10,000	>37,500	Almost every day	Almost every day	Employed	Yes	Mass Media	Yes	Yes	No	Yes	No	Yes	Yes	Yes	Yes	No	Yes	No	Agree	Yes	Yes	Yes	Yes	Yes	No	No	No	Indifferent	Indifferent	No	No	Yes	No	Yes	Yes	No	No	Yes	Yes	Yes	Yes	Yes
10/17/2018 9:20:00	Female	30–39	Other	NA	Single	Undergraduate	5,000-10,000	18,375 - 37,500	Almost every day	Not at all	Employed	Yes	Mass Media	Yes	No	No	No	No	Yes	Yes	No	Yes	No	Not Known	No	Not Known	No	NA	NA	NA	NA	NA	No	No	No	No	No	No	Yes	Yes	Yes	Yes	Yes	No	Yes	Yes	Yes	Yes	Yes
10/17/2018 9:21:35	Male	20–29	Middle East & North Africa	NA	Single	Undergraduate	<1,000	<3,750	At least once a week	Almost every day	Student	Yes	Social Media	No	Yes	No	Yes	No	Yes	Yes	Yes	Yes	No	Yes	No	Agree	No	NA	NA	NA	NA	NA	Yes	Yes	Yes	Yes	Yes	Yes	No	Yes	Yes	Yes	Yes	No	Not Known	Not Known	Not Known	Not Known	Not Known
10/17/2018 9:23:21	Male	50 <	Saudi Arabia	Central Province	Married	Primary Education	>10,000	>37,500	Almost every day	Almost every day	Self-employed	Yes	Infected individual	No	Not Known	Not Known	Not Known	Not Known	Yes	Not Known	Not Known	No	Not Known	Not Known	Not Known	Not Known	No	NA	NA	NA	NA	NA	Yes	Yes	Yes	Yes	No	No	No	No	No	No	No	No	Not Known	Not Known	Not Known	Not Known	Not Known
10/17/2018 9:23:24	Male	20–29	Other	NA	Single	Postgraduate	<1,000	<3,750	At least once a week	Almost every day	Student	Yes	Mass Media	Yes	Yes	No	Yes	No	Yes	Yes	No	Yes	No	Not Known	No	Agree	No	NA	NA	NA	NA	NA	No	No	No	No	No	Yes	Yes	No	No	Yes	Yes	No	Yes	Not Known	Yes	Not Known	Not Known
10/17/2018 9:25:00	Male	20–29	Other	NA	Single	Undergraduate	<1,000	<3,750	Less than once a week	Almost every day	Student	Yes	Social Media	No	Yes	No	No	No	Yes	Yes	No	Yes	Not Known	Not Known	Not Known	Agree	No	NA	NA	NA	NA	NA	No	No	No	Indifferent	No	No	Yes	No	No	Yes	Yes	Yes	Yes	Not Known	Not Known	Not Known	Not Known
10/17/2018 9:27:37	Male	20–29	Other	NA	Single	Undergraduate	<1,000	<3,750	Almost every day	Almost every day	Student	No	Peers	Yes	Yes	No	No	Not Known	Yes	No	Not Known	Yes	No	No	Yes	Disagree	No	NA	NA	NA	NA	NA	Yes	Indifferent	No	No	No	Yes	Yes	No	No	Yes	Yes	Yes	Yes	Not Known	No	No	No
10/17/2018 9:32:38	Female	40-49	Other	NA	Married	Postgraduate	1,000-4,999	3,750 - 18,375	Almost every day	Almost every day	Employed	Yes	Mass Media	Yes	Yes	No	No	No	Yes	Yes	No	Yes	No	Yes	No	Agree	Yes	Yes	Yes	Yes	Indifferent	Yes	No	No	No	No	No	No	Yes	Yes	Yes	Yes	Yes	Yes	Yes	Yes	Yes	Yes	No
10/17/2018 9:44:00	Male	20–29	GCC countries	NA	Single	High School	<1,000	<3,750	Not at all	Almost every day	Student	Yes	Other	Yes	No	Yes	Yes	Yes	Yes	Yes	Yes	Yes	No	No	No	Agree	Yes	No	Yes	No	Yes	No	Yes	Indifferent	No	No	No	Yes	No	No	No	No	No	No	Yes	No	Yes	No	Not Known
10/17/2018 9:48:27	Male	20–29	Saudi Arabia	Central Province	Single	Undergraduate	<1,000	<3,750	At least once a week	Almost every day	Student	Yes	Other	Yes	No	No	No	No	Yes	Yes	No	Yes	No	Not Known	No	Agree	Yes	Yes	Yes	Yes	Indifferent	Yes	Yes	No	No	No	No	No	Yes	No	Yes	Yes	Yes	Yes	Yes	Yes	Yes	Yes	Not Known
10/17/2018 9:48:28	Female	20–29	Middle East & North Africa	NA	Single	Undergraduate	<1,000	<3,750	At least once a week	Almost every day	Student	Yes	Social Media	No	Yes	No	Yes	No	Yes	Yes	Not Known	Yes	No	Not Known	Not Known	Agree	Yes	Yes	Yes	Yes	Indifferent	Yes	Yes	No	No	No	No	No	Yes	No	No	Yes	Yes	No	Yes	Not Known	Not Known	Not Known	No
10/17/2018 9:58:38	Male	20–29	Other	NA	Single	Undergraduate	5,000-10,000	18,375 - 37,500	Almost every day	Almost every day	Employed	Yes	Mass Media	No	Yes	Yes	Yes	Yes	Yes	Yes	Yes	Yes	Yes	Yes	Yes	Agree	Yes	Yes	Yes	Yes	Yes	Yes	Yes	Yes	Yes	Yes	Yes	Yes	Yes	Yes	Yes	Yes	Yes	Yes	Yes	Yes	Yes	Yes	Yes
10/17/2018 10:01:17	Male	20–29	Other	NA	Single	Undergraduate	<1,000	<3,750	Not at all	Almost every day	Student	Yes	Other	Yes	No	No	No	No	Yes	Yes	No	No	No	Yes	No	Agree	Yes	Yes	No	No	Yes	No	No	Yes	Yes	Indifferent	No	No	No	No	Yes	Yes	Yes	No	Yes	Yes	Yes	Yes	Yes
10/17/2018 10:04:57	Male	20–29	Middle East & North Africa	NA	Single	Undergraduate	<1,000	<3,750	Less than once a week	Almost every day	Student	Yes	Social Media	Yes	Not Known	Not Known	Not Known	Not Known	Yes	Yes	No	Yes	Not Known	Not Known	Not Known	Not Known	No	NA	NA	NA	NA	NA	No	Indifferent	Yes	No	No	No	Yes	No	Yes	Yes	Yes	No	Not Known	Not Known	Not Known	Not Known	Not Known
10/17/2018 10:05:50	Female	20–29	GCC countries	NA	Single	Postgraduate	<1,000	<3,750	Not at all	Almost every day	Student	Yes	Other	Yes	Yes	No	Yes	No	Yes	Yes	No	Yes	Yes	Yes	No	Agree	Yes	Yes	No	Yes	Indifferent	No	Yes	No	Yes	Yes	No	Yes	No	No	Yes	Yes	Yes	Yes	Yes	No	Yes	No	No
10/17/2018 10:08:54	Female	50 <	Middle East & North Africa	NA	Married	Postgraduate	1,000-4,999	3,750 - 18,375	Almost every day	Less than once a week	Employed	Yes	Other	Yes	Yes	Yes	Yes	Yes	Yes	Yes	Yes	Yes	No	Yes	No	Agree	Yes	No	No	Yes	Yes	No	Yes	Yes	Yes	Yes	Yes	Yes	No	No	No	Yes	Yes	No	Yes	Not Known	Yes	Yes	Yes
10/17/2018 10:27:21	Female	30–39	Saudi Arabia	Central Province	Married	Postgraduate	1,000-4,999	3,750 - 18,375	Not at all	Almost every day	Employed	Yes	Booths & Seminars	Yes	Yes	No	Yes	Yes	Yes	Yes	No	Yes	Yes	Yes	No	Agree	Yes	Yes	No	No	Yes	No	Yes	Indifferent	Yes	Indifferent	Yes	Yes	No	No	No	Yes	Yes	No	Yes	Not Known	Yes	Yes	No
10/17/2018 10:28:56	Female	20–29	Saudi Arabia	Central Province	Single	Postgraduate	<1,000	<3,750	Less than once a week	Almost every day	Employed	Yes	Social Media	Yes	Yes	No	Yes	No	Yes	Yes	Yes	Yes	No	No	No	Agree	Yes	Yes	Yes	Yes	Yes	Yes	Yes	Yes	No	No	No	No	Yes	No	No	Yes	Yes	Yes	Yes	Yes	Yes	Yes	Yes
10/17/2018 10:40:51	Female	20–29	Middle East & North Africa	NA	Single	Undergraduate	<1,000	<3,750	At least once a week	Almost every day	Student	Yes	Social Media	Yes	Yes	Yes	Not Known	No	Yes	Yes	No	No	No	No	Not Known	Agree	Yes	Yes	Yes	Yes	Indifferent	Yes	No	No	No	No	No	No	Yes	No	Yes	Yes	Yes	No	Yes	Not Known	Yes	Not Known	Not Known
10/17/2018 10:51:11	Female	20–29	Middle East & North Africa	NA	Single	Undergraduate	<1,000	<3,750	Almost every day	Almost every day	Student	Yes	Other	Yes	Yes	No	No	No	Yes	Yes	No	Yes	No	No	No	Agree	Yes	Yes	Yes	Yes	Indifferent	No	No	No	No	No	No	No	Yes	Yes	Yes	Yes	Yes	Yes	Yes	Yes	Yes	Yes	Yes
10/17/2018 10:51:43	Female	20–29	Saudi Arabia	Central Province	Single	Undergraduate	<1,000	<3,750	Less than once a week	Almost every day	Student	Yes	Other	Yes	Yes	No	No	No	Yes	Yes	No	Yes	No	Yes	Not Known	Agree	Yes	Yes	Yes	Yes	Yes	No	Yes	Indifferent	Indifferent	No	Yes	No	No	No	Yes	Yes	Yes	No	Yes	Yes	Yes	No	Yes
10/17/2018 10:54:59	Female	15–19	Middle East & North Africa	NA	Single	Undergraduate	<1,000	<3,750	Not at all	Almost every day	Student	Yes	Other	Yes	Yes	No	Yes	Yes	Yes	Yes	No	Yes	No	Not Known	No	Agree	Yes	Yes	Yes	Yes	Yes	Yes	No	No	Indifferent	No	No	No	No	No	Yes	Yes	Yes	No	Yes	Yes	Yes	Not Known	Yes
10/17/2018 11:05:06	Female	20–29	Saudi Arabia	Central Province	Single	Undergraduate	<1,000	<3,750	Not at all	Almost every day	Student	Yes	Other	Yes	Yes	No	Yes	No	Yes	Yes	No	Yes	No	Yes	No	Agree	Yes	Yes	Yes	Yes	Indifferent	Yes	No	No	No	No	No	No	Yes	No	Yes	Yes	Yes	Yes	Yes	Yes	Yes	Yes	Yes
10/17/2018 11:09:30	Female	20–29	Saudi Arabia	Central Province	Single	Undergraduate	<1,000	<3,750	At least once a week	Almost every day	Student	Yes	Social Media	No	No	No	No	No	Yes	Yes	No	Yes	No	Not Known	Not Known	Agree	No	NA	NA	NA	NA	NA	No	Indifferent	Indifferent	No	No	No	Yes	No	Yes	Yes	Yes	No	Yes	Yes	Not Known	Yes	Not Known
10/17/2018 11:11:43	Female	30–39	Saudi Arabia	Western Province	Single	Postgraduate	5,000-10,000	18,375 - 37,500	At least once a week	Almost every day	Employed	Yes	Other	Yes	Yes	No	Not Known	No	Yes	Yes	No	Yes	No	Yes	No	Agree	No	NA	NA	NA	NA	NA	Yes	No	No	No	Yes	Yes	Yes	No	Yes	Yes	Yes	No	Yes	Yes	No	Yes	No
10/17/2018 11:18:04	Male	20–29	Middle East & North Africa	NA	Single	Undergraduate	<1,000	<3,750	Less than once a week	Almost every day	Student	Yes	Peers	Yes	Yes	No	No	No	Yes	Yes	No	Yes	No	Yes	No	Agree	Yes	Yes	Yes	Yes	Indifferent	Yes	No	Indifferent	Yes	Indifferent	No	No	Yes	No	Yes	Yes	Yes	No	Yes	Not Known	Yes	Yes	Not Known
10/17/2018 11:18:42	Female	40-49	Saudi Arabia	Central Province	Previously married (Divorced/widow)	Postgraduate	5,000-10,000	18,375 - 37,500	At least once a week	Almost every day	Employed	Yes	Other	Yes	No	No	No	No	Yes	Yes	No	Yes	No	No	No	Agree	Yes	Yes	Yes	Yes	Indifferent	Yes	Yes	No	No	No	Yes	Yes	Yes	No	Yes	Yes	Yes	Yes	No	Yes	No	Yes	Yes
10/17/2018 11:20:02	Male	30–39	Middle East & North Africa	NA	Married	Undergraduate	1,000-4,999	3,750 - 18,375	Less than once a week	Less than once a week	Employed	Yes	Other	Yes	Yes	No	Yes	No	Yes	Yes	No	Yes	No	No	No	Agree	Yes	Yes	Yes	Yes	Indifferent	No	No	No	No	No	No	No	Yes	No	Yes	Yes	Yes	Yes	Yes	Yes	Yes	Not Known	Not Known
10/17/2018 11:22:09	Male	20–29	Middle East & North Africa	NA	Single	Undergraduate	<1,000	<3,750	Not at all	Almost every day	Student	Yes	Peers	Yes	Not Known	No	Yes	Yes	Yes	Yes	Not Known	Yes	Yes	Not Known	No	Agree	Yes	Yes	No	Yes	Indifferent	Yes	Yes	No	No	No	No	No	Yes	No	No	Yes	Yes	Yes	Not Known	Not Known	Not Known	Not Known	Not Known
10/17/2018 11:24:45	Male	20–29	Middle East & North Africa	NA	Single	Undergraduate	<1,000	<3,750	Almost every day	Almost every day	Student	Yes	Other	Yes	Yes	No	No	No	Yes	Yes	No	Yes	No	Not Known	No	Agree	Yes	No	Yes	Yes	Yes	No	Yes	Indifferent	No	Indifferent	No	Yes	No	No	Yes	Yes	Yes	No	Not Known	Not Known	Yes	No	No
10/17/2018 11:27:12	Female	20–29	Middle East & North Africa	NA	Single	Undergraduate	<1,000	<3,750	At least once a week	Almost every day	Student	No	Social Media	Yes	Yes	Yes	Yes	Yes	Yes	Yes	Not Known	Yes	No	No	No	Agree	Yes	Yes	No	Yes	Indifferent	Yes	No	Yes	No	Indifferent	Yes	Yes	Yes	No	No	Yes	Yes	No	Yes	No	Yes	Not Known	Yes
10/17/2018 11:39:56	Female	20–29	Saudi Arabia	Central Province	Single	Undergraduate	<1,000	<3,750	Almost every day	Not at all	Student	Yes	Booths & Seminars	Yes	Yes	No	No	No	Yes	Yes	No	Yes	No	Yes	No	Agree	Yes	No	No	No	Yes	No	Yes	Yes	Indifferent	Indifferent	Yes	No	No	No	No	Yes	Yes	No	Yes	Yes	Yes	Yes	No
10/17/2018 11:44:40	Female	20–29	Saudi Arabia	Central Province	Single	Undergraduate	<1,000	<3,750	Less than once a week	Almost every day	Student	Yes	Other	Yes	Yes	No	No	No	Yes	Yes	No	Yes	No	No	Not Known	Agree	Yes	Yes	Yes	Yes	Indifferent	Yes	No	No	No	No	No	No	Yes	No	Yes	Yes	Yes	No	Yes	Not Known	No	Not Known	Not Known
10/17/2018 11:44:48	Female	20–29	Saudi Arabia	Central Province	Single	Undergraduate	<1,000	<3,750	Not at all	At least once a week	Student	Yes	Mass Media	No	Yes	No	No	No	Yes	Yes	No	Yes	No	Not Known	No	Agree	No	NA	NA	NA	NA	NA	No	Indifferent	Indifferent	Indifferent	Yes	No	Yes	No	Yes	Yes	Yes	No	Yes	Not Known	No	No	Not Known
10/17/2018 11:45:03	Female	20–29	Middle East & North Africa	NA	Single	Undergraduate	<1,000	<3,750	Less than once a week	Almost every day	Student	Yes	Mass Media	Yes	Yes	No	No	No	Yes	Yes	No	Yes	No	Not Known	No	Agree	Yes	Yes	No	Yes	Yes	No	Yes	Indifferent	Indifferent	Indifferent	No	No	No	No	Yes	Yes	Yes	No	Yes	Not Known	Not Known	Yes	No
10/17/2018 11:47:27	Female	20–29	Saudi Arabia	Central Province	Married	Postgraduate	5,000-10,000	18,375 - 37,500	Almost every day	Almost every day	Employed	Yes	Other	No	Yes	Yes	Yes	Yes	Yes	Yes	No	Yes	Not Known	Not Known	Not Known	Agree	Yes	Yes	Yes	Yes	Yes	Yes	No	No	No	No	No	No	Yes	No	No	Yes	Yes	No	Yes	Not Known	Yes	Not Known	Not Known
10/17/2018 11:47:56	Male	20–29	Middle East & North Africa	NA	Single	Undergraduate	1,000-4,999	3,750 - 18,375	At least once a week	Almost every day	Student	Yes	Other	Yes	Yes	No	No	No	Yes	Yes	No	Yes	No	No	No	Agree	Yes	Yes	Yes	Yes	Indifferent	Yes	No	Yes	Yes	Indifferent	No	No	Yes	No	Yes	Yes	Yes	No	No	Not Known	Yes	Yes	Yes
10/17/2018 11:54:27	Female	30–39	Middle East & North Africa	NA	Married	Postgraduate	1,000-4,999	3,750 - 18,375	Less than once a week	Almost every day	Employed	Yes	Other	No	Yes	No	No	No	Yes	Yes	No	Yes	Not Known	Yes	Not Known	Agree	Yes	Yes	Yes	Yes	Indifferent	Yes	No	No	No	Indifferent	No	No	Yes	No	Yes	Yes	Yes	No	Not Known	Not Known	Not Known	Not Known	No
10/17/2018 12:03:46	Male	20–29	Middle East & North Africa	NA	Single	High School	<1,000	<3,750	Less than once a week	Almost every day	Student	Yes	Other	Yes	Yes	No	No	No	Yes	Yes	Yes	Yes	No	Not Known	Not Known	Agree	No	NA	NA	NA	NA	NA	No	No	No	No	No	No	Yes	No	No	Yes	Yes	No	Yes	Not Known	Yes	Not Known	No
10/17/2018 12:13:50	Male	20–29	Middle East & North Africa	NA	Single	Undergraduate	1,000-4,999	3,750 - 18,375	Not at all	Almost every day	Student	Yes	Social Media	Yes	Yes	No	Yes	No	Yes	Yes	Yes	No	No	Yes	No	Agree	Yes	No	No	Yes	Yes	No	Yes	Yes	Yes	Indifferent	Yes	Yes	Yes	No	No	Yes	Yes	Yes	No	No	Yes	No	Yes
10/17/2018 12:15:19	Male	20–29	Middle East & North Africa	NA	Single	Undergraduate	1,000-4,999	3,750 - 18,375	Not at all	Almost every day	Student	Yes	Other	Yes	No	No	No	No	Yes	Yes	No	Yes	No	No	No	Agree	Yes	Yes	Yes	Yes	Indifferent	Yes	No	No	No	No	No	No	Yes	No	No	Yes	Yes	No	Yes	Not Known	Yes	Not Known	No
10/17/2018 12:17:27	Female	15–19	Saudi Arabia	Southern Province	Single	High School	1,000-4,999	3,750 - 18,375	Almost every day	Almost every day	Student	No	Other	No	No	No	Not Known	Not Known	Not Known	Not Known	Not Known	Not Known	Not Known	Not Known	Not Known	Not Known	Yes	No	No	No	Indifferent	No	No	Indifferent	Yes	No	Yes	No	No	No	No	Yes	No	No	Not Known	Not Known	Yes	Yes	Not Known
10/17/2018 12:21:23	Female	20–29	Saudi Arabia	Western Province	Single	Undergraduate	<1,000	<3,750	Not at all	Less than once a week	Student	Yes	Booths & Seminars	No	Not Known	Not Known	Not Known	Not Known	Not Known	Not Known	No	Not Known	Not Known	Not Known	Yes	Not Known	No	NA	NA	NA	NA	NA	Yes	No	No	No	No	No	No	No	No	Yes	Yes	Yes	Yes	Not Known	Not Known	Not Known	Not Known
10/17/2018 12:21:34	Female	20–29	Saudi Arabia	Western Province	Single	Undergraduate	<1,000	<3,750	Not at all	Less than once a week	Student	Yes	Booths & Seminars	No	Not Known	Not Known	Not Known	Not Known	Not Known	Not Known	No	Not Known	Not Known	Not Known	Yes	Not Known	No	NA	NA	NA	NA	NA	Yes	No	No	No	No	No	No	No	No	Yes	Yes	Yes	Yes	Not Known	Not Known	Not Known	Not Known
10/17/2018 12:25:07	Female	20–29	Saudi Arabia	Central Province	Single	Undergraduate	<1,000	<3,750	At least once a week	At least once a week	Student	Yes	Peers	Yes	No	Yes	No	Yes	No	No	Yes	Yes	Yes	Yes	No	Disagree	Yes	Yes	Yes	No	Indifferent	Yes	Yes	No	No	Indifferent	Yes	Yes	No	No	Yes	No	Yes	Yes	No	Yes	Not Known	Not Known	No
10/17/2018 12:35:01	Female	20–29	Saudi Arabia	Central Province	Single	Undergraduate	<1,000	<3,750	Less than once a week	At least once a week	Student	Yes	Peers	No	Not Known	No	Yes	Not Known	Yes	Yes	Not Known	Yes	No	Not Known	No	Agree	No	NA	NA	NA	NA	NA	Yes	Yes	No	Indifferent	No	Yes	Yes	Yes	No	Yes	Yes	No	Not Known	Not Known	Not Known	Not Known	Not Known
10/17/2018 12:36:18	Male	20–29	Saudi Arabia	Central Province	Single	Undergraduate	1,000-4,999	3,750 - 18,375	At least once a week	Almost every day	Employed	Yes	Social Media	Yes	Yes	No	No	No	Yes	Yes	No	Yes	No	Yes	No	Agree	Yes	Yes	Yes	Yes	Yes	No	Yes	Indifferent	No	No	No	Yes	Yes	No	Yes	Yes	Yes	Yes	Yes	Yes	Yes	Yes	Yes
10/17/2018 12:39:46	Male	20–29	Saudi Arabia	Eastern Province	Single	Undergraduate	<1,000	<3,750	Almost every day	Almost every day	Student	Yes	Other	Yes	Yes	No	Yes	No	Yes	Yes	No	Yes	Yes	Not Known	No	Agree	Yes	Yes	No	Yes	Indifferent	No	Yes	No	No	No	No	No	Yes	No	No	Yes	Yes	No	Yes	Yes	Yes	Yes	Yes
10/17/2018 12:52:43	Female	20–29	Saudi Arabia	Central Province	Single	Undergraduate	1,000-4,999	3,750 - 18,375	Almost every day	Almost every day	Student	Yes	Social Media	Yes	Yes	Yes	Not Known	No	Not Known	Yes	Yes	Yes	Not Known	Not Known	No	Agree	Yes	Yes	Yes	Yes	Yes	Yes	Yes	No	Indifferent	Indifferent	No	No	No	No	Yes	Yes	Yes	Yes	Not Known	Not Known	Not Known	Yes	Not Known
10/17/2018 13:21:45	Female	20–29	Middle East & North Africa	NA	Single	High School	<1,000	<3,750	Not at all	Almost every day	Student	Yes	Other	Yes	No	No	Yes	No	Yes	Yes	No	Not Known	Yes	Yes	No	Agree	Yes	Yes	Yes	Yes	Indifferent	Yes	Yes	No	No	No	Yes	Yes	Yes	No	Yes	Yes	Yes	No	Yes	Yes	Yes	Yes	No
10/17/2018 13:49:15	Female	20–29	Other	NA	Single	Undergraduate	<1,000	<3,750	Not at all	Almost every day	Student	Yes	Mass Media	Yes	Yes	No	No	No	Yes	Yes	No	Yes	No	Not Known	Not Known	Agree	Yes	Yes	Yes	Yes	Indifferent	Yes	No	No	No	No	No	No	No	No	Yes	Yes	Yes	No	Yes	Yes	Yes	Not Known	Not Known
10/17/2018 13:56:08	Female	50 <	Saudi Arabia	Central Province	Married	High School	1,000-4,999	3,750 - 18,375	Almost every day	Almost every day	Unemployed	Yes	Social Media	No	Yes	No	Not Known	Not Known	Yes	Not Known	Not Known	Not Known	Not Known	Not Known	Not Known	Agree	No	NA	NA	NA	NA	NA	Yes	Yes	Yes	Yes	Yes	No	Yes	Yes	Yes	Yes	Yes	No	Not Known	Yes	Yes	Yes	No
10/17/2018 14:11:20	Male	20–29	Saudi Arabia	Southern Province	Single	Undergraduate	<1,000	<3,750	Almost every day	Almost every day	Unemployed	Yes	Social Media	No	Yes	No	Yes	Not Known	Yes	Yes	No	Yes	No	Yes	No	Agree	Yes	No	No	Yes	Indifferent	Yes	Yes	No	Yes	No	No	No	Yes	No	Yes	Yes	Yes	Yes	Yes	Not Known	Yes	Not Known	Not Known
10/17/2018 14:30:01	Female	20–29	Saudi Arabia	Central Province	Single	Undergraduate	<1,000	<3,750	Not at all	Almost every day	Student	Yes	Peers	No	Yes	No	No	No	Yes	Yes	No	Not Known	Not Known	Not Known	Yes	Agree	No	NA	NA	NA	NA	NA	Yes	Indifferent	Yes	Indifferent	Yes	Yes	Yes	No	Yes	Yes	Yes	Yes	Not Known	Not Known	Not Known	Not Known	Not Known
10/17/2018 14:52:17	Male	20–29	GCC countries	NA	Single	Undergraduate	1,000-4,999	3,750 - 18,375	Almost every day	Almost every day	Student	Yes	Social Media	Yes	No	No	Yes	No	Yes	Yes	No	Yes	No	Not Known	No	Agree	Yes	Yes	Yes	Yes	Indifferent	Yes	No	No	No	No	No	No	Yes	No	No	Yes	Yes	No	Yes	Not Known	Not Known	Yes	Not Known
10/17/2018 14:54:11	Female	20–29	Saudi Arabia	Northern Province	Single	Undergraduate	<1,000	<3,750	Almost every day	At least once a week	Student	Yes	Social Media	No	Not Known	Yes	Yes	No	Yes	Yes	Yes	No	Yes	Not Known	Not Known	Not Known	No	NA	NA	NA	NA	NA	Yes	Yes	Indifferent	Indifferent	No	Yes	Yes	No	No	Yes	No	Yes	Not Known	Not Known	Not Known	Not Known	Not Known
10/17/2018 14:58:55	Female	15–19	Other	NA	Single	Undergraduate	<1,000	<3,750	Less than once a week	Almost every day	Student	Yes	Peers	Yes	Yes	No	No	No	Yes	Yes	No	Yes	Yes	Yes	No	Agree	Yes	Yes	Yes	Yes	Indifferent	Yes	Yes	Indifferent	No	No	No	No	Yes	No	Yes	Yes	Yes	Yes	Yes	Not Known	No	Yes	Yes
10/17/2018 15:11:08	Female	20–29	Saudi Arabia	Central Province	Single	Postgraduate	<1,000	<3,750	Less than once a week	Almost every day	Employed	Yes	Social Media	Yes	Yes	No	Yes	No	Yes	Yes	Yes	Yes	No	No	No	Agree	Yes	Yes	Yes	Yes	Yes	Yes	Yes	Yes	No	No	No	No	Yes	No	No	Yes	Yes	Yes	Yes	Yes	Yes	Yes	Yes
10/17/2018 15:11:49	Male	20–29	Middle East & North Africa	NA	Single	Undergraduate	<1,000	<3,750	Less than once a week	Almost every day	Student	Yes	Booths & Seminars	Yes	No	No	No	No	Yes	Yes	No	Yes	No	Yes	No	Agree	Yes	Yes	Yes	Yes	Indifferent	Yes	No	No	No	No	No	No	Yes	Yes	Yes	Yes	Yes	Yes	Not Known	Yes	Yes	Yes	Yes
10/17/2018 15:15:15	Female	15–19	Middle East & North Africa	NA	Single	Postgraduate	1,000-4,999	3,750 - 18,375	Less than once a week	Almost every day	Student	Yes	Other	No	Not Known	Not Known	Not Known	Not Known	Yes	Yes	Yes	Not Known	Yes	Not Known	No	Not Known	Yes	Yes	No	Yes	Yes	No	Yes	Yes	No	Yes	Yes	No	No	Yes	Yes	Yes	Yes	No	Yes	No	Yes	Yes	Yes
10/17/2018 15:30:49	Female	40-49	GCC countries	NA	Married	Postgraduate	1,000-4,999	3,750 - 18,375	Less than once a week	Almost every day	Employed	Yes	Social Media	No	Not Known	Not Known	Not Known	Not Known	Not Known	Not Known	Yes	Not Known	Not Known	Not Known	No	Not Known	No	NA	NA	NA	NA	NA	Yes	Yes	Yes	No	No	Yes	Yes	No	Yes	Yes	Yes	Yes	Yes	Yes	Yes	Yes	Yes
10/17/2018 15:39:45	Female	15–19	Other	NA	Single	High School	<1,000	<3,750	At least once a week	Almost every day	Student	Yes	Mass Media	Yes	Yes	No	No	No	Yes	Yes	No	Yes	No	Not Known	Not Known	Agree	Yes	Yes	Yes	Yes	Yes	Yes	Yes	Indifferent	Indifferent	Indifferent	No	No	No	No	Yes	Yes	Yes	No	Yes	Not Known	Not Known	No	Not Known
10/17/2018 15:43:12	Female	15–19	Saudi Arabia	Central Province	Single	Undergraduate	<1,000	<3,750	At least once a week	Almost every day	Student	Yes	Other	Yes	Yes	No	Yes	Yes	Yes	Yes	Yes	Not Known	Not Known	Not Known	Not Known	Agree	Yes	No	Yes	Yes	Indifferent	Yes	No	Yes	Indifferent	No	No	No	Yes	No	Yes	Yes	Yes	No	Yes	Not Known	Yes	No	Not Known
10/17/2018 15:45:01	Female	30–39	Saudi Arabia	Central Province	Married	Postgraduate	5,000-10,000	18,375 - 37,500	Not at all	Almost every day	Employed	Yes	Other	Yes	Yes	No	No	No	Yes	Yes	No	Yes	No	No	No	Agree	Yes	Yes	Yes	Yes	Indifferent	Yes	No	No	No	No	No	No	Yes	Yes	Yes	Yes	Yes	Yes	No	Not Known	Yes	Yes	Not Known
10/17/2018 15:54:56	Female	20–29	Saudi Arabia	Central Province	Single	High School	<1,000	<3,750	Almost every day	Almost every day	Student	Yes	Other	Yes	Yes	No	No	No	Yes	Yes	No	Yes	No	Yes	No	Agree	Yes	Yes	Yes	Yes	Indifferent	Yes	No	No	No	No	No	No	Yes	Yes	Yes	Yes	Yes	No	Yes	No	Not Known	No	Yes
10/17/2018 15:57:21	Female	20–29	Saudi Arabia	Central Province	Single	Undergraduate	<1,000	<3,750	Almost every day	Almost every day	Student	Yes	Other	Yes	Yes	No	No	No	Yes	Yes	No	Yes	No	No	No	Agree	Yes	Yes	Yes	No	Yes	Yes	Yes	No	Indifferent	No	No	No	Yes	No	Yes	Yes	Yes	Yes	Yes	Yes	Yes	Yes	Not Known
10/17/2018 16:06:14	Female	20–29	Middle East & North Africa	NA	Single	Undergraduate	<1,000	<3,750	Not at all	At least once a week	Student	Yes	Brochures & flyers	No	Yes	No	Yes	No	Yes	Yes	No	Yes	No	No	No	Agree	Yes	No	Yes	No	Yes	No	Yes	No	Yes	No	Yes	Yes	No	No	Yes	Yes	Yes	No	Yes	Not Known	Yes	Yes	Yes
10/17/2018 16:35:46	Female	20–29	Other	NA	Single	Undergraduate	1,000-4,999	3,750 - 18,375	Almost every day	Almost every day	Student	Yes	Other	Yes	Yes	No	Yes	Yes	Yes	Yes	Yes	No	Yes	Yes	Yes	Agree	No	NA	NA	NA	NA	NA	Yes	Yes	No	No	No	No	Yes	No	No	Yes	No	Yes	Yes	Not Known	Not Known	No	No
10/17/2018 16:41:23	Female	20–29	Saudi Arabia	Western Province	Single	Postgraduate	1,000-4,999	3,750 - 18,375	Less than once a week	Almost every day	Employed	Yes	Mass Media	Yes	No	No	No	No	Not Known	Not Known	No	Yes	Not Known	Not Known	No	Disagree	No	NA	NA	NA	NA	NA	No	No	No	No	No	No	Yes	Yes	Yes	Yes	Yes	No	Not Known	Not Known	Not Known	Yes	Not Known
10/17/2018 16:49:31	Female	40-49	Other	NA	Married	Postgraduate	>10,000	>37,500	Almost every day	Not at all	Employed	Yes	Other	Yes	Yes	No	No	No	Yes	Yes	No	Yes	No	Yes	No	Agree	Yes	Yes	Yes	Yes	Yes	Yes	No	No	No	No	No	No	Yes	No	Yes	Yes	Yes	No	Yes	No	Yes	Not Known	No
10/17/2018 16:54:04	Female	15–19	Middle East & North Africa	NA	Single	Undergraduate	<1,000	<3,750	Less than once a week	At least once a week	Student	Yes	Other	Yes	Yes	No	Not Known	Not Known	Yes	Yes	No	Yes	Not Known	Yes	No	Disagree	Yes	Yes	Yes	Yes	Indifferent	Yes	No	Indifferent	Indifferent	Indifferent	No	No	Yes	Yes	Yes	Yes	Yes	No	Yes	Not Known	Not Known	Not Known	Yes
10/17/2018 16:55:35	Female	40-49	Other	NA	Married	Postgraduate	>10,000	>37,500	Almost every day	Almost every day	Self-employed	Yes	Other	Yes	Yes	No	Yes	No	Yes	Yes	No	Yes	Yes	Yes	No	Agree	Yes	Yes	No	Yes	Indifferent	Yes	No	No	No	No	No	No	Yes	No	Yes	Yes	Yes	No	Yes	Yes	Yes	No	Yes
10/17/2018 17:26:35	Female	20–29	Middle East & North Africa	NA	Single	Undergraduate	1,000-4,999	3,750 - 18,375	Almost every day	Almost every day	Student	Yes	Booths & Seminars	Yes	Yes	No	No	No	Yes	Yes	No	Yes	No	Not Known	Yes	Agree	Yes	No	No	No	Indifferent	Yes	Yes	No	No	No	No	No	Yes	No	No	Yes	Yes	No	Yes	Not Known	Not Known	Not Known	No
10/17/2018 17:31:05	Female	20–29	Other	NA	Single	Undergraduate	<1,000	<3,750	Almost every day	Almost every day	Student	Yes	Other	Yes	Yes	No	No	No	Yes	Yes	No	Yes	No	Yes	No	Agree	Yes	Yes	Yes	Yes	Indifferent	Yes	No	No	No	No	No	Yes	Yes	No	Yes	Yes	Yes	No	Yes	Yes	Yes	Yes	Yes
10/17/2018 18:57:37	Female	30–39	Saudi Arabia	Central Province	Married	Postgraduate	1,000-4,999	3,750 - 18,375	Almost every day	At least once a week	Employed	No	Social Media	No	Yes	No	Yes	Not Known	Yes	Yes	Not Known	No	No	Yes	No	Not Known	Yes	No	No	No	Yes	Yes	Yes	Indifferent	Yes	No	No	Yes	No	No	No	Yes	Yes	Yes	Yes	Yes	Yes	Yes	Yes
10/17/2018 19:13:21	Male	20–29	Other	NA	Single	Undergraduate	<1,000	<3,750	At least once a week	Almost every day	Student	Yes	Mass Media	Yes	Yes	No	Yes	No	Yes	Yes	No	Yes	No	Yes	No	Agree	Yes	Yes	Yes	Yes	Indifferent	Yes	No	No	No	No	No	No	Yes	No	No	Yes	Yes	No	Yes	Not Known	Not Known	Not Known	Yes
10/17/2018 19:23:59	Male	20–29	Middle East & North Africa	NA	Single	Undergraduate	<1,000	<3,750	Less than once a week	Almost every day	Student	Yes	Brochures & flyers	Yes	Yes	No	No	No	Yes	Yes	Not Known	Yes	No	Not Known	No	Agree	Yes	Yes	Yes	Yes	Yes	Yes	Yes	No	No	No	Yes	Yes	Yes	No	No	Yes	Yes	No	Not Known	Yes	Not Known	Yes	No
10/17/2018 19:24:20	Male	20–29	Saudi Arabia	Central Province	Single	Undergraduate	<1,000	<3,750	At least once a week	At least once a week	Student	Yes	Mass Media	Yes	Yes	Not Known	Not Known	No	Yes	Yes	No	Yes	No	No	No	Agree	No	NA	NA	NA	NA	NA	No	No	No	No	No	No	Yes	Yes	Yes	Yes	Yes	No	Yes	Yes	Not Known	Yes	Not Known
10/17/2018 19:32:01	Female	20–29	Middle East & North Africa	NA	Single	Undergraduate	<1,000	<3,750	Almost every day	Almost every day	Student	Yes	Mass Media	Yes	Yes	No	No	No	Yes	Yes	No	Yes	No	Not Known	No	Agree	Yes	Yes	Yes	Yes	Indifferent	No	No	No	No	No	No	No	Yes	No	Yes	Yes	Yes	No	Not Known	Not Known	Yes	Yes	Yes
10/17/2018 19:35:41	Male	20–29	Middle East & North Africa	NA	Single	Undergraduate	1,000-4,999	3,750 - 18,375	Less than once a week	Almost every day	Student	Yes	Other	Yes	Yes	No	No	No	Yes	Yes	No	Yes	No	Yes	No	Not Known	Yes	Yes	Yes	Yes	Indifferent	Yes	No	No	No	No	No	No	No	No	No	Yes	Yes	No	Yes	Not Known	Yes	No	Yes
10/17/2018 19:47:01	Female	20–29	Middle East & North Africa	NA	Single	Undergraduate	<1,000	<3,750	Almost every day	Almost every day	Student	Yes	Mass Media	No	Yes	No	No	No	Yes	Yes	No	Yes	No	No	No	Agree	Yes	Yes	Yes	Yes	Indifferent	Yes	No	Indifferent	No	No	No	No	Yes	No	No	Yes	Yes	No	Yes	Not Known	Yes	No	Not Known
10/17/2018 20:42:41	Female	20–29	Saudi Arabia	Central Province	Single	Undergraduate	<1,000	<3,750	At least once a week	Almost every day	Student	Yes	Other	No	No	Not Known	Not Known	No	Yes	Yes	Not Known	Not Known	Not Known	Not Known	Not Known	Not Known	No	NA	NA	NA	NA	NA	Yes	Indifferent	Indifferent	No	No	No	Yes	No	Yes	Yes	Yes	No	Not Known	Not Known	Not Known	Not Known	Not Known
10/17/2018 21:15:54	Female	50 <	Saudi Arabia	Central Province	Married	Postgraduate	5,000-10,000	18,375 - 37,500	At least once a week	Almost every day	Employed	Yes	Mass Media	No	Yes	No	No	No	Yes	Yes	No	Yes	No	No	Yes	Agree	Yes	No	Yes	Yes	Indifferent	Yes	No	No	No	No	No	No	Yes	No	Yes	Yes	Yes	Yes	No	Yes	No	Yes	No
10/18/2018 0:32:30	Female	20–29	Saudi Arabia	Central Province	Single	Postgraduate	5,000-10,000	18,375 - 37,500	Less than once a week	Almost every day	Employed	Yes	Other	Yes	Yes	No	No	No	Yes	Yes	No	Yes	No	Not Known	No	Agree	Yes	Yes	Yes	Yes	Yes	No	No	No	No	No	No	No	Yes	Yes	Yes	Yes	Yes	Yes	Yes	Yes	Not Known	Yes	Yes
10/18/2018 6:53:20	Female	20–29	Middle East & North Africa	NA	Single	Undergraduate	<1,000	<3,750	At least once a week	At least once a week	Student	Yes	Social Media	No	No	No	No	No	Yes	Yes	No	Yes	Not Known	Yes	No	Agree	Yes	Yes	Yes	Yes	Indifferent	Yes	No	Indifferent	No	No	No	No	Yes	No	No	Yes	Yes	Yes	Yes	No	Yes	Yes	Not Known
10/18/2018 7:31:41	Female	50 <	Saudi Arabia	Central Province	Previously married (Divorced/widow)	Postgraduate	>10,000	>37,500	Almost every day	Almost every day	Employed	Yes	Other	Yes	Yes	Yes	Yes	No	Yes	Yes	No	Yes	Not Known	Not Known	Yes	Agree	Yes	No	Yes	Yes	Yes	No	Yes	Yes	Yes	No	No	No	No	No	Yes	Yes	Yes	No	Not Known	Not Known	Yes	Not Known	Not Known
10/18/2018 7:34:43	Male	30–39	Saudi Arabia	Eastern Province	Married	Postgraduate	<1,000	<3,750	Almost every day	Almost every day	Unemployed	Yes	Booths & Seminars	Yes	Yes	No	Yes	No	Yes	Yes	No	Yes	No	Yes	Yes	Agree	Yes	No	Yes	Yes	Yes	No	Yes	Yes	Yes	No	Yes	Yes	Yes	No	Yes	Yes	No	Yes	Yes	Yes	Yes	Yes	Yes
10/18/2018 10:28:10	Female	20–29	Saudi Arabia	Eastern Province	Single	Undergraduate	>10,000	>37,500	At least once a week	Almost every day	Student	Yes	Other	Yes	No	No	Not Known	No	Yes	Yes	No	Yes	No	Yes	No	Agree	Yes	Yes	Yes	Yes	Indifferent	Yes	Yes	No	No	No	No	No	Yes	No	Yes	Yes	Yes	Yes	No	Yes	Yes	Yes	Yes
10/18/2018 14:36:50	Female	30–39	Saudi Arabia	Central Province	Previously married (Divorced/widow)	Postgraduate	1,000-4,999	3,750 - 18,375	At least once a week	Almost every day	Employed	Yes	Other	Yes	Yes	No	No	No	Yes	Yes	No	Yes	Yes	No	No	Agree	Yes	No	Yes	Yes	Indifferent	Yes	No	Indifferent	Indifferent	No	No	No	Yes	No	No	Yes	Yes	No	Yes	Not Known	Yes	Not Known	No
10/18/2018 14:46:03	Female	20–29	Saudi Arabia	Northern Province	Single	Postgraduate	1,000-4,999	3,750 - 18,375	Less than once a week	Less than once a week	Employed	Yes	Other	Yes	Yes	No	No	No	Yes	Yes	No	Yes	No	Yes	No	Agree	Yes	Yes	Yes	Yes	Indifferent	Yes	No	No	No	No	No	No	Yes	Yes	Yes	Yes	Yes	No	Yes	Not Known	Yes	Yes	Yes
10/18/2018 15:05:12	Male	30–39	Saudi Arabia	Central Province	Married	Primary Education	>10,000	>37,500	Almost every day	Almost every day	Employed	Yes	Mass Media	No	Yes	No	No	No	Yes	Yes	No	Not Known	Not Known	Not Known	Not Known	Not Known	No	NA	NA	NA	NA	NA	Yes	No	No	No	Yes	Yes	No	No	Yes	Yes	Yes	No	Yes	Not Known	Not Known	Yes	No
10/18/2018 15:32:06	Male	20–29	Other	NA	Single	Postgraduate	1,000-4,999	3,750 - 18,375	Almost every day	Not at all	Student	Yes	Booths & Seminars	Yes	Yes	No	No	No	Yes	Yes	No	Yes	No	Not Known	No	Agree	Yes	Yes	Yes	Yes	Yes	Yes	No	No	No	No	No	No	Yes	No	Yes	Yes	Yes	Yes	Yes	Yes	Yes	Yes	Not Known
10/18/2018 16:36:14	Male	20–29	Middle East & North Africa	NA	Single	Undergraduate	<1,000	<3,750	Not at all	Almost every day	Student	Yes	Other	Yes	Yes	No	No	No	Yes	Yes	Not Known	Yes	Yes	Yes	Not Known	Agree	Yes	Yes	Yes	Yes	Indifferent	No	No	No	No	No	No	No	Yes	No	No	Yes	Yes	No	Not Known	Not Known	Not Known	Yes	Not Known
10/18/2018 18:06:17	Female	20–29	Saudi Arabia	Eastern Province	Single	Undergraduate	<1,000	<3,750	Less than once a week	Almost every day	Student	Yes	Social Media	Yes	Yes	No	Yes	No	Yes	Yes	Yes	Yes	No	Yes	No	Agree	Yes	Yes	Yes	Yes	Indifferent	Yes	No	No	Indifferent	No	No	No	Yes	No	Yes	Yes	Yes	No	Yes	Not Known	Yes	Not Known	Yes
10/18/2018 19:53:52	Female	20–29	Middle East & North Africa	NA	Married	Postgraduate	5,000-10,000	18,375 - 37,500	Almost every day	Almost every day	Unemployed	Yes	Booths & Seminars	Yes	Yes	Yes	No	No	Yes	Yes	No	Yes	No	Yes	No	Agree	Yes	Yes	Yes	Yes	Indifferent	Yes	No	No	No	No	No	No	Yes	No	Yes	Yes	Yes	Yes	Not Known	Yes	Yes	Yes	Yes
10/18/2018 20:09:52	Female	30–39	Middle East & North Africa	NA	Single	Postgraduate	1,000-4,999	3,750 - 18,375	Almost every day	At least once a week	Employed	Yes	Peers	Yes	Yes	No	No	No	Yes	Yes	Yes	Yes	No	No	Yes	Agree	Yes	Yes	Yes	Yes	Indifferent	Yes	No	No	No	No	No	No	Yes	Yes	Yes	Yes	Yes	No	No	Yes	Yes	Yes	No
10/18/2018 22:05:30	Male	30–39	Saudi Arabia	Eastern Province	Married	Postgraduate	5,000-10,000	18,375 - 37,500	Almost every day	Almost every day	Employed	Yes	Peers	No	Yes	No	No	Yes	Yes	Yes	No	Yes	No	Yes	Yes	Agree	No	NA	NA	NA	NA	NA	Yes	No	No	No	No	No	Yes	Yes	Yes	Yes	Yes	No	Not Known	Not Known	Not Known	Not Known	Not Known
10/19/2018 8:44:35	Female	> 50	Middle East & North Africa	NA	Married	Postgraduate	<1,000	<3,750	At least once a week	Almost every day	Employed	Yes	Mass Media	Yes	No	No	No	No	Yes	Yes	No	Yes	Not Known	Not Known	No	Agree	Yes	No	No	No	Yes	No	Yes	No	Indifferent	No	No	Yes	Yes	No	Yes	No	Yes	No	No	Yes	Yes	Yes	No
10/19/2018 9:05:58	Male	20–29	Middle East & North Africa	NA	Single	Postgraduate	<1,000	<3,750	Almost every day	At least once a week	Student	Yes	Peers	No	Yes	Not Known	Not Known	Not Known	Yes	Yes	No	Not Known	Not Known	Not Known	No	Agree	No	NA	NA	NA	NA	NA	Yes	No	No	Indifferent	No	No	Yes	Yes	No	Yes	Yes	Yes	Yes	No	No	Not Known	Yes
10/19/2018 9:44:44	Female	40-49	Saudi Arabia	Central Province	Previously married (Divorced/widow)	Undergraduate	1,000-4,999	3,750 - 18,375	Almost every day	Almost every day	Employed	Yes	Mass Media	No	Not Known	Not Known	Not Known	No	Yes	Yes	No	Yes	Not Known	Not Known	Not Known	Agree	Yes	Yes	Yes	Yes	Indifferent	Yes	No	No	No	No	No	No	Yes	No	Yes	Yes	Yes	No	No	Not Known	Yes	Yes	Not Known
10/19/2018 9:58:45	Female	> 50	Saudi Arabia	Central Province	Married	Postgraduate	5,000-10,000	18,375 - 37,500	Almost every day	Not at all	Employed	Yes	Other	Yes	Yes	No	No	No	Yes	Yes	No	Yes	Yes	No	No	Agree	Yes	Yes	Yes	Yes	Indifferent	Yes	No	No	No	No	No	No	Yes	No	Yes	Yes	Yes	No	Yes	Yes	Yes	Yes	Yes
10/19/2018 10:11:12	Female	40-49	Middle East & North Africa	NA	Married	Postgraduate	5,000-10,000	18,375 - 37,500	Not at all	Almost every day	Self-employed	Yes	Booths & Seminars	Yes	Yes	No	No	No	Yes	Yes	Yes	Yes	No	Not Known	Not Known	Agree	Yes	No	Yes	Yes	Yes	No	Yes	Yes	Indifferent	Yes	Yes	Yes	Yes	No	Yes	Yes	Yes	Yes	Not Known	Not Known	Not Known	Not Known	Not Known
10/19/2018 10:47:36	Female	30–39	Saudi Arabia	Central Province	Single	Postgraduate	1,000-4,999	3,750 - 18,375	Less than once a week	Almost every day	Employed	Yes	Other	No	No	No	No	No	Yes	Yes	Not Known	Yes	No	No	No	Agree	Yes	Yes	Yes	Yes	Indifferent	Yes	No	No	No	No	No	No	Yes	Yes	Yes	Yes	Yes	No	No	Yes	Yes	Yes	Not Known
10/19/2018 11:00:03	Female	> 50	Saudi Arabia	Eastern Province	Married	Postgraduate	5,000-10,000	18,375 - 37,500	At least once a week	Almost every day	Employed	Yes	Booths & Seminars	Yes	Yes	No	No	No	Yes	Yes	No	Yes	No	Yes	No	Agree	Yes	No	No	Yes	Yes	No	No	No	No	No	Yes	Yes	No	No	No	Yes	Yes	Yes	No	Yes	Yes	Yes	No
10/19/2018 11:11:16	Female	40-49	Saudi Arabia	Central Province	Married	Postgraduate	5,000-10,000	18,375 - 37,500	Not at all	Not at all	Employed	Yes	Other	Yes	Yes	No	No	No	Yes	Yes	No	Yes	No	No	No	Agree	Yes	Yes	Yes	Yes	Indifferent	Yes	No	Indifferent	Indifferent	Indifferent	Yes	No	Yes	Yes	Yes	Yes	Yes	Yes	Yes	Yes	Yes	Yes	Not Known
10/19/2018 12:16:52	Male	> 50	Middle East & North Africa	NA	Married	High School	<1,000	<3,750	Almost every day	At least once a week	Employed	Yes	Brochures & flyers	No	Yes	No	Yes	No	Yes	Yes	Not Known	Not Known	Yes	Yes	No	Agree	No	NA	NA	NA	NA	NA	Yes	No	No	No	No	No	Yes	No	Yes	Yes	Yes	Yes	Not Known	Yes	Not Known	Not Known	Yes
10/19/2018 12:22:14	Female	30–39	Middle East & North Africa	NA	Married	Postgraduate	1,000-4,999	3,750 - 18,375	Almost every day	Almost every day	Self-employed	Yes	Other	Yes	Yes	No	No	No	Yes	Yes	Yes	Yes	Yes	Yes	No	Agree	Yes	Yes	Yes	Yes	Yes	Yes	No	Indifferent	Indifferent	No	No	No	Yes	No	Yes	Yes	Yes	Yes	Yes	Not Known	Yes	Not Known	Yes
10/19/2018 13:58:26	Female	30–39	Other	NA	Previously married (Divorced/widow)	Postgraduate	5,000-10,000	18,375 - 37,500	At least once a week	At least once a week	Employed	Yes	Booths & Seminars	Yes	Yes	No	No	No	Yes	Yes	No	Yes	No	Yes	No	Agree	Yes	Yes	Yes	Yes	Indifferent	Yes	No	No	No	No	No	No	Yes	Yes	Yes	Yes	Yes	No	Yes	Yes	Yes	Yes	Yes
10/19/2018 17:15:04	Female	15–19	Saudi Arabia	Central Province	Single	High School	<1,000	<3,750	At least once a week	Almost every day	Student	Yes	Social Media	No	Not Known	Not Known	Not Known	Not Known	Not Known	Yes	Not Known	Not Known	Not Known	Not Known	Not Known	Agree	No	NA	NA	NA	NA	NA	Yes	Yes	Yes	Yes	Yes	Yes	No	No	No	No	Yes	No	Not Known	Not Known	Not Known	Not Known	Not Known
10/19/2018 17:23:02	Female	> 50	Saudi Arabia	Central Province	Married	Undergraduate	1,000-4,999	3,750 - 18,375	Almost every day	Almost every day	Employed	Yes	Social Media	No	Not Known	Not Known	Not Known	No	Yes	Yes	Not Known	No	Not Known	Yes	Not Known	Not Known	No	NA	NA	NA	NA	NA	No	No	No	No	No	No	Yes	No	No	No	Yes	Yes	No	Not Known	Not Known	Not Known	No
10/19/2018 20:00:42	Female	20–29	Saudi Arabia	Central Province	Single	Undergraduate	<1,000	<3,750	Almost every day	Almost every day	Student	Yes	Social Media	Yes	Yes	No	No	No	Yes	Yes	No	Yes	No	Yes	Not Known	Agree	Yes	Yes	Yes	Yes	Indifferent	Yes	No	No	No	No	No	No	Yes	Yes	Yes	Yes	Yes	No	Yes	Not Known	Yes	Yes	Yes
10/19/2018 20:24:58	Male	> 50	Saudi Arabia	Central Province	Married	Postgraduate	>10,000	>37,500	Almost every day	Almost every day	Employed	Yes	Mass Media	No	Not Known	No	Yes	No	Yes	Yes	Yes	Yes	Yes	Not Known	Not Known	Not Known	No	NA	NA	NA	NA	NA	Yes	Yes	Yes	Indifferent	No	Yes	Yes	Yes	Yes	Yes	Yes	Yes	Yes	Not Known	Yes	Yes	Yes
10/19/2018 20:28:04	Male	> 50	Other	NA	Married	Postgraduate	>10,000	>37,500	Almost every day	Almost every day	Employed	Yes	Mass Media	Yes	Yes	No	No	No	Yes	Yes	No	Yes	No	No	No	Agree	Yes	Yes	Yes	Yes	Indifferent	Yes	No	No	No	No	No	No	Yes	No	No	Yes	Yes	No	Yes	Yes	Yes	Not Known	No
10/19/2018 20:31:18	Male	> 50	Other	NA	Married	Postgraduate	>10,000	>37,500	Almost every day	Almost every day	Employed	Yes	Social Media	Yes	Yes	No	Yes	No	Yes	Yes	No	Yes	No	No	No	Agree	Yes	Yes	Yes	Yes	Indifferent	Yes	No	No	No	No	No	No	No	No	No	Yes	Yes	No	Yes	Yes	Yes	Yes	Not Known
10/19/2018 21:02:40	Male	20–29	Saudi Arabia	Central Province	Single	High School	<1,000	<3,750	Not at all	Almost every day	Student	Yes	Social Media	Yes	Yes	No	No	No	Yes	Yes	No	Yes	No	No	No	Agree	Yes	Yes	Yes	Yes	Indifferent	Yes	No	No	No	No	No	No	Yes	Yes	Yes	No	No	Yes	No	Not Known	Yes	Yes	Not Known
10/19/2018 21:47:16	Male	20–29	Middle East & North Africa	NA	Single	Postgraduate	5,000-10,000	18,375 - 37,500	Less than once a week	Almost every day	Employed	Yes	Other	Yes	Yes	No	Yes	No	Yes	Yes	No	Yes	No	No	No	Agree	Yes	Yes	Yes	Yes	Indifferent	Yes	No	Indifferent	Indifferent	No	No	No	Yes	No	Yes	Yes	Yes	No	Yes	Yes	Yes	Yes	Yes
10/20/2018 1:43:13	Female	40-49	Saudi Arabia	Central Province	Married	Undergraduate	1,000-4,999	3,750 - 18,375	Almost every day	Almost every day	Self-employed	Yes	Other	No	Yes	No	No	No	Yes	Yes	No	Yes	Yes	Yes	No	Agree	Yes	Yes	Yes	Yes	Indifferent	Yes	No	Indifferent	No	No	Yes	No	Yes	No	No	Yes	Yes	Yes	Yes	Not Known	Yes	Yes	Not Known
10/20/2018 2:00:47	Female	> 50	Saudi Arabia	Central Province	Previously married (Divorced/widow)	Postgraduate	>10,000	>37,500	Almost every day	Not at all	Self-employed	Yes	Other	Yes	Yes	No	No	No	Yes	Yes	Yes	Yes	Yes	Not Known	No	Agree	Yes	Yes	Yes	Yes	Yes	No	Yes	Yes	Yes	Yes	Yes	Yes	No	No	Yes	Yes	Yes	No	Yes	Not Known	Yes	Yes	No
10/20/2018 3:19:45	Male	20–29	Saudi Arabia	Central Province	Single	Undergraduate	1,000-4,999	3,750 - 18,375	Less than once a week	Almost every day	Student	Yes	Peers	No	No	No	No	No	Yes	Yes	No	Not Known	Not Known	Yes	No	Disagree	No	NA	NA	NA	NA	NA	Yes	No	Indifferent	No	No	No	Yes	No	No	Yes	Yes	No	Not Known	Not Known	Not Known	Not Known	No
10/20/2018 9:13:13	Female	20–29	Other	NA	Single	Postgraduate	<1,000	<3,750	At least once a week	Almost every day	Employed	Yes	Other	Yes	Yes	No	Yes	No	Yes	Yes	No	Yes	No	Yes	No	Agree	Yes	Yes	Yes	Yes	Indifferent	Yes	No	No	No	Yes	No	No	Yes	No	Yes	Yes	Yes	No	Yes	Yes	Yes	Yes	Not Known
10/20/2018 9:25:17	Female	20–29	Saudi Arabia	Central Province	Single	Undergraduate	1,000-4,999	3,750 - 18,375	At least once a week	Almost every day	Employed	Yes	Other	Yes	No	No	No	No	Yes	Yes	No	Yes	No	Yes	No	Not Known	Yes	Yes	Yes	Yes	Indifferent	Yes	No	No	No	No	No	No	Yes	No	Yes	Yes	Yes	Yes	Yes	Yes	Yes	Yes	No
10/20/2018 9:42:32	Female	20–29	GCC countries	NA	Single	Undergraduate	<1,000	<3,750	At least once a week	Almost every day	Employed	Yes	Social Media	Yes	Yes	No	Yes	No	Yes	Yes	No	Yes	No	Yes	No	Agree	Yes	Yes	Yes	Yes	Indifferent	Yes	No	No	No	No	Yes	No	Yes	No	Yes	Yes	Yes	No	Yes	Yes	Yes	Yes	Yes
10/20/2018 14:19:12	Male	20–29	Middle East & North Africa	NA	Single	Undergraduate	<1,000	<3,750	At least once a week	Almost every day	Student	Yes	Social Media	Yes	Yes	No	Yes	Not Known	Yes	Yes	No	Yes	No	Not Known	No	Agree	Yes	Yes	No	Yes	Yes	Yes	Yes	Yes	Yes	No	Yes	No	Yes	No	No	Yes	Yes	No	Not Known	Not Known	Yes	Not Known	Not Known
10/20/2018 14:27:47	Male	> 50	Saudi Arabia	Central Province	Married	Postgraduate	>10,000	>37,500	Almost every day	At least once a week	Employed	Yes	Mass Media	Yes	Yes	No	Not Known	No	Yes	Yes	No	Yes	No	Not Known	No	Agree	No	NA	NA	NA	NA	NA	Yes	No	No	No	No	Yes	No	No	No	Yes	Yes	No	Not Known	Not Known	Not Known	Yes	Not Known
10/20/2018 15:43:57	Male	40-49	Middle East & North Africa	NA	Married	Postgraduate	5,000-10,000	18,375 - 37,500	Almost every day	Almost every day	Employed	Yes	Mass Media	No	Yes	No	Yes	No	Yes	Yes	Not Known	Yes	No	No	Yes	Disagree	No	NA	NA	NA	NA	NA	Yes	No	Indifferent	Indifferent	No	No	No	No	No	Yes	Yes	No	Yes	No	No	Yes	No
10/20/2018 17:03:38	Female	20–29	Other	NA	Single	Postgraduate	5,000-10,000	18,375 - 37,500	Almost every day	Almost every day	Employed	Yes	Peers	Yes	Yes	No	No	No	Yes	Yes	Yes	Yes	Yes	Yes	Yes	Agree	Yes	Yes	Yes	Yes	Indifferent	Yes	No	No	No	No	No	No	Yes	No	No	Yes	Yes	Yes	Yes	Yes	Yes	Yes	No
10/20/2018 17:44:46	Male	30–39	Other	NA	Single	Postgraduate	1,000-4,999	3,750 - 18,375	At least once a week	Almost every day	Employed	Yes	Peers	Yes	Yes	No	Yes	Not Known	Yes	Yes	No	Yes	No	Yes	No	Agree	Yes	Yes	Yes	Yes	Indifferent	Yes	No	No	No	No	No	Yes	Yes	No	No	Yes	Yes	No	Yes	Yes	Yes	Yes	Yes
10/20/2018 17:51:52	Male	> 50	Saudi Arabia	Central Province	Married	Postgraduate	>10,000	>37,500	Not at all	At least once a week	Employed	Yes	Mass Media	Yes	Yes	No	No	No	Yes	Yes	Not Known	Yes	No	Yes	No	Agree	No	NA	NA	NA	NA	NA	Yes	No	No	Yes	Yes	Yes	Yes	No	No	Yes	Yes	Yes	Yes	Not Known	Yes	Yes	No
10/20/2018 18:57:13	Female	20–29	Saudi Arabia	Central Province	Single	Undergraduate	<1,000	<3,750	Less than once a week	Almost every day	Student	Yes	Other	Yes	Yes	No	No	No	Yes	Yes	No	Yes	No	No	No	Agree	Yes	Yes	Yes	Yes	Indifferent	Yes	No	Indifferent	No	No	No	No	Yes	No	Yes	Yes	Yes	Yes	Yes	Yes	Yes	Yes	Yes
10/20/2018 19:37:43	Male	30–39	Middle East & North Africa	NA	Married	Postgraduate	1,000-4,999	3,750 - 18,375	At least once a week	Almost every day	Employed	Yes	Other	No	Yes	No	No	Yes	Yes	Yes	No	Yes	No	No	No	Agree	No	NA	NA	NA	NA	NA	Yes	Indifferent	Indifferent	No	Yes	Yes	No	Yes	Yes	Yes	Yes	Yes	Not Known	Not Known	Not Known	No	Not Known
10/20/2018 20:48:42	Female	15–19	Other	NA	Married	Postgraduate	>10,000	>37,500	Not at all	Not at all	Self-employed	Yes	Infected individual	Yes	Yes	No	Yes	No	Yes	Yes	No	Yes	Yes	No	Yes	Agree	No	NA	NA	NA	NA	NA	No	Yes	No	No	No	No	Yes	No	Yes	No	Yes	Yes	Yes	Yes	Yes	Yes	Yes
10/21/2018 4:22:03	Female	20–29	Other	NA	Single	Postgraduate	<1,000	<3,750	Almost every day	Almost every day	Unemployed	Yes	Other	Yes	No	No	No	No	Yes	Yes	No	Yes	No	Yes	No	Agree	Yes	Yes	Yes	Yes	Indifferent	Yes	No	No	No	No	No	No	Yes	Yes	Yes	Yes	Yes	Yes	Yes	Yes	Yes	Yes	Yes
10/21/2018 8:39:49	Female	30–39	Saudi Arabia	Central Province	Married	Postgraduate	5,000-10,000	18,375 - 37,500	At least once a week	Almost every day	Employed	Yes	Mass Media	No	Yes	No	No	No	Yes	Yes	No	Not Known	Yes	Yes	Not Known	Agree	Yes	Yes	Yes	Yes	Yes	No	Yes	No	No	No	No	No	Yes	No	Yes	Yes	Yes	No	Yes	Not Known	Not Known	Not Known	Not Known
10/21/2018 8:46:37	Female	20–29	Saudi Arabia	Eastern Province	Single	High School	<1,000	<3,750	Not at all	Almost every day	Student	Yes	Peers	Yes	Yes	No	No	No	Yes	Yes	No	Yes	No	Yes	No	Agree	Yes	Yes	Yes	Yes	Indifferent	Yes	No	No	No	No	No	No	Yes	No	Yes	Yes	Yes	Yes	Not Known	Not Known	Not Known	Yes	Not Known
10/21/2018 13:32:10	Male	40-49	Other	NA	Married	Postgraduate	>10,000	>37,500	Almost every day	At least once a week	Self-employed	Yes	Mass Media	Yes	Yes	No	No	No	Yes	Yes	No	Yes	No	Yes	Yes	Agree	No	NA	NA	NA	NA	NA	No	No	No	No	No	No	No	No	No	Yes	Yes	No	Yes	Not Known	Yes	Yes	No
10/21/2018 13:38:47	Male	40-49	Other	NA	Married	Postgraduate	1,000-4,999	3,750 - 18,375	Almost every day	At least once a week	Employed	Yes	Mass Media	Yes	No	No	No	No	Yes	Yes	No	Yes	Not Known	Yes	No	Agree	No	NA	NA	NA	NA	NA	No	No	No	Indifferent	No	No	Yes	Yes	Yes	No	Yes	No	Yes	Yes	Yes	Yes	Not Known
10/21/2018 13:41:04	Female	30–39	GCC countries	NA	Married	Undergraduate	<1,000	<3,750	Almost every day	Almost every day	Self-employed	Yes	Mass Media	Yes	Yes	No	Yes	No	Yes	Yes	No	Yes	No	Yes	Not Known	Agree	No	NA	NA	NA	NA	NA	No	No	No	No	No	No	Yes	No	Yes	Yes	Yes	No	No	Not Known	Yes	No	No
10/21/2018 13:58:38	Male	40-49	Other	NA	Single	Postgraduate	5,000-10,000	18,375 - 37,500	Almost every day	Almost every day	Employed	Yes	Other	Yes	No	No	No	No	Yes	Yes	No	Yes	No	Yes	No	Agree	Yes	Yes	Yes	Yes	Indifferent	Yes	No	No	No	No	No	No	Yes	No	Yes	Yes	Yes	No	Yes	Yes	No	Yes	No
10/21/2018 14:13:11	Female	40-49	Other	NA	Married	Postgraduate	>10,000	>37,500	Almost every day	Less than once a week	Employed	Yes	Other	Yes	No	No	No	No	Yes	Yes	Not Known	Yes	No	Yes	Yes	Agree	No	NA	NA	NA	NA	NA	No	No	No	No	No	No	Yes	No	No	Yes	Yes	No	Yes	Yes	Yes	Not Known	No
10/21/2018 14:50:21	Male	15–19	Other	NA	Single	Postgraduate	<1,000	<3,750	Less than once a week	Almost every day	Student	Yes	Other	Yes	No	No	No	No	Yes	Yes	No	Yes	No	Yes	Not Known	Agree	No	NA	NA	NA	NA	NA	Yes	Indifferent	No	No	No	Yes	No	Yes	Yes	Yes	Yes	No	Yes	Not Known	Not Known	Not Known	Not Known
10/21/2018 14:53:31	Male	30–39	Other	NA	Married	Postgraduate	>10,000	>37,500	Almost every day	Almost every day	Employed	Yes	Mass Media	Yes	Yes	No	No	No	Yes	Yes	No	Yes	No	Yes	No	Agree	No	NA	NA	NA	NA	NA	No	No	No	No	No	No	Yes	Yes	Yes	Yes	No	No	Yes	Yes	Yes	Yes	No
10/21/2018 15:44:31	Male	40-49	Other	NA	Married	Postgraduate	>10,000	>37,500	Almost every day	Almost every day	Employed	Yes	Mass Media	No	Not Known	No	Not Known	Not Known	Not Known	Not Known	Not Known	Not Known	Not Known	Not Known	Not Known	Agree	No	NA	NA	NA	NA	NA	Yes	No	No	No	No	No	Yes	No	Yes	Yes	Yes	No	Not Known	Not Known	Not Known	Not Known	Not Known
10/21/2018 16:03:45	Male	20–29	Other	NA	Single	Undergraduate	<1,000	<3,750	Almost every day	Almost every day	Student	Yes	Other	Yes	No	No	No	No	Yes	Yes	No	Yes	No	Yes	No	Not Known	Yes	Yes	Yes	Yes	Indifferent	Yes	No	Indifferent	No	Indifferent	No	No	Yes	Yes	Yes	Yes	Yes	Yes	Yes	Yes	Not Known	Yes	Yes
10/21/2018 16:09:55	Female	40-49	Other	NA	Married	Postgraduate	1,000-4,999	3,750 - 18,375	Almost every day	Almost every day	Self-employed	Yes	Mass Media	Yes	Yes	No	No	No	Yes	Yes	No	Yes	No	Yes	No	Agree	No	NA	NA	NA	NA	NA	No	No	No	No	No	No	Yes	No	No	Yes	Yes	No	Yes	Not Known	Yes	Not Known	No
10/21/2018 16:30:35	Female	30–39	Other	NA	Married	Postgraduate	>10,000	>37,500	Not at all	Almost every day	Employed	Yes	Mass Media	No	Yes	No	No	No	Yes	Yes	No	Yes	No	Yes	No	Agree	No	NA	NA	NA	NA	NA	No	No	No	No	No	No	Yes	No	Yes	Yes	Yes	No	Yes	Yes	Yes	Yes	No
10/21/2018 18:16:34	Male	40-49	Other	NA	Married	Postgraduate	>10,000	>37,500	Almost every day	Almost every day	Self-employed	Yes	Mass Media	Yes	Yes	No	No	No	Yes	Yes	No	Yes	Yes	Yes	No	Agree	No	NA	NA	NA	NA	NA	No	No	No	No	No	No	Yes	No	Yes	Yes	Yes	No	Yes	Yes	No	Yes	No
10/21/2018 18:17:59	Female	30–39	Other	NA	Married	Postgraduate	>10,000	>37,500	Almost every day	Almost every day	Unemployed	Yes	Mass Media	Yes	Yes	No	No	No	Yes	Yes	No	Yes	Yes	Yes	No	Agree	No	NA	NA	NA	NA	NA	No	Yes	Indifferent	Indifferent	No	No	Yes	No	No	Yes	Yes	No	Yes	Not Known	No	Not Known	Not Known
10/21/2018 19:06:57	Female	20–29	Saudi Arabia	Central Province	Single	Undergraduate	1,000-4,999	3,750 - 18,375	At least once a week	Almost every day	Student	Yes	Other	Yes	No	No	No	No	Yes	Yes	No	Yes	Yes	No	No	Agree	Yes	Yes	Yes	Yes	Yes	Yes	No	Indifferent	No	No	No	No	Yes	No	No	Yes	Yes	No	Yes	No	Not Known	No	Not Known
10/21/2018 19:28:17	Female	20–29	Saudi Arabia	Central Province	Single	Undergraduate	<1,000	<3,750	Less than once a week	Almost every day	Student	Yes	Other	Yes	Yes	No	No	No	Yes	Yes	No	Yes	No	Yes	No	Agree	Yes	Yes	Yes	Yes	Indifferent	Yes	No	No	No	No	No	No	Yes	No	Yes	Yes	Yes	No	Yes	Not Known	Yes	Not Known	Yes
10/21/2018 19:29:07	Male	20–29	Saudi Arabia	Central Province	Married	Postgraduate	5,000-10,000	18,375 - 37,500	At least once a week	Almost every day	Employed	Yes	Other	Yes	Yes	No	Yes	No	Yes	Yes	Yes	Yes	No	Yes	No	Agree	Yes	Yes	Yes	Yes	Indifferent	Yes	Yes	Indifferent	No	Yes	No	No	Yes	No	Yes	Yes	Yes	No	Yes	Not Known	Yes	Not Known	Yes
10/21/2018 20:12:57	Female	30–39	Saudi Arabia	Central Province	Married	Postgraduate	1,000-4,999	3,750 - 18,375	Almost every day	Almost every day	Employed	Yes	Mass Media	Yes	Yes	No	Not Known	No	Yes	Yes	Not Known	Yes	No	Yes	No	Agree	Yes	No	Yes	Yes	Yes	Yes	Yes	No	No	No	No	Yes	Yes	No	Yes	Yes	Yes	Yes	No	Not Known	Yes	Yes	Yes
10/21/2018 20:42:14	Female	20–29	Saudi Arabia	Central Province	Single	Undergraduate	<1,000	<3,750	Not at all	Almost every day	Student	Yes	Social Media	Yes	Yes	No	No	No	Yes	Yes	No	Yes	No	Not Known	No	Agree	Yes	No	Yes	No	Yes	Yes	No	No	No	No	No	No	Yes	No	Yes	Yes	Yes	Yes	Yes	Yes	Yes	Yes	Yes
10/21/2018 20:58:33	Male	30–39	Other	NA	Married	Postgraduate	>10,000	>37,500	Almost every day	Almost every day	Employed	Yes	Mass Media	Yes	No	No	No	No	Yes	Yes	No	Yes	No	Yes	No	Agree	No	NA	NA	NA	NA	NA	No	No	No	No	No	No	Yes	No	Yes	Yes	Yes	No	Yes	Not Known	Not Known	Not Known	Not Known
10/21/2018 21:25:10	Male	15–19	Saudi Arabia	Central Province	Single	High School	<1,000	<3,750	Less than once a week	Almost every day	Student	Yes	Social Media	Yes	Yes	No	Not Known	No	Yes	Yes	No	Yes	No	Not Known	No	Agree	No	NA	NA	NA	NA	NA	Yes	No	No	No	No	No	Yes	No	Yes	Yes	Yes	No	Not Known	Not Known	Not Known	Not Known	Yes
10/21/2018 22:59:36	Female	20–29	Saudi Arabia	Eastern Province	Single	Undergraduate	<1,000	<3,750	Less than once a week	Almost every day	Student	Yes	Mass Media	No	Yes	Yes	Not Known	Not Known	Yes	Yes	Yes	Yes	Yes	Yes	Not Known	Agree	No	NA	NA	NA	NA	NA	Yes	No	No	No	Yes	No	Yes	No	Yes	Yes	Yes	No	Yes	No	Yes	Not Known	Yes
10/22/2018 5:53:13	Female	20–29	Saudi Arabia	Eastern Province	Single	Undergraduate	<1,000	<3,750	At least once a week	Almost every day	Student	Yes	Other	Yes	Yes	No	Yes	No	Yes	Yes	No	Yes	Yes	Not Known	No	Agree	Yes	Yes	Yes	Yes	Indifferent	No	Yes	Indifferent	Indifferent	No	No	No	Yes	Yes	No	Yes	Yes	Yes	Not Known	Not Known	Yes	Not Known	Yes
10/22/2018 8:12:06	Female	20–29	Saudi Arabia	Central Province	Single	Undergraduate	<1,000	<3,750	Not at all	Almost every day	Self-employed	Yes	Other	Yes	Yes	No	Not Known	No	Yes	Yes	No	Yes	No	No	Not Known	Agree	Yes	Yes	Yes	Yes	Indifferent	Yes	No	No	No	No	No	No	Yes	No	Yes	Yes	Yes	No	Yes	Not Known	Yes	Not Known	Not Known
10/22/2018 8:22:37	Male	20–29	Middle East & North Africa	NA	Single	Undergraduate	<1,000	<3,750	At least once a week	Almost every day	Student	Yes	Mass Media	Yes	Yes	No	No	No	Yes	Yes	Yes	Yes	No	Yes	No	Agree	Yes	Yes	Yes	Yes	Indifferent	Yes	Yes	Yes	Yes	No	No	No	Yes	Yes	Yes	Yes	Yes	Yes	No	Yes	No	Yes	No
10/22/2018 14:09:46	Female	30–39	Saudi Arabia	Eastern Province	Married	Postgraduate	1,000-4,999	3,750 - 18,375	Almost every day	At least once a week	Employed	Yes	Booths & Seminars	Yes	Yes	No	No	No	Yes	Yes	Yes	Yes	No	Yes	No	Agree	Yes	Yes	Yes	Yes	Indifferent	Yes	Yes	No	No	No	No	No	Yes	Yes	No	Yes	Yes	Yes	No	No	Yes	Yes	No
10/22/2018 16:33:18	Female	20–29	Saudi Arabia	Western Province	Single	Postgraduate	5,000-10,000	18,375 - 37,500	Less than once a week	Almost every day	Employed	Yes	Brochures & flyers	Yes	Yes	No	Yes	No	Yes	Yes	Not Known	Yes	No	Yes	Yes	Agree	Yes	Yes	Yes	Yes	Indifferent	Yes	No	Yes	Yes	No	No	Yes	No	No	Yes	Yes	Yes	No	Yes	Yes	No	Not Known	No
10/22/2018 18:03:32	Female	30–39	Saudi Arabia	Central Province	Single	Postgraduate	5,000-10,000	18,375 - 37,500	Less than once a week	Almost every day	Employed	Yes	Other	Yes	Yes	Yes	Yes	Yes	Yes	Yes	Yes	Yes	No	Not Known	No	Not Known	Yes	Yes	Yes	Yes	Indifferent	Yes	No	Indifferent	Indifferent	Indifferent	Yes	No	Yes	No	Yes	Yes	Yes	Yes	Yes	Not Known	Yes	No	Yes
10/22/2018 18:14:44	Female	20–29	Saudi Arabia	Central Province	Single	Postgraduate	<1,000	<3,750	Almost every day	Almost every day	Unemployed	Yes	Brochures & flyers	Yes	Yes	No	No	No	Yes	Yes	No	Yes	No	No	No	Agree	No	NA	NA	NA	NA	NA	No	Indifferent	Indifferent	Indifferent	No	No	Yes	No	No	Yes	Yes	No	Yes	Yes	Yes	No	Yes
10/24/2018 14:30:50	Male	20–29	Saudi Arabia	Eastern Province	Single	Postgraduate	5,000-10,000	18,375 - 37,500	At least once a week	Almost every day	Employed	Yes	Social Media	Yes	Yes	Not Known	Not Known	Not Known	Yes	Yes	No	Yes	No	Not Known	No	Agree	Yes	Yes	Yes	Yes	Indifferent	Yes	No	No	No	No	No	No	Yes	No	Yes	Yes	Yes	Yes	Not Known	Not Known	Not Known	Not Known	Not Known
10/24/2018 20:56:29	Male	40-49	Saudi Arabia	Central Province	Married	Postgraduate	>10,000	>37,500	At least once a week	Almost every day	Employed	Yes	Booths & Seminars	Yes	Yes	No	Yes	No	Yes	Yes	No	Yes	No	Yes	No	Agree	Yes	No	No	No	Yes	Yes	No	No	No	No	No	No	Yes	No	No	Yes	Yes	No	Yes	No	Yes	Yes	No
10/25/2018 13:23:13	Female	40-49	Saudi Arabia	Western Province	Single	Postgraduate	5,000-10,000	18,375 - 37,500	Almost every day	At least once a week	Employed	Yes	Mass Media	Yes	Yes	No	No	No	Yes	Yes	Yes	Yes	No	No	No	Agree	Yes	Yes	Yes	Yes	Indifferent	Yes	No	Indifferent	Indifferent	No	No	No	Yes	No	Yes	Yes	Yes	No	No	Not Known	Yes	No	Yes
10/25/2018 19:02:31	Male	20–29	Saudi Arabia	Eastern Province	Single	Postgraduate	<1,000	<3,750	Not at all	At least once a week	Unemployed	Yes	Mass Media	No	No	No	No	No	Yes	Yes	No	Yes	Yes	Yes	No	Agree	No	NA	NA	NA	NA	NA	Yes	Yes	Yes	Yes	No	Yes	No	No	No	Yes	Yes	No	Yes	No	Yes	No	Not Known
10/25/2018 20:40:18	Male	40-49	Saudi Arabia	Central Province	Married	Postgraduate	>10,000	>37,500	Almost every day	Almost every day	Employed	Yes	Peers	Yes	Yes	No	No	No	Yes	Yes	No	Yes	No	No	Yes	Agree	Yes	Yes	Yes	Yes	Indifferent	Yes	No	No	No	No	No	No	Yes	No	Yes	Yes	Yes	Yes	Yes	Not Known	Yes	Yes	No
10/28/2018 17:23:53	Male	15–19	Middle East & North Africa	NA	Single	Undergraduate	<1,000	<3,750	At least once a week	Almost every day	Student	Yes	Mass Media	No	Not Known	No	No	No	Yes	Yes	Not Known	Yes	Yes	Yes	No	Agree	Yes	Yes	Yes	Yes	Indifferent	No	No	Yes	Yes	Yes	Yes	No	Yes	No	Yes	Yes	Yes	Yes	Yes	Not Known	Not Known	Not Known	No
10/29/2018 11:17:27	Female	40-49	Other	NA	Married	Postgraduate	1,000-4,999	3,750 - 18,375	Almost every day	Almost every day	Employed	Yes	Social Media	No	Yes	Yes	Yes	No	Yes	Yes	Yes	No	Yes	Yes	No	Agree	No	NA	NA	NA	NA	NA	Yes	Indifferent	Yes	Yes	Yes	Yes	Yes	No	Yes	Yes	Yes	Yes	Yes	Yes	Yes	Yes	No
10/29/2018 13:31:09	Male	40-49	Other	NA	Previously married (Divorced/widow)	Undergraduate	1,000-4,999	3,750 - 18,375	Almost every day	Almost every day	Employed	Yes	Mass Media	Yes	Yes	No	No	No	Yes	Yes	No	No	No	Yes	No	Agree	Yes	Yes	Yes	Yes	Indifferent	Yes	No	Yes	Yes	Yes	No	Yes	No	No	Yes	Yes	Yes	No	No	Yes	Yes	No	Yes
10/29/2018 13:35:41	Female	30–39	Other	NA	Married	Postgraduate	5,000-10,000	18,375 - 37,500	Less than once a week	At least once a week	Employed	Yes	Booths & Seminars	No	Yes	No	No	No	Yes	Yes	No	No	Yes	Yes	No	Agree	No	NA	NA	NA	NA	NA	Yes	No	No	No	No	Yes	Yes	Yes	Yes	Yes	Yes	Yes	Yes	Yes	Yes	Yes	Yes
10/30/2018 22:30:43	Female	40-49	Saudi Arabia	Western Province	Married	Postgraduate	1,000-4,999	3,750 - 18,375	Not at all	At least once a week	Self-employed	Yes	Mass Media	Yes	Yes	No	No	No	Yes	Yes	No	Yes	No	Yes	No	Agree	No	NA	NA	NA	NA	NA	No	No	No	No	No	No	Yes	No	No	Yes	Yes	No	Yes	Not Known	No	No	No
10/31/2018 19:59:00	Male	20–29	Saudi Arabia	Central Province	Single	Undergraduate	5,000-10,000	18,375 - 37,500	Almost every day	Almost every day	Employed	Yes	Mass Media	Yes	Yes	No	No	No	Yes	Yes	No	Yes	No	Not Known	No	Agree	No	NA	NA	NA	NA	NA	No	No	No	No	No	No	Yes	Yes	Yes	Yes	Yes	No	Yes	Yes	Yes	Yes	Not Known
2018-01-11 09:47:04	Male	30–39	Middle East & North Africa	NA	Single	Postgraduate	1,000-4,999	3,750 - 18,375	Less than once a week	At least once a week	Employed	Yes	Social Media	Yes	Yes	Yes	Yes	No	Yes	Yes	Yes	No	Yes	Yes	No	Agree	No	NA	NA	NA	NA	NA	Yes	Yes	Yes	Yes	No	Yes	Yes	No	Yes	Yes	Yes	Yes	Yes	Yes	Yes	Yes	Yes
2018-02-11 14:33:23	Male	20–29	Saudi Arabia	Western Province	Single	Undergraduate	<1,000	<3,750	Almost every day	Almost every day	Student	Yes	Other	No	No	No	Not Known	No	Yes	Yes	No	Yes	Yes	Yes	Yes	Agree	Yes	Yes	Yes	Yes	Indifferent	No	No	No	No	No	No	No	Yes	Yes	Yes	Yes	Yes	No	Not Known	Yes	Yes	Yes	Not Known
2018-02-11 14:35:35	Male	20–29	Middle East & North Africa	NA	Single	Undergraduate	>10,000	>37,500	Not at all	Almost every day	Student	Yes	Social Media	Yes	Yes	No	No	No	Yes	Yes	No	Yes	No	Yes	No	Agree	Yes	Yes	Yes	Yes	Yes	Yes	Yes	No	No	Yes	Yes	Yes	No	No	No	Yes	Yes	No	Yes	Yes	Yes	Yes	Yes
2018-02-11 14:54:12	Male	20–29	Saudi Arabia	Western Province	Single	Undergraduate	<1,000	<3,750	Not at all	Almost every day	Student	Yes	Mass Media	No	No	No	No	No	Yes	Yes	No	Yes	Not Known	Not Known	No	Agree	No	NA	NA	NA	NA	NA	No	Yes	Yes	Yes	Yes	No	Yes	No	Yes	Yes	Yes	No	Not Known	Not Known	Not Known	Not Known	Not Known
2018-02-11 14:59:57	Male	20–29	Saudi Arabia	Central Province	Single	Undergraduate	<1,000	<3,750	Almost every day	Almost every day	Student	Yes	Social Media	Yes	Yes	No	Yes	No	Yes	Yes	No	Yes	No	Not Known	Yes	Agree	Yes	Yes	No	Yes	Indifferent	No	No	No	No	No	No	No	Yes	No	No	Yes	Yes	Yes	Not Known	Not Known	Not Known	No	Not Known
2018-02-11 15:50:23	Male	20–29	Saudi Arabia	Central Province	Single	Undergraduate	1,000-4,999	3,750 - 18,375	Almost every day	Almost every day	Student	Yes	Other	Yes	Yes	No	Yes	No	Yes	Yes	No	Yes	No	No	No	Agree	Yes	Yes	Yes	Yes	Indifferent	Yes	No	No	No	No	No	No	Yes	Yes	Yes	Yes	Yes	Yes	Yes	Yes	Not Known	Yes	Not Known
2018-02-11 15:55:03	Male	20–29	Other	NA	Single	Postgraduate	<1,000	<3,750	At least once a week	Almost every day	Student	Yes	Other	No	Yes	Yes	No	No	Yes	Yes	Not Known	Yes	No	Yes	No	Agree	Yes	Yes	Yes	Yes	Yes	Yes	Yes	Indifferent	Indifferent	Indifferent	Yes	Yes	No	No	No	Yes	Yes	Yes	Not Known	Not Known	Not Known	Yes	Not Known
2018-02-11 16:25:39	Male	20–29	Saudi Arabia	Eastern Province	Single	Undergraduate	<1,000	<3,750	At least once a week	Almost every day	Student	Yes	Social Media	Yes	Yes	No	No	No	Yes	Yes	No	Yes	No	No	No	Agree	No	NA	NA	NA	NA	NA	No	No	No	No	No	No	Yes	Yes	Yes	Yes	Yes	Yes	Yes	Yes	No	Yes	No
2018-02-11 18:02:53	Male	20–29	Middle East & North Africa	NA	Single	Undergraduate	<1,000	<3,750	At least once a week	Almost every day	Student	Yes	Other	Yes	Yes	No	Not Known	No	Yes	Yes	Yes	Yes	Not Known	No	Not Known	Agree	Yes	Yes	Yes	Yes	Indifferent	Yes	No	Indifferent	Indifferent	Indifferent	No	No	Yes	No	Yes	Yes	Yes	Yes	Yes	Not Known	Not Known	Not Known	Not Known
2018-02-11 19:14:39	Male	20–29	Saudi Arabia	Eastern Province	Single	Undergraduate	<1,000	<3,750	Less than once a week	Almost every day	Student	Yes	Other	No	Yes	No	No	No	Yes	Yes	Not Known	No	Yes	Yes	No	Agree	No	NA	NA	NA	NA	NA	Yes	No	No	No	No	Yes	Yes	No	Yes	No	No	No	Yes	Not Known	Yes	Not Known	Not Known
2018-06-11 09:09:34	Female	20–29	Saudi Arabia	Central Province	Single	Undergraduate	<1,000	<3,750	At least once a week	Almost every day	Student	Yes	Other	Yes	Yes	No	No	No	Yes	Yes	No	Yes	Yes	Yes	No	Agree	Yes	Yes	Yes	Yes	Indifferent	Yes	No	No	No	No	No	No	No	No	Yes	Yes	Yes	Yes	Yes	Yes	Yes	Yes	No
2018-06-11 14:26:55	Male	> 50	Other	NA	Married	Postgraduate	5,000-10,000	18,375 - 37,500	Almost every day	Less than once a week	Employed	Yes	Peers	Yes	Yes	No	No	No	Yes	Yes	No	Yes	No	Yes	No	Agree	Yes	Yes	Yes	Yes	Indifferent	Yes	No	No	No	No	No	No	Yes	Yes	Yes	Yes	Yes	Yes	Yes	Yes	Yes	Yes	Yes
2018-08-11 12:49:30	Female	20–29	Saudi Arabia	Central Province	Single	Undergraduate	1,000-4,999	3,750 - 18,375	Less than once a week	Almost every day	Student	Yes	Social Media	No	Not Known	Not Known	Not Known	Not Known	Not Known	Not Known	No	Not Known	Not Known	Not Known	Not Known	Not Known	No	NA	NA	NA	NA	NA	Yes	Indifferent	Indifferent	Indifferent	No	Yes	No	No	Yes	Yes	Yes	No	Not Known	Not Known	Not Known	Not Known	Not Known
2018-08-11 13:45:05	Female	20–29	Saudi Arabia	Central Province	Single	Undergraduate	<1,000	<3,750	Less than once a week	Almost every day	Student	Yes	Mass Media	No	Not Known	No	No	No	Yes	Yes	No	Yes	Not Known	Not Known	No	Agree	No	NA	NA	NA	NA	NA	No	Indifferent	Indifferent	Yes	No	No	Yes	No	Yes	Yes	Yes	Yes	Not Known	Not Known	Not Known	Yes	Not Known
2018-09-11 19:04:05	Male	15–19	Saudi Arabia	Central Province	Single	Undergraduate	1,000-4,999	3,750 - 18,375	Almost every day	Almost every day	Student	Yes	Social Media	No	Yes	Yes	Yes	No	Yes	Yes	No	Yes	No	Yes	No	Agree	No	NA	NA	NA	NA	NA	No	No	No	No	No	Yes	Yes	No	Yes	No	Yes	No	Yes	Yes	Yes	Yes	Yes
2018-10-11 12:05:55	Female	15–19	Middle East & North Africa	NA	Single	Undergraduate	>10,000	>37,500	Not at all	Not at all	Student	Yes	Infected individual	Yes	Yes	No	No	No	Yes	Yes	No	Yes	No	No	No	Agree	Yes	Yes	Yes	Yes	Indifferent	Yes	No	No	No	No	No	No	Yes	Yes	Yes	Yes	Yes	Yes	Yes	Yes	Yes	Yes	Yes
2018-11-11 12:29:29	Male	40-49	Other	NA	Married	Postgraduate	5,000-10,000	18,375 - 37,500	Almost every day	Less than once a week	Employed	Yes	Peers	Yes	Yes	No	No	No	Yes	Yes	No	No	Yes	No	No	Agree	No	NA	NA	NA	NA	NA	No	No	No	No	No	No	Yes	Yes	Yes	Yes	Yes	Yes	Not Known	Not Known	Yes	No	Yes
2018-11-11 21:53:10	Male	20–29	Saudi Arabia	Central Province	Single	Undergraduate	<1,000	<3,750	Less than once a week	Almost every day	Unemployed	Yes	Social Media	Yes	Yes	No	No	No	Yes	Yes	No	Yes	No	No	No	Disagree	No	NA	NA	NA	NA	NA	No	No	No	No	No	No	Yes	No	Yes	Yes	Yes	No	No	No	Yes	Yes	Yes
11/16/2018 13:36:50	Female	30–39	Middle East & North Africa	NA	Married	Undergraduate	1,000-4,999	3,750 - 18,375	Less than once a week	Almost every day	Student	Yes	Mass Media	No	Yes	Yes	Yes	Yes	Yes	Yes	Yes	Yes	Yes	Yes	No	Agree	No	NA	NA	NA	NA	NA	Yes	Yes	Yes	Yes	Yes	Yes	No	No	No	Yes	Yes	No	Yes	No	Yes	Not Known	Not Known
11/20/2018 19:33:44	Male	20–29	Middle East & North Africa	NA	Single	High School	<1,000	<3,750	Almost every day	Not at all	Student	Yes	Other	Yes	Yes	No	Yes	No	Yes	Yes	No	Yes	No	Yes	No	Agree	Yes	Yes	Yes	No	Yes	No	Yes	No	Indifferent	No	No	Yes	Yes	No	Yes	Yes	Yes	Yes	Yes	Not Known	Not Known	Not Known	Yes
11/22/2018 9:55:25	Female	40-49	Other	NA	Married	Postgraduate	>10,000	>37,500	Almost every day	Almost every day	Unemployed	Yes	Mass Media	Yes	Yes	No	No	No	Yes	Yes	No	Yes	No	Yes	No	Agree	No	NA	NA	NA	NA	NA	No	No	No	No	No	No	Yes	No	Yes	Yes	Yes	Yes	Not Known	Not Known	Yes	Yes	Not Known
11/22/2018 9:56:09	Female	20–29	Saudi Arabia	Northern Province	Single	Postgraduate	<1,000	<3,750	At least once a week	Almost every day	Unemployed	Yes	Other	Yes	Yes	No	Yes	No	Yes	Yes	Yes	Yes	No	Yes	No	Not Known	Yes	Yes	Yes	No	Indifferent	Yes	Yes	No	No	No	No	No	Yes	No	Yes	Yes	Yes	No	Yes	Yes	Yes	Yes	Yes
11/22/2018 10:26:57	Female	20–29	Middle East & North Africa	NA	Single	Undergraduate	<1,000	<3,750	At least once a week	Almost every day	Unemployed	Yes	Other	Yes	No	No	No	No	Yes	Yes	No	Yes	No	Yes	No	Agree	Yes	Yes	Yes	Yes	Indifferent	Yes	No	Indifferent	Indifferent	Indifferent	No	No	Yes	No	Yes	Yes	Yes	No	Yes	Yes	Yes	No	Yes
11/22/2018 10:34:33	Female	30–39	Saudi Arabia	Western Province	Married	Postgraduate	>10,000	>37,500	At least once a week	Almost every day	Unemployed	Yes	Other	Yes	Yes	No	No	No	Yes	Yes	No	Yes	No	Yes	No	Agree	Yes	Yes	Yes	Yes	Indifferent	Yes	No	Indifferent	No	No	No	No	Yes	No	No	Yes	Yes	No	Not Known	Not Known	Not Known	Not Known	Not Known
11/22/2018 11:17:00	Male	30–39	Saudi Arabia	Western Province	Married	Postgraduate	5,000-10,000	18,375 - 37,500	At least once a week	Almost every day	Employed	Yes	Other	Yes	Yes	No	No	No	Yes	Yes	No	Yes	No	No	No	Agree	Yes	Yes	Yes	Yes	Indifferent	Yes	No	No	No	No	No	No	No	No	Yes	Yes	Yes	Yes	Yes	Yes	Yes	Yes	No
11/22/2018 11:40:40	Female	30–39	Saudi Arabia	Western Province	Married	Postgraduate	5,000-10,000	18,375 - 37,500	Not at all	Almost every day	Employed	Yes	Mass Media	No	Yes	No	No	No	Yes	Yes	No	No	Yes	Yes	Yes	Agree	No	NA	NA	NA	NA	NA	Yes	No	No	Indifferent	No	No	Yes	No	Yes	Yes	Yes	No	Yes	Not Known	Not Known	Not Known	No
11/22/2018 12:19:06	Female	20–29	Saudi Arabia	Central Province	Single	Undergraduate	<1,000	<3,750	At least once a week	Almost every day	Student	Yes	Mass Media	Yes	Yes	No	No	No	Yes	Yes	Yes	Not Known	Not Known	Not Known	Not Known	Disagree	Yes	Yes	Yes	No	Yes	No	No	Indifferent	Indifferent	No	No	No	Yes	No	Yes	Yes	Yes	No	Yes	Not Known	Yes	Not Known	Not Known
11/22/2018 12:54:38	Female	20–29	Saudi Arabia	Central Province	Single	Undergraduate	<1,000	<3,750	Not at all	Almost every day	Student	Yes	Other	Yes	Yes	No	No	No	Yes	Yes	No	Yes	No	Not Known	Yes	Disagree	Yes	Yes	Yes	Yes	Indifferent	Yes	Yes	No	No	No	No	No	Yes	No	No	Yes	Yes	No	Yes	Not Known	Yes	Not Known	No
11/22/2018 14:47:45	Female	20–29	Saudi Arabia	Western Province	Single	Postgraduate	<1,000	<3,750	At least once a week	Almost every day	Self-employed	Yes	Other	Yes	Yes	No	No	No	Yes	Yes	Yes	Yes	No	No	Yes	Agree	Yes	Yes	Yes	Yes	Indifferent	Yes	No	No	No	No	No	No	Yes	No	Yes	Yes	Yes	Yes	Yes	Yes	Yes	Yes	No
11/28/2018 9:34:49	Female	20–29	Saudi Arabia	Western Province	Single	Undergraduate	1,000-4,999	3,750 - 18,375	Less than once a week	Less than once a week	Student	Yes	Other	Yes	Yes	No	No	No	Yes	Yes	Not Known	Not Known	No	Not Known	No	Agree	Yes	Yes	No	No	Yes	Yes	No	No	No	No	No	No	Yes	No	No	Yes	Yes	No	Not Known	Not Known	Not Known	Not Known	Not Known
11/30/2018 7:39:54	Female	> 50	Saudi Arabia	Central Province	Previously married (Divorced/widow)	Postgraduate	5,000-10,000	18,375 - 37,500	At least once a week	Almost every day	Employed	Yes	Mass Media	No	Yes	No	No	No	Yes	Yes	Yes	Not Known	Not Known	Not Known	Not Known	Not Known	Yes	Yes	Yes	Yes	Yes	No	No	Yes	Indifferent	No	No	No	Yes	No	Yes	Yes	Yes	No	Not Known	Not Known	Yes	Not Known	Yes
11/30/2018 14:05:55	Male	15–19	Saudi Arabia	Central Province	Single	High School	<1,000	<3,750	At least once a week	Almost every day	Student	Yes	Peers	Yes	Yes	No	Not Known	No	Yes	Yes	No	Yes	No	Yes	No	Agree	No	NA	NA	NA	NA	NA	Yes	Indifferent	Indifferent	Indifferent	Yes	Yes	No	No	Yes	Yes	Yes	No	Not Known	Not Known	Not Known	Not Known	Not Known
11/30/2018 15:04:42	Female	40-49	GCC countries	NA	Single	Postgraduate	5,000-10,000	18,375 - 37,500	Not at all	Almost every day	Employed	Yes	Other	No	Yes	No	No	No	Yes	Yes	Yes	Yes	Yes	Yes	No	Agree	Yes	Yes	Yes	Yes	Indifferent	Yes	No	No	No	Yes	No	No	Yes	No	Yes	Yes	Yes	No	Yes	Yes	Yes	Yes	No
2018-01-12 09:49:58	Female	20–29	Other	NA	Married	Postgraduate	1,000-4,999	3,750 - 18,375	At least once a week	Almost every day	Employed	Yes	Brochures & flyers	Yes	Yes	No	No	No	Yes	Yes	No	Yes	No	Yes	No	Agree	Yes	Yes	Yes	Yes	Indifferent	Yes	No	No	No	No	No	No	Yes	No	Yes	Yes	Yes	Yes	Yes	Yes	Yes	Yes	Yes
2018-01-12 09:57:14	Female	30–39	Middle East & North Africa	NA	Previously married (Divorced/widow)	Postgraduate	1,000-4,999	3,750 - 18,375	Almost every day	Almost every day	Employed	Yes	Booths & Seminars	Yes	Yes	No	Yes	No	Yes	Yes	No	Yes	No	Yes	No	Agree	Yes	Yes	Yes	Yes	Indifferent	Yes	No	Indifferent	Indifferent	No	No	No	Yes	No	Yes	Yes	Yes	Yes	Yes	Yes	Yes	Yes	Yes
2018-01-12 10:06:29	Female	30–39	Other	NA	Married	Postgraduate	1,000-4,999	3,750 - 18,375	Almost every day	Almost every day	Employed	Yes	Social Media	Yes	Yes	Yes	Yes	Yes	Yes	Yes	Yes	Yes	Yes	Yes	Yes	Agree	Yes	Yes	Yes	Yes	Indifferent	Yes	No	Indifferent	No	Indifferent	No	No	Yes	Yes	Yes	Yes	Yes	No	Yes	Yes	Yes	Yes	Yes
2018-01-12 10:17:49	Female	20–29	Other	NA	Married	Postgraduate	1,000-4,999	3,750 - 18,375	Almost every day	Almost every day	Employed	Yes	Other	Yes	Yes	Yes	Yes	Yes	Yes	Yes	No	Yes	No	Yes	No	Agree	Yes	Yes	Yes	Yes	Yes	Yes	Yes	No	Yes	No	No	No	Yes	No	No	Yes	Yes	No	Yes	Yes	Yes	Yes	Yes
2018-01-12 10:23:23	Female	20–29	Other	NA	Single	Postgraduate	1,000-4,999	3,750 - 18,375	Almost every day	Almost every day	Employed	Yes	Other	Yes	Yes	No	No	No	Yes	Yes	No	Yes	No	Yes	No	Agree	Yes	Yes	Yes	Yes	Indifferent	Yes	No	No	No	No	No	No	Yes	No	Yes	Yes	Yes	Yes	Yes	Yes	Yes	Yes	Yes
2018-01-12 10:34:37	Female	20–29	Saudi Arabia	Western Province	Single	Postgraduate	1,000-4,999	3,750 - 18,375	Less than once a week	Almost every day	Employed	Yes	Brochures & flyers	No	Yes	Not Known	Yes	Not Known	Not Known	Not Known	No	Not Known	No	No	Not Known	Agree	Yes	Yes	Yes	Yes	Yes	No	Yes	No	No	No	No	Yes	Yes	No	No	Yes	Yes	Yes	Not Known	Not Known	Not Known	Not Known	Not Known
2018-01-12 10:44:48	Male	30–39	Other	NA	Married	Postgraduate	1,000-4,999	3,750 - 18,375	At least once a week	Not at all	Employed	Yes	Social Media	Yes	Yes	No	Yes	No	Yes	Yes	No	Yes	No	Yes	Yes	Agree	Yes	Yes	Yes	Yes	Indifferent	Yes	No	Indifferent	Indifferent	Indifferent	Yes	No	No	No	Yes	Yes	Yes	No	Yes	Yes	Yes	Yes	Yes
2018-01-12 10:57:19	Female	20–29	Saudi Arabia	Western Province	Married	Postgraduate	1,000-4,999	3,750 - 18,375	Almost every day	Almost every day	Employed	Yes	Social Media	No	Yes	No	Yes	Not Known	Yes	Yes	Not Known	No	Not Known	Not Known	Not Known	Not Known	Yes	No	No	No	Yes	Yes	Yes	Indifferent	Indifferent	Indifferent	Yes	Yes	No	No	No	Yes	Yes	Yes	Not Known	Not Known	Not Known	Not Known	Not Known
2018-01-12 11:05:48	Male	30–39	Middle East & North Africa	NA	Married	Postgraduate	5,000-10,000	18,375 - 37,500	Almost every day	Almost every day	Employed	Yes	Other	Yes	Yes	No	Yes	No	Yes	Yes	No	Yes	No	Not Known	Yes	Agree	Yes	Yes	Yes	Yes	Indifferent	No	Yes	No	No	No	No	No	No	No	Yes	Yes	Yes	No	Yes	Not Known	Not Known	Yes	Yes
2018-01-12 11:13:12	Female	30–39	Other	NA	Single	Postgraduate	1,000-4,999	3,750 - 18,375	Almost every day	Almost every day	Employed	Yes	Social Media	Yes	Yes	No	No	No	Yes	Yes	No	Yes	No	Yes	No	Agree	Yes	Yes	Yes	Yes	Yes	Yes	No	No	No	No	No	No	Yes	No	Yes	Yes	Yes	Yes	Yes	Yes	No	No	Yes
2018-01-12 12:33:48	Female	40-49	Middle East & North Africa	NA	Married	Postgraduate	1,000-4,999	3,750 - 18,375	Less than once a week	Almost every day	Employed	Yes	Booths & Seminars	Yes	Yes	No	No	No	Yes	Yes	No	Yes	No	Yes	No	Agree	No	NA	NA	NA	NA	NA	No	No	No	No	No	No	Yes	No	No	Yes	Yes	No	Yes	Yes	Yes	Yes	No
2018-01-12 18:37:22	Female	20–29	Saudi Arabia	Central Province	Single	Undergraduate	<1,000	<3,750	At least once a week	Almost every day	Student	Yes	Other	Yes	Yes	No	Yes	No	Yes	Yes	No	Yes	Yes	Yes	No	Agree	Yes	Yes	Yes	Yes	Yes	No	Yes	Indifferent	Indifferent	No	No	No	Yes	No	Yes	Yes	No	Yes	Yes	Yes	Yes	Not Known	Yes
2018-05-12 14:46:42	Female	20–29	Saudi Arabia	Central Province	Single	Undergraduate	<1,000	<3,750	Almost every day	Almost every day	Student	Yes	Mass Media	No	Yes	No	No	No	Yes	Yes	No	Yes	No	Yes	No	Agree	No	NA	NA	NA	NA	NA	Yes	No	No	No	No	No	Yes	No	Yes	Yes	Yes	No	Yes	Not Known	Not Known	Not Known	No
2018-05-12 14:49:33	Male	20–29	Saudi Arabia	Central Province	Single	Undergraduate	<1,000	<3,750	At least once a week	Almost every day	Student	Yes	Mass Media	Yes	Yes	No	No	No	Yes	Yes	No	Yes	No	No	Not Known	Agree	No	NA	NA	NA	NA	NA	No	No	No	No	No	No	Yes	No	Yes	Yes	Yes	No	Yes	Not Known	Yes	Not Known	Not Known
2018-05-12 14:55:10	Female	15–19	Saudi Arabia	Northern Province	Single	Undergraduate	<1,000	<3,750	Almost every day	Almost every day	Student	Yes	Social Media	Yes	Yes	No	No	No	Yes	Yes	No	Yes	Not Known	Yes	No	Disagree	No	NA	NA	NA	NA	NA	No	No	No	No	No	No	Yes	No	Yes	Yes	Yes	Yes	Yes	Yes	Yes	Not Known	Yes
2018-05-12 15:31:54	Female	20–29	Other	NA	Single	Undergraduate	<1,000	<3,750	Less than once a week	Almost every day	Student	Yes	Mass Media	No	Yes	No	No	No	Yes	Yes	No	Yes	Yes	Yes	No	Agree	No	NA	NA	NA	NA	NA	No	No	No	No	No	No	Yes	Yes	Yes	Yes	Yes	No	Yes	Not Known	Not Known	Yes	Not Known
2018-05-12 15:38:20	Female	20–29	Middle East & North Africa	NA	Single	Undergraduate	<1,000	<3,750	Not at all	At least once a week	Student	Yes	Social Media	No	Yes	No	No	No	Yes	Yes	No	Yes	No	Not Known	No	Agree	Yes	Yes	Yes	Yes	Indifferent	Yes	No	No	No	No	No	No	Yes	No	Yes	Yes	Yes	No	Yes	Not Known	Yes	Not Known	No
12/13/2018 14:15:38	Male	30–39	Middle East & North Africa	NA	Single	Undergraduate	1,000-4,999	3,750 - 18,375	Less than once a week	Almost every day	Employed	Yes	Peers	Yes	Yes	No	No	No	Yes	Yes	No	Yes	No	Yes	No	Agree	Yes	Yes	Yes	Yes	Yes	No	Yes	Indifferent	Yes	Indifferent	Yes	Yes	No	No	Yes	Yes	Yes	Yes	Yes	Yes	Yes	Yes	Yes
12/13/2018 14:36:34	Male	30–39	Middle East & North Africa	NA	Married	Postgraduate	5,000-10,000	18,375 - 37,500	Almost every day	Almost every day	Employed	Yes	Other	Yes	Yes	No	No	No	Yes	Yes	No	Yes	No	Yes	No	Agree	Yes	Yes	Yes	Yes	Indifferent	Yes	No	No	No	No	No	No	Yes	Yes	Yes	Yes	Yes	Yes	Yes	Yes	Yes	Yes	Yes
2019-04-01 14:28:55	Female	40-49	Saudi Arabia	Central Province	Previously married (Divorced/widow)	Undergraduate	1,000-4,999	3,750 - 18,375	Almost every day	At least once a week	Unemployed	Yes	Mass Media	No	Not Known	No	Yes	No	Yes	Yes	No	Yes	Not Known	Not Known	No	Agree	No	NA	NA	NA	NA	NA	No	No	No	No	No	No	Yes	No	Yes	Yes	No	No	No	Not Known	Yes	Yes	Yes
2019-04-01 15:10:35	Female	40-49	Other	NA	Previously married (Divorced/widow)	Undergraduate	1,000-4,999	3,750 - 18,375	Almost every day	At least once a week	Employed	Yes	Mass Media	Yes	Yes	No	No	No	Yes	Yes	No	Yes	No	Not Known	No	Agree	Yes	Yes	Yes	Yes	Indifferent	Yes	No	Indifferent	Indifferent	Indifferent	No	No	Yes	Yes	Yes	Yes	Yes	No	Not Known	Not Known	Not Known	Not Known	Not Known
2019-04-01 15:43:37	Female	40-49	Saudi Arabia	Central Province	Married	Undergraduate	5,000-10,000	18,375 - 37,500	At least once a week	Almost every day	Self-employed	Yes	Mass Media	No	No	No	Yes	No	Yes	Yes	No	Yes	No	No	Not Known	Agree	No	NA	NA	NA	NA	NA	No	No	No	No	No	No	Yes	No	No	Yes	Yes	No	Yes	Not Known	Not Known	Not Known	Not Known
2019-04-01 16:10:44	Male	30–39	Saudi Arabia	Central Province	Single	Postgraduate	1,000-4,999	3,750 - 18,375	Almost every day	Almost every day	Employed	Yes	Other	Yes	Yes	Yes	Yes	No	Yes	Yes	No	Yes	No	Not Known	No	Agree	Yes	Yes	Yes	Yes	Indifferent	Yes	Yes	No	Yes	No	No	Yes	Yes	No	Yes	Yes	Yes	No	Yes	Not Known	Yes	Not Known	Not Known
2019-05-01 14:03:46	Female	40-49	Saudi Arabia	Central Province	Married	Postgraduate	5,000-10,000	18,375 - 37,500	Almost every day	Almost every day	Employed	Yes	Mass Media	Yes	No	No	Yes	No	Yes	Yes	No	Yes	No	Yes	No	Agree	Yes	Yes	Yes	Yes	Indifferent	Yes	No	Indifferent	No	Indifferent	No	No	Yes	No	Yes	Yes	Yes	No	Yes	No	Not Known	Not Known	Not Known
1/13/2019 16:14:25	Male	20–29	Middle East & North Africa	NA	Single	Postgraduate	<1,000	<3,750	At least once a week	Almost every day	Student	Yes	Social Media	Yes	Yes	No	No	No	Yes	Yes	No	Yes	No	Yes	No	Agree	Yes	Yes	Yes	Yes	Indifferent	Yes	No	No	No	No	No	No	No	No	Yes	Yes	Yes	Yes	Yes	Yes	Not Known	Yes	Yes
1/13/2019 16:22:56	Female	> 50	Middle East & North Africa	NA	Married	Postgraduate	5,000-10,000	18,375 - 37,500	Almost every day	Almost every day	Employed	Yes	Mass Media	Yes	Yes	No	No	No	Yes	Yes	No	Yes	No	No	No	Agree	Yes	Yes	Yes	Yes	Indifferent	Yes	No	No	No	No	No	No	Yes	Yes	Yes	Yes	Yes	Yes	Yes	Yes	Not Known	Not Known	Yes
1/13/2019 16:27:00	Male	15–19	Middle East & North Africa	NA	Single	High School	<1,000	<3,750	At least once a week	Almost every day	Student	Yes	Social Media	Yes	Yes	No	No	No	Yes	Yes	No	Yes	Not Known	Not Known	No	Agree	No	NA	NA	NA	NA	NA	No	Indifferent	No	No	No	No	Yes	No	Yes	Yes	Yes	Yes	Yes	Not Known	Not Known	Not Known	Yes
1/22/2019 16:41:50	Female	40-49	Saudi Arabia	Central Province	Married	Postgraduate	>10,000	>37,500	Almost every day	Almost every day	Employed	Yes	Booths & Seminars	Yes	Yes	No	No	No	Yes	Yes	No	Yes	No	Yes	No	Agree	Yes	No	Yes	Yes	Indifferent	No	No	No	No	No	No	No	Yes	No	Yes	Yes	Yes	No	Yes	Yes	Yes	Yes	No
1/22/2019 16:42:43	Female	40-49	Saudi Arabia	Central Province	Married	Postgraduate	>10,000	>37,500	At least once a week	Almost every day	Employed	Yes	Mass Media	Yes	Yes	No	No	No	Yes	Yes	No	Yes	No	Yes	No	Agree	Yes	Yes	Yes	Yes	Indifferent	Yes	Yes	Indifferent	Indifferent	Indifferent	No	No	Yes	No	Yes	Yes	Yes	No	Not Known	Not Known	Yes	Not Known	Not Known
1/22/2019 16:42:46	Female	> 50	Saudi Arabia	Central Province	Married	Postgraduate	>10,000	>37,500	Almost every day	Almost every day	Employed	Yes	Other	Yes	Yes	No	No	No	Yes	Yes	No	Yes	No	Yes	No	Agree	Yes	Yes	Yes	Yes	Indifferent	No	Yes	Yes	Yes	Yes	Yes	Yes	No	No	No	Yes	Yes	No	Yes	Yes	Yes	Yes	Yes
1/22/2019 16:44:47	Female	30–39	Saudi Arabia	Central Province	Married	Postgraduate	1,000-4,999	3,750 - 18,375	Less than once a week	Almost every day	Self-employed	Yes	Mass Media	Yes	Yes	No	No	No	Yes	Yes	No	Yes	No	Yes	No	Agree	No	NA	NA	NA	NA	NA	Yes	No	No	No	No	Yes	Yes	No	Yes	Yes	Yes	No	Yes	No	Yes	Not Known	Not Known
1/22/2019 16:51:53	Female	40-49	Saudi Arabia	Central Province	Married	Postgraduate	1,000-4,999	3,750 - 18,375	Almost every day	Almost every day	Employed	Yes	Social Media	No	Yes	No	Yes	No	Yes	Yes	No	Yes	No	No	Yes	Not Known	Yes	Yes	Yes	Yes	Yes	No	No	No	No	No	No	No	Yes	No	No	Yes	Yes	Yes	Yes	Yes	Yes	Yes	Yes
1/22/2019 17:02:33	Female	30–39	Saudi Arabia	Central Province	Previously married (Divorced/widow)	Postgraduate	>10,000	>37,500	Almost every day	Almost every day	Employed	Yes	Other	Yes	No	No	No	No	Yes	Yes	No	Yes	No	Not Known	No	Agree	Yes	Yes	Yes	Yes	Yes	Yes	No	Indifferent	Indifferent	Indifferent	No	No	Yes	No	Yes	Yes	Yes	Yes	Yes	Yes	Yes	Yes	Yes
1/22/2019 17:04:54	Male	> 50	Saudi Arabia	Central Province	Married	Postgraduate	1,000-4,999	3,750 - 18,375	Almost every day	Almost every day	Unemployed	Yes	Mass Media	Yes	No	No	Yes	No	Yes	Yes	Yes	Yes	No	Yes	No	Agree	No	NA	NA	NA	NA	NA	No	No	No	No	No	No	Yes	No	Yes	Yes	Yes	No	Yes	Not Known	Not Known	Not Known	No
1/22/2019 17:07:01	Female	40-49	Saudi Arabia	Central Province	Married	Postgraduate	1,000-4,999	3,750 - 18,375	Less than once a week	Almost every day	Employed	No	Social Media	No	Yes	No	Yes	Yes	Yes	Yes	Yes	Yes	No	Not Known	Not Known	Not Known	Yes	Yes	Yes	Yes	Indifferent	Yes	Yes	Indifferent	Indifferent	Indifferent	Yes	No	Yes	Yes	Yes	No	Yes	Yes	No	Yes	Yes	No	Not Known
1/22/2019 17:10:21	Female	40-49	Saudi Arabia	Eastern Province	Married	Postgraduate	5,000-10,000	18,375 - 37,500	Almost every day	Almost every day	Self-employed	Yes	Mass Media	Yes	Yes	No	No	No	Yes	Yes	No	Yes	No	Not Known	No	Agree	No	NA	NA	NA	NA	NA	No	No	No	No	No	No	Yes	No	Yes	Yes	Yes	No	Yes	Not Known	Not Known	Not Known	No
1/22/2019 17:12:51	Female	40-49	Saudi Arabia	Central Province	Single	Postgraduate	1,000-4,999	3,750 - 18,375	Almost every day	Almost every day	Employed	Yes	Social Media	Yes	Not Known	No	Yes	Not Known	Yes	Yes	Not Known	Not Known	No	Not Known	Not Known	Not Known	No	NA	NA	NA	NA	NA	No	Indifferent	Indifferent	Indifferent	No	No	Yes	No	No	Yes	Yes	No	Not Known	Not Known	Not Known	Not Known	Not Known
1/22/2019 17:13:52	Female	40-49	Saudi Arabia	Central Province	Previously married (Divorced/widow)	Postgraduate	5,000-10,000	18,375 - 37,500	At least once a week	At least once a week	Unemployed	Yes	Other	Yes	Yes	No	Yes	No	Yes	Yes	Not Known	Yes	No	No	Yes	Agree	Yes	No	Yes	Yes	Yes	Yes	No	No	No	No	No	No	No	No	Yes	Yes	Yes	Yes	Not Known	Not Known	Yes	Not Known	Yes
1/22/2019 17:14:13	Female	30–39	Saudi Arabia	Central Province	Previously married (Divorced/widow)	Postgraduate	1,000-4,999	3,750 - 18,375	At least once a week	Almost every day	Employed	Yes	Brochures & flyers	Yes	Yes	No	No	No	Yes	Yes	No	Yes	No	No	No	Agree	Yes	Yes	Yes	Yes	Indifferent	No	Yes	Indifferent	Yes	No	No	No	Yes	No	No	Yes	Yes	No	Yes	Not Known	Yes	No	Yes
1/22/2019 17:15:07	Female	40-49	Saudi Arabia	Eastern Province	Previously married (Divorced/widow)	Undergraduate	>10,000	>37,500	Almost every day	Almost every day	Unemployed	Yes	Social Media	No	Yes	Yes	Yes	Yes	Yes	Yes	Not Known	Yes	Yes	Yes	Not Known	Agree	Yes	Yes	Yes	Yes	Yes	Yes	Yes	Yes	Yes	Yes	No	Yes	Yes	No	Yes	Yes	Yes	No	Yes	Yes	Yes	Yes	No
1/22/2019 17:16:46	Female	> 50	Saudi Arabia	Central Province	Married	Postgraduate	5,000-10,000	18,375 - 37,500	At least once a week	Almost every day	Unemployed	Yes	Other	Yes	Yes	No	No	No	Yes	Yes	No	Yes	No	Not Known	Yes	Agree	Yes	Yes	Yes	Yes	Indifferent	Yes	No	Indifferent	Indifferent	No	No	No	Yes	No	Yes	Yes	Yes	Yes	Yes	Yes	Yes	Yes	No
1/22/2019 17:18:02	Female	40-49	Saudi Arabia	Central Province	Married	Postgraduate	5,000-10,000	18,375 - 37,500	Almost every day	Not at all	Employed	Yes	Social Media	Yes	Yes	No	Yes	No	Yes	Yes	Yes	Yes	No	No	No	Agree	Yes	No	Yes	Yes	Indifferent	Yes	No	No	No	No	Yes	No	Yes	No	Yes	Yes	Yes	Yes	Yes	Yes	Yes	Yes	No
1/22/2019 17:19:35	Female	40-49	Saudi Arabia	Central Province	Married	Postgraduate	5,000-10,000	18,375 - 37,500	Almost every day	Not at all	Employed	Yes	Other	Yes	Yes	No	Yes	No	Yes	Yes	Yes	No	Yes	Yes	No	Agree	Yes	Yes	Yes	Yes	Yes	Yes	Yes	Yes	No	No	No	Yes	No	No	Yes	Yes	Yes	Yes	Yes	Yes	Yes	No	Yes
1/22/2019 17:22:00	Female	40-49	Saudi Arabia	Central Province	Married	Postgraduate	5,000-10,000	18,375 - 37,500	Almost every day	Almost every day	Employed	Yes	Booths & Seminars	Yes	Yes	No	Yes	No	Yes	Yes	Yes	Yes	No	No	No	Agree	Yes	Yes	Yes	Yes	Indifferent	Yes	No	No	Indifferent	No	No	No	Yes	No	No	Yes	Yes	Yes	Yes	Yes	Yes	Yes	Yes
1/22/2019 17:25:52	Female	> 50	Saudi Arabia	Central Province	Married	Postgraduate	1,000-4,999	3,750 - 18,375	Almost every day	Almost every day	Unemployed	Yes	Mass Media	No	Not Known	Not Known	Yes	Yes	Yes	Yes	No	Yes	Yes	Yes	Yes	Agree	No	NA	NA	NA	NA	NA	Yes	No	Indifferent	No	No	Yes	No	No	No	Yes	Yes	Yes	Yes	Yes	Yes	Not Known	Yes
1/22/2019 17:27:49	Male	> 50	Saudi Arabia	Western Province	Married	Undergraduate	>10,000	>37,500	Almost every day	Almost every day	Employed	Yes	Brochures & flyers	Yes	No	No	No	No	Yes	Yes	Yes	No	Yes	Yes	Not Known	Agree	Yes	Yes	Yes	Yes	Yes	Yes	No	Yes	No	No	No	No	Yes	No	No	Yes	Yes	Yes	Not Known	Yes	Not Known	Not Known	No
1/22/2019 17:41:25	Female	40-49	Saudi Arabia	Central Province	Single	Postgraduate	5,000-10,000	18,375 - 37,500	At least once a week	Almost every day	Employed	Yes	Booths & Seminars	Yes	Yes	No	No	No	Yes	Yes	No	Yes	Not Known	Yes	No	Agree	Yes	Yes	Yes	Yes	Yes	Yes	No	Yes	No	No	Yes	No	Yes	No	Yes	Yes	Yes	No	Yes	Yes	Yes	Yes	Yes
1/22/2019 17:50:11	Female	> 50	Saudi Arabia	Central Province	Married	Postgraduate	>10,000	>37,500	Not at all	Less than once a week	Employed	Yes	Booths & Seminars	Yes	No	No	No	No	Yes	Yes	Yes	Yes	No	Yes	No	Agree	Yes	Yes	Yes	Yes	Indifferent	Yes	No	No	No	No	No	No	Yes	No	Yes	Yes	Yes	Yes	Yes	Yes	No	Yes	Yes
1/22/2019 18:00:28	Female	> 50	Saudi Arabia	Central Province	Married	Postgraduate	>10,000	>37,500	Almost every day	Almost every day	Employed	Yes	Other	Yes	Yes	No	No	No	Yes	Yes	No	Yes	No	No	No	Agree	Yes	Yes	Yes	Yes	Indifferent	Yes	Yes	Indifferent	Indifferent	No	No	No	Yes	No	Yes	Yes	Yes	No	Yes	Yes	Yes	Yes	Yes
1/22/2019 18:02:33	Female	> 50	Saudi Arabia	Northern Province	Married	Postgraduate	>10,000	>37,500	Almost every day	Almost every day	Employed	Yes	Mass Media	Yes	Yes	No	No	No	Yes	Yes	No	Yes	No	No	No	Agree	Yes	Yes	Yes	Yes	Indifferent	Yes	No	No	No	No	No	No	Yes	No	Yes	Yes	Yes	No	Yes	Not Known	No	Yes	Yes
1/22/2019 18:02:52	Female	> 50	Saudi Arabia	Eastern Province	Married	Undergraduate	5,000-10,000	18,375 - 37,500	Almost every day	Less than once a week	Self-employed	No	Peers	No	No	Yes	Yes	Yes	Yes	Yes	Yes	Not Known	Yes	Yes	Yes	Agree	No	NA	NA	NA	NA	NA	Yes	Yes	Yes	Yes	No	No	No	No	No	Yes	Yes	No	Not Known	Not Known	Not Known	Not Known	Not Known
1/22/2019 18:09:39	Female	> 50	Saudi Arabia	Central Province	Previously married (Divorced/widow)	Postgraduate	>10,000	>37,500	Almost every day	Almost every day	Employed	Yes	Other	Yes	Yes	No	No	No	Yes	Yes	Yes	Yes	No	No	No	Agree	Yes	Yes	Yes	Yes	Indifferent	Yes	No	Indifferent	No	No	No	No	Yes	No	Yes	Yes	Yes	Yes	Yes	Not Known	Yes	Yes	Yes
1/22/2019 18:12:32	Female	> 50	Saudi Arabia	Central Province	Married	Postgraduate	5,000-10,000	18,375 - 37,500	Almost every day	Almost every day	Employed	Yes	Booths & Seminars	Yes	Yes	No	Not Known	No	Yes	Yes	No	Yes	No	Not Known	No	Agree	Yes	Yes	Yes	Yes	Yes	No	Yes	Indifferent	Indifferent	Indifferent	Yes	Yes	No	No	Yes	Yes	Yes	Yes	Yes	Yes	Yes	Not Known	Yes
1/22/2019 18:14:35	Female	30–39	Other	NA	Married	Postgraduate	<1,000	<3,750	Almost every day	Almost every day	Student	Yes	Other	Yes	No	No	No	No	Yes	Yes	No	Yes	No	Yes	No	Agree	Yes	Yes	Yes	Yes	Indifferent	Yes	No	No	No	No	No	No	Yes	Yes	Yes	Yes	Yes	No	Yes	Yes	Yes	Yes	No
1/22/2019 18:15:55	Female	40-49	Saudi Arabia	Central Province	Married	Postgraduate	5,000-10,000	18,375 - 37,500	Almost every day	Almost every day	Employed	Yes	Other	Yes	Yes	No	Yes	Not Known	Yes	Yes	No	Yes	No	No	Yes	Agree	Yes	No	Yes	Yes	Indifferent	Yes	No	Indifferent	No	No	No	No	Yes	No	No	No	Yes	Yes	Yes	Not Known	No	Yes	No
1/22/2019 18:24:30	Female	> 50	Saudi Arabia	Eastern Province	Married	Postgraduate	>10,000	>37,500	Almost every day	Almost every day	Unemployed	Yes	Booths & Seminars	Yes	No	No	No	No	Yes	Yes	Yes	Yes	No	Yes	No	Agree	Yes	Yes	Yes	Yes	Indifferent	Yes	No	No	Yes	Indifferent	No	No	Yes	No	No	Yes	Yes	No	Yes	No	Yes	Yes	Yes
1/22/2019 18:37:42	Female	40-49	Middle East & North Africa	NA	Married	Postgraduate	5,000-10,000	18,375 - 37,500	Almost every day	Almost every day	Employed	Yes	Other	Yes	No	No	No	No	Yes	Yes	Yes	Yes	No	No	No	Agree	Yes	No	Yes	Yes	Yes	Yes	No	Indifferent	Indifferent	Indifferent	No	No	No	No	Yes	Yes	Yes	No	Yes	Yes	Yes	Yes	Yes
1/22/2019 18:38:07	Male	> 50	Saudi Arabia	Western Province	Married	Postgraduate	5,000-10,000	18,375 - 37,500	Almost every day	Almost every day	Employed	Yes	Mass Media	Yes	Yes	Not Known	Yes	No	Yes	Yes	No	Yes	Yes	Yes	Not Known	Agree	Yes	Yes	Yes	Yes	Indifferent	Yes	No	No	Yes	No	No	No	Yes	No	No	Yes	Yes	No	Yes	No	Yes	Not Known	No
1/22/2019 18:40:30	Female	40-49	Saudi Arabia	Central Province	Married	Undergraduate	5,000-10,000	18,375 - 37,500	Almost every day	At least once a week	Employed	Yes	Mass Media	Yes	Not Known	No	Yes	No	Yes	Yes	Yes	Yes	No	No	No	Not Known	Yes	Yes	No	No	Yes	No	Yes	No	Yes	No	No	No	Yes	No	Yes	Yes	Yes	No	Not Known	Not Known	Yes	Not Known	Yes
1/22/2019 18:51:30	Female	> 50	Saudi Arabia	Eastern Province	Married	Postgraduate	5,000-10,000	18,375 - 37,500	Almost every day	Not at all	Employed	Yes	Other	Yes	Yes	No	Yes	No	Yes	Yes	Yes	Yes	No	Yes	Yes	Agree	Yes	No	Yes	Yes	Indifferent	Yes	No	Indifferent	Indifferent	Indifferent	No	No	Yes	No	Yes	Yes	Yes	No	Yes	Not Known	Yes	Yes	Yes
1/22/2019 18:56:31	Female	40-49	Saudi Arabia	Central Province	Married	Postgraduate	1,000-4,999	3,750 - 18,375	Less than once a week	Almost every day	Employed	Yes	Social Media	Yes	Yes	No	No	No	Yes	Yes	Yes	Yes	No	Yes	No	Agree	Yes	Yes	Yes	Yes	Yes	No	No	Indifferent	No	No	Yes	No	Yes	No	No	Yes	Yes	Yes	Yes	No	Yes	Yes	No
1/22/2019 19:17:15	Female	> 50	Saudi Arabia	Eastern Province	Married	Postgraduate	>10,000	>37,500	Almost every day	Less than once a week	Employed	Yes	Other	Yes	Yes	No	Yes	No	Yes	Yes	No	Yes	No	No	No	Agree	Yes	Yes	Yes	Yes	Yes	Yes	Yes	No	No	No	No	No	Yes	No	Yes	Yes	Yes	Yes	Yes	No	Yes	Yes	Yes
1/22/2019 19:25:17	Female	30–39	Saudi Arabia	Eastern Province	Married	Postgraduate	>10,000	>37,500	Less than once a week	At least once a week	Employed	Yes	Other	Yes	Yes	No	No	No	Yes	Yes	No	Yes	No	Yes	No	Agree	Yes	Yes	Yes	Yes	Indifferent	Yes	No	No	No	No	No	No	Yes	No	Yes	Yes	Yes	Yes	Yes	Yes	Yes	Yes	Yes
1/22/2019 20:15:13	Male	30–39	Saudi Arabia	Southern Province	Married	Undergraduate	1,000-4,999	3,750 - 18,375	Almost every day	Almost every day	Employed	Yes	Infected individual	No	Yes	Yes	No	No	Yes	Yes	Not Known	Yes	Yes	Yes	Yes	Agree	Yes	Yes	Yes	Yes	Indifferent	Yes	No	No	No	No	No	Yes	Yes	No	No	Yes	Yes	Yes	Yes	Yes	Yes	Yes	Yes
1/22/2019 20:40:30	Female	> 50	Saudi Arabia	Central Province	Married	Postgraduate	>10,000	>37,500	At least once a week	Not at all	Employed	Yes	Other	Yes	Yes	No	Not Known	No	Yes	Yes	No	Yes	No	Not Known	Yes	Agree	Yes	Yes	Yes	Yes	Indifferent	Yes	No	Indifferent	Indifferent	Indifferent	No	No	Yes	No	Yes	Yes	Yes	No	Yes	Yes	Not Known	Not Known	Not Known
1/22/2019 21:21:08	Female	20–29	Saudi Arabia	Western Province	Single	Postgraduate	5,000-10,000	18,375 - 37,500	Less than once a week	Almost every day	Employed	Yes	Other	Yes	Yes	No	No	No	Yes	Yes	No	Yes	No	No	Yes	Agree	Yes	Yes	Yes	Yes	Indifferent	Yes	No	No	No	No	No	No	Yes	No	Yes	Yes	Yes	Yes	Yes	Yes	Yes	Yes	Yes
1/22/2019 21:58:07	Female	40-49	Saudi Arabia	Western Province	Married	Postgraduate	5,000-10,000	18,375 - 37,500	At least once a week	Almost every day	Employed	Yes	Other	Yes	Yes	No	Yes	Yes	Yes	Yes	No	Yes	No	Yes	No	Agree	Yes	Yes	Yes	Yes	Indifferent	Yes	No	Indifferent	Indifferent	Indifferent	No	No	Yes	No	Yes	Yes	Yes	No	Yes	Yes	Yes	Yes	Yes
1/22/2019 22:03:28	Female	20–29	Saudi Arabia	Central Province	Married	Postgraduate	1,000-4,999	3,750 - 18,375	Not at all	Almost every day	Employed	Yes	Other	Yes	Yes	No	No	No	Yes	Yes	No	Yes	No	Not Known	No	Not Known	Yes	Yes	Yes	No	Indifferent	No	Yes	No	No	Yes	Yes	Yes	No	No	No	Yes	Yes	No	No	Not Known	Yes	Not Known	No
1/22/2019 22:41:26	Female	> 50	Middle East & North Africa	NA	Married	Postgraduate	1,000-4,999	3,750 - 18,375	Almost every day	At least once a week	Employed	Yes	Booths & Seminars	No	Yes	No	Yes	No	Yes	Yes	Yes	Yes	No	Not Known	Not Known	Agree	Yes	Yes	No	No	Indifferent	No	Yes	Indifferent	Indifferent	Indifferent	No	Yes	No	No	Yes	Yes	Yes	No	No	No	Yes	Yes	Yes
1/22/2019 23:39:39	Female	40-49	Saudi Arabia	Central Province	Married	Postgraduate	5,000-10,000	18,375 - 37,500	Almost every day	Not at all	Unemployed	Yes	Mass Media	No	Yes	No	No	No	Yes	Yes	No	Not Known	Yes	No	Not Known	Agree	Yes	Yes	Yes	Yes	Indifferent	Yes	Yes	Indifferent	Yes	No	Yes	No	No	No	Yes	Yes	Yes	Yes	No	Not Known	Yes	No	Yes
1/23/2019 5:20:03	Male	20–29	Saudi Arabia	Central Province	Single	Undergraduate	<1,000	<3,750	Almost every day	Almost every day	Student	Yes	Other	Yes	Yes	Yes	Yes	Not Known	Yes	Yes	Yes	Yes	No	Yes	No	Agree	Yes	Yes	Yes	Yes	Yes	Yes	Yes	Indifferent	Indifferent	No	No	No	Yes	No	No	Yes	Yes	Yes	Not Known	Not Known	Not Known	Not Known	Not Known
1/23/2019 6:07:19	Female	> 50	Saudi Arabia	Central Province	Previously married (Divorced/widow)	Postgraduate	>10,000	>37,500	At least once a week	Not at all	Self-employed	Yes	Other	Yes	Yes	No	No	No	Yes	Yes	Yes	Yes	No	Not Known	No	Agree	Yes	Yes	Yes	Yes	Yes	Yes	Yes	Yes	Yes	Yes	Yes	Yes	No	No	No	Yes	Yes	No	Yes	Not Known	Yes	Yes	No
1/23/2019 9:11:19	Female	> 50	Saudi Arabia	Central Province	Single	High School	>10,000	>37,500	Not at all	Not at all	Unemployed	No	Other	No	No	No	No	No	No	No	No	No	Not Known	No	No	Disagree	No	NA	NA	NA	NA	NA	No	No	Indifferent	Indifferent	No	No	No	No	No	No	No	No	Not Known	Not Known	Not Known	Not Known	Not Known
1/23/2019 12:25:54	Female	40-49	Saudi Arabia	Southern Province	Married	Postgraduate	1,000-4,999	3,750 - 18,375	Almost every day	Almost every day	Employed	Yes	Brochures & flyers	Yes	Not Known	Yes	Not Known	Yes	Yes	Yes	Not Known	Not Known	Not Known	Not Known	Not Known	Not Known	No	NA	NA	NA	NA	NA	Yes	Indifferent	Indifferent	Indifferent	No	No	No	No	No	Yes	Yes	Yes	No	No	Not Known	Not Known	Not Known
1/23/2019 13:01:51	Female	40-49	Saudi Arabia	Eastern Province	Married	Postgraduate	1,000-4,999	3,750 - 18,375	Almost every day	At least once a week	Employed	Yes	Booths & Seminars	Yes	Yes	No	No	No	Not Known	Yes	Yes	Yes	Yes	No	Yes	Agree	No	NA	NA	NA	NA	NA	Yes	Indifferent	Indifferent	No	Yes	No	No	No	Yes	No	Yes	No	Yes	Yes	Yes	Yes	Yes
1/23/2019 15:54:01	Female	40-49	Saudi Arabia	Central Province	Married	Undergraduate	1,000-4,999	3,750 - 18,375	Almost every day	Almost every day	Employed	Yes	Mass Media	Yes	No	No	Yes	No	Yes	Yes	No	Yes	Yes	Yes	No	Agree	Yes	Yes	Yes	No	Indifferent	Yes	No	No	Indifferent	No	Yes	No	Yes	No	Yes	Yes	Yes	No	Yes	Not Known	Not Known	Yes	Not Known
1/23/2019 20:31:15	Female	20–29	GCC countries	NA	Married	Postgraduate	1,000-4,999	3,750 - 18,375	Almost every day	Almost every day	Student	Yes	Other	Yes	Yes	No	Yes	Yes	Yes	Yes	Yes	Yes	No	No	Yes	Agree	Yes	Yes	No	Yes	Yes	No	Yes	No	Yes	Indifferent	Yes	Yes	No	No	No	Yes	Yes	Yes	Yes	Yes	Yes	Yes	Yes
1/24/2019 1:05:23	Female	> 50	Saudi Arabia	Eastern Province	Married	Postgraduate	5,000-10,000	18,375 - 37,500	Almost every day	Almost every day	Unemployed	Yes	Infected individual	Yes	No	No	No	No	Yes	Yes	Yes	Yes	Yes	No	Not Known	Disagree	No	NA	NA	NA	NA	NA	No	Indifferent	Yes	No	No	No	Yes	No	No	No	No	No	Yes	Yes	Not Known	Yes	No
1/24/2019 20:25:37	Female	> 50	Saudi Arabia	Northern Province	Married	Postgraduate	5,000-10,000	18,375 - 37,500	Almost every day	Almost every day	Employed	Yes	Booths & Seminars	Yes	Yes	No	Yes	No	Yes	Yes	No	Yes	No	Yes	No	Agree	Yes	Yes	Yes	Yes	Indifferent	Yes	Yes	Yes	Indifferent	Indifferent	No	No	Yes	No	Yes	Yes	Yes	No	Yes	Yes	Yes	Yes	Yes
1/24/2019 23:31:29	Female	> 50	Saudi Arabia	Northern Province	Married	Postgraduate	5,000-10,000	18,375 - 37,500	Almost every day	Almost every day	Employed	Yes	Booths & Seminars	Yes	Yes	No	Yes	No	Yes	Yes	No	Yes	No	Yes	No	Agree	Yes	Yes	Yes	Yes	Indifferent	Yes	Yes	Yes	Indifferent	Indifferent	No	No	Yes	No	Yes	Yes	Yes	No	Yes	Yes	Yes	Yes	Yes
1/25/2019 10:53:11	Female	> 50	Saudi Arabia	Central Province	Married	Postgraduate	>10,000	>37,500	Almost every day	Almost every day	Employed	Yes	Other	Yes	Yes	No	No	No	Yes	Yes	No	Yes	No	No	No	Agree	Yes	Yes	Yes	Yes	Indifferent	Yes	No	No	No	No	No	No	Yes	No	Yes	Yes	Yes	Yes	Yes	Yes	No	Yes	Not Known
1/25/2019 14:30:52	Male	30–39	Other	NA	Single	High School	1,000-4,999	3,750 - 18,375	Less than once a week	At least once a week	Employed	Yes	Social Media	No	Yes	No	No	No	Yes	Yes	No	Yes	No	Yes	No	Agree	No	NA	NA	NA	NA	NA	No	No	No	No	No	No	Yes	No	No	Yes	No	No	Not Known	Not Known	Not Known	Not Known	Not Known
1/26/2019 11:40:32	Female	20–29	Saudi Arabia	Northern Province	Married	Undergraduate	<1,000	<3,750	At least once a week	Almost every day	Employed	Yes	Social Media	No	Yes	No	No	No	Yes	Yes	Not Known	Not Known	Not Known	Not Known	No	Agree	Yes	Yes	Yes	Yes	Indifferent	Yes	Yes	Yes	No	No	No	Yes	Yes	No	No	Yes	Yes	No	Yes	Yes	Yes	Yes	Not Known
1/26/2019 11:40:38	Female	20–29	Saudi Arabia	Northern Province	Married	Undergraduate	<1,000	<3,750	At least once a week	Almost every day	Employed	Yes	Social Media	No	Yes	No	No	No	Yes	Yes	Not Known	Not Known	Not Known	Not Known	No	Agree	Yes	Yes	Yes	Yes	Indifferent	Yes	Yes	Yes	No	No	No	Yes	Yes	No	No	Yes	Yes	No	Yes	Yes	Yes	Yes	Not Known
1/26/2019 11:41:12	Female	> 50	Saudi Arabia	Eastern Province	Married	Postgraduate	>10,000	>37,500	Almost every day	Almost every day	Unemployed	Yes	Brochures & flyers	No	Not Known	No	No	No	Yes	Yes	No	Yes	No	Not Known	Yes	Not Known	No	NA	NA	NA	NA	NA	Yes	Indifferent	Indifferent	No	Yes	Yes	Yes	No	Yes	Yes	Yes	No	Yes	Yes	Yes	Yes	Yes
1/26/2019 13:06:20	Female	> 50	Saudi Arabia	Central Province	Married	Postgraduate	>10,000	>37,500	At least once a week	Less than once a week	Employed	Yes	Social Media	No	Yes	No	Yes	No	Yes	Yes	No	Yes	Not Known	Not Known	Not Known	Agree	No	NA	NA	NA	NA	NA	Yes	Indifferent	Indifferent	Indifferent	No	No	Yes	No	No	Yes	Yes	Yes	Not Known	Not Known	Not Known	Not Known	Not Known
1/26/2019 13:27:52	Female	> 50	Saudi Arabia	Central Province	Married	Postgraduate	>10,000	>37,500	Less than once a week	Almost every day	Employed	No	Other	Yes	Yes	No	Yes	No	Yes	Yes	Yes	Yes	No	No	No	Agree	Yes	Yes	No	Yes	Indifferent	Yes	No	Indifferent	Yes	No	No	No	Yes	No	Yes	Yes	Yes	No	Yes	Yes	Yes	No	Yes
1/26/2019 14:27:29	Male	30–39	Saudi Arabia	Central Province	Married	Postgraduate	5,000-10,000	18,375 - 37,500	Not at all	Almost every day	Employed	Yes	Other	Yes	Yes	No	No	No	Yes	Yes	No	Yes	No	Yes	No	Agree	Yes	Yes	Yes	Yes	Yes	No	Yes	Yes	Indifferent	No	Yes	Yes	Yes	No	Yes	Yes	No	Yes	No	Not Known	Yes	Yes	Yes
1/26/2019 14:50:30	Male	40-49	Saudi Arabia	Western Province	Married	Postgraduate	>10,000	>37,500	Almost every day	Less than once a week	Employed	Yes	Mass Media	No	Yes	No	No	No	Yes	Yes	No	Yes	No	Yes	No	Agree	No	NA	NA	NA	NA	NA	Yes	No	Yes	No	No	No	Yes	No	Yes	Yes	Yes	Yes	Not Known	Not Known	Not Known	Not Known	Not Known
1/26/2019 14:50:58	Male	30–39	Saudi Arabia	Central Province	Married	Postgraduate	5,000-10,000	18,375 - 37,500	Almost every day	Almost every day	Employed	Yes	Other	Yes	Yes	No	Yes	No	Yes	Yes	No	Yes	No	Yes	Yes	Agree	Yes	Yes	Yes	Yes	Indifferent	Yes	Yes	No	No	No	No	No	Yes	No	Yes	Yes	Yes	Yes	Yes	Yes	Yes	Yes	Yes
1/26/2019 15:08:48	Male	30–39	Saudi Arabia	Western Province	Married	Postgraduate	>10,000	>37,500	At least once a week	Almost every day	Employed	Yes	Social Media	No	Not Known	No	No	No	Yes	Yes	No	Yes	No	No	No	Agree	No	NA	NA	NA	NA	NA	Yes	Indifferent	Yes	Yes	Yes	Yes	No	No	No	No	No	No	Yes	Not Known	Not Known	Not Known	Not Known
1/26/2019 16:39:40	Male	40-49	Middle East & North Africa	NA	Married	Postgraduate	5,000-10,000	18,375 - 37,500	At least once a week	Almost every day	Employed	Yes	Booths & Seminars	Yes	No	No	Yes	No	Yes	Yes	Yes	Yes	Yes	Yes	No	Agree	Yes	Yes	Yes	Yes	Indifferent	Yes	Yes	No	No	No	No	No	Yes	No	Yes	Yes	Yes	Yes	Yes	Yes	Yes	Yes	Yes
1/26/2019 17:45:28	Male	> 50	Middle East & North Africa	NA	Married	Postgraduate	1,000-4,999	3,750 - 18,375	At least once a week	Almost every day	Employed	Yes	Other	Yes	No	No	Yes	No	Yes	Yes	No	Yes	No	No	No	Agree	Yes	Yes	Yes	Yes	Indifferent	Yes	Yes	No	No	No	No	No	Yes	No	No	Yes	Yes	No	No	Not Known	Yes	Yes	No
1/26/2019 18:33:36	Male	40-49	Saudi Arabia	Western Province	Married	Postgraduate	>10,000	>37,500	Almost every day	Almost every day	Employed	Yes	Other	Yes	No	No	No	No	Yes	Yes	No	Yes	No	Yes	No	Agree	Yes	Yes	Yes	Yes	Indifferent	Yes	No	No	No	No	No	No	Yes	No	Yes	Yes	Yes	Yes	Yes	Yes	Yes	Yes	Yes
1/26/2019 19:02:35	Male	40-49	Saudi Arabia	Western Province	Married	Postgraduate	5,000-10,000	18,375 - 37,500	Almost every day	Almost every day	Employed	Yes	Mass Media	No	Not Known	Not Known	Not Known	Not Known	Yes	Yes	Not Known	Yes	No	Not Known	No	Agree	No	NA	NA	NA	NA	NA	No	Indifferent	Yes	Indifferent	No	No	Yes	No	Yes	Yes	Yes	No	Yes	Not Known	Yes	Not Known	Not Known
1/26/2019 19:11:00	Male	30–39	Saudi Arabia	Western Province	Single	Postgraduate	<1,000	<3,750	At least once a week	Almost every day	Employed	Yes	Mass Media	No	Yes	No	No	No	Yes	Yes	No	Yes	No	Yes	No	Agree	No	NA	NA	NA	NA	NA	Yes	Indifferent	Indifferent	No	No	No	Yes	No	Yes	Yes	Yes	Yes	Not Known	Not Known	Not Known	Not Known	Not Known
1/26/2019 21:49:46	Male	30–39	Saudi Arabia	Western Province	Married	Postgraduate	5,000-10,000	18,375 - 37,500	Not at all	Almost every day	Student	Yes	Other	Yes	Yes	No	Yes	No	Yes	Yes	No	Yes	No	No	No	Agree	Yes	Yes	Yes	Yes	Indifferent	Yes	No	Indifferent	Indifferent	Indifferent	No	No	Yes	No	Yes	Yes	Yes	No	Yes	Yes	Yes	Yes	No
1/26/2019 22:28:29	Male	30–39	Middle East & North Africa	NA	Married	Postgraduate	<1,000	<3,750	Less than once a week	Almost every day	Self-employed	Yes	Other	Yes	Yes	No	No	No	Yes	Yes	No	Yes	No	No	No	Agree	Yes	Yes	Yes	Yes	Indifferent	Yes	No	No	No	No	No	No	Yes	Yes	Yes	Yes	Yes	Yes	Yes	Yes	Yes	Yes	Yes
1/28/2019 0:51:13	Male	> 50	Saudi Arabia	Western Province	Married	Postgraduate	>10,000	>37,500	Almost every day	At least once a week	Unemployed	Yes	Mass Media	No	Yes	Yes	Yes	No	Yes	Yes	Yes	Yes	No	Yes	Not Known	Agree	No	NA	NA	NA	NA	NA	Yes	Indifferent	No	No	No	Yes	Yes	No	No	Yes	Yes	Yes	Yes	Not Known	Yes	Not Known	Yes
2019-05-02 18:26:11	Female	20–29	Saudi Arabia	Western Province	Married	Postgraduate	1,000-4,999	3,750 - 18,375	Less than once a week	Almost every day	Employed	Yes	Mass Media	No	Yes	No	No	No	Yes	Yes	No	Yes	No	Yes	No	Agree	No	NA	NA	NA	NA	NA	No	Indifferent	No	No	No	No	Yes	No	Yes	Yes	Yes	Yes	Yes	Yes	Not Known	Yes	No
2019-05-02 18:28:49	Female	30–39	Saudi Arabia	Western Province	Married	Postgraduate	1,000-4,999	3,750 - 18,375	Almost every day	Almost every day	Student	Yes	Other	Yes	Yes	No	No	No	Yes	Yes	No	Yes	No	Yes	Yes	Agree	Yes	Yes	Yes	Yes	Indifferent	Yes	Yes	Indifferent	No	No	No	No	Yes	Yes	Yes	Yes	Yes	Yes	Yes	No	No	Yes	No
2019-05-02 18:36:23	Female	> 50	Saudi Arabia	Central Province	Single	Undergraduate	1,000-4,999	3,750 - 18,375	Almost every day	Almost every day	Self-employed	Yes	Mass Media	No	Not Known	Yes	Not Known	Not Known	Yes	Yes	Yes	Yes	No	Yes	Yes	Not Known	No	NA	NA	NA	NA	NA	Yes	Indifferent	Yes	Indifferent	Yes	Yes	Yes	No	Yes	Yes	Yes	No	Yes	Not Known	Yes	Yes	Not Known
2019-05-02 18:36:38	Female	20–29	Saudi Arabia	Western Province	Single	Undergraduate	1,000-4,999	3,750 - 18,375	At least once a week	Almost every day	Student	Yes	Other	Yes	Yes	No	No	No	Yes	Yes	No	Yes	No	Yes	No	Agree	Yes	Yes	Yes	Yes	Indifferent	Yes	No	No	No	No	No	No	Yes	No	Yes	Yes	Yes	No	Yes	Not Known	Yes	Not Known	No
2019-05-02 18:40:54	Female	20–29	Saudi Arabia	Central Province	Single	Undergraduate	1,000-4,999	3,750 - 18,375	Almost every day	Almost every day	Employed	Yes	Other	No	Yes	No	No	No	Yes	Yes	No	Yes	Not Known	Not Known	No	Agree	No	NA	NA	NA	NA	NA	No	Indifferent	No	No	No	No	Yes	No	No	Yes	Yes	Yes	Yes	Not Known	Not Known	Yes	Not Known
2019-05-02 18:51:41	Female	30–39	Saudi Arabia	Central Province	Married	Postgraduate	1,000-4,999	3,750 - 18,375	Not at all	Almost every day	Employed	Yes	Other	Yes	Yes	No	Yes	No	Yes	Yes	No	Yes	Yes	Yes	Yes	Agree	Yes	Yes	Yes	Yes	Indifferent	Yes	No	Indifferent	Indifferent	Indifferent	Yes	No	Yes	No	Yes	Yes	Yes	Yes	No	Not Known	Yes	Yes	Not Known
2019-05-02 19:28:38	Female	30–39	Saudi Arabia	Central Province	Married	Postgraduate	1,000-4,999	3,750 - 18,375	At least once a week	At least once a week	Employed	Yes	Booths & Seminars	Yes	Yes	No	No	No	Yes	Yes	No	Yes	No	Yes	Yes	Agree	Yes	Yes	Yes	Yes	Indifferent	Yes	No	No	No	No	No	No	Yes	No	Yes	Yes	Yes	Yes	No	Not Known	Yes	Yes	Not Known
2019-05-02 21:43:32	Female	20–29	Other	NA	Married	Postgraduate	<1,000	<3,750	Almost every day	Almost every day	Employed	Yes	Social Media	Yes	Yes	No	Yes	No	Yes	Yes	Yes	Yes	Yes	Not Known	No	Agree	Yes	Yes	Yes	Yes	Indifferent	Yes	No	No	No	No	No	No	Yes	Yes	Yes	Yes	Yes	No	Not Known	Not Known	Yes	Yes	Yes
2019-05-02 23:08:01	Female	15–19	Saudi Arabia	Central Province	Single	High School	<1,000	<3,750	At least once a week	Almost every day	Student	Yes	Other	No	Yes	No	Yes	No	Yes	Yes	Yes	No	Yes	Not Known	No	Agree	Yes	No	No	No	Indifferent	Yes	No	No	Indifferent	No	Yes	No	Yes	No	Yes	Yes	No	Yes	Yes	No	Not Known	No	No
2019-06-02 07:16:22	Male	> 50	Saudi Arabia	Central Province	Married	Postgraduate	1,000-4,999	3,750 - 18,375	Almost every day	At least once a week	Self-employed	Yes	Mass Media	Yes	Yes	No	Not Known	No	Yes	Yes	No	Yes	No	Yes	No	Agree	No	NA	NA	NA	NA	NA	Yes	Yes	Yes	Yes	Yes	Yes	No	No	Yes	Yes	Yes	No	Not Known	Not Known	Not Known	Not Known	Not Known
2019-06-02 15:45:44	Female	> 50	Saudi Arabia	Western Province	Married	Postgraduate	1,000-4,999	3,750 - 18,375	Almost every day	At least once a week	Employed	Yes	Mass Media	No	Not Known	Not Known	Not Known	Not Known	Not Known	Not Known	Not Known	Not Known	Not Known	Not Known	Not Known	Not Known	No	NA	NA	NA	NA	NA	Yes	Indifferent	Indifferent	Indifferent	No	Yes	No	No	No	Yes	No	No	Not Known	Not Known	Not Known	Not Known	Not Known
2019-07-02 01:55:09	Female	20–29	Saudi Arabia	Central Province	Single	Postgraduate	1,000-4,999	3,750 - 18,375	Almost every day	Almost every day	Student	Yes	Mass Media	Yes	Yes	No	Yes	No	Yes	Yes	No	Yes	Not Known	No	Yes	Agree	No	NA	NA	NA	NA	NA	Yes	No	No	No	No	No	Yes	No	Yes	Yes	Yes	Yes	Yes	Not Known	Not Known	Yes	Yes
2019-12-02 15:32:41	Female	40-49	Middle East & North Africa	NA	Married	Postgraduate	>10,000	>37,500	Almost every day	Almost every day	Employed	Yes	Other	No	Yes	No	Yes	No	Yes	Yes	Not Known	Yes	No	Yes	No	Agree	Yes	No	Yes	No	Yes	No	Yes	Yes	No	No	Yes	Yes	No	No	No	Yes	Yes	Yes	Yes	No	Yes	Yes	Yes
2019-12-02 15:48:08	Male	20–29	Saudi Arabia	Central Province	Single	Undergraduate	<1,000	<3,750	At least once a week	Almost every day	Student	Yes	Mass Media	Yes	Yes	No	Yes	No	Yes	Yes	Yes	Yes	No	No	Yes	Agree	Yes	No	No	No	Yes	No	Yes	No	Indifferent	No	No	Yes	Yes	Yes	Yes	Yes	Yes	Yes	Not Known	Not Known	Not Known	Not Known	Not Known
2019-12-02 15:49:56	Female	30–39	Other	NA	Married	Postgraduate	1,000-4,999	3,750 - 18,375	Almost every day	Almost every day	Employed	Yes	Other	Yes	Yes	No	No	No	Yes	Yes	Yes	Yes	No	Yes	No	Agree	No	NA	NA	NA	NA	NA	Yes	Indifferent	Indifferent	No	No	Yes	No	No	No	Yes	Yes	No	Yes	Not Known	Yes	Not Known	Yes
2019-12-02 16:00:17	Female	20–29	Saudi Arabia	Central Province	Single	Undergraduate	1,000-4,999	3,750 - 18,375	At least once a week	Almost every day	Student	Yes	Peers	No	Yes	No	No	No	Yes	Yes	No	Yes	No	Yes	No	Agree	Yes	Yes	No	Yes	Yes	Yes	Yes	Indifferent	Indifferent	No	No	No	No	No	Yes	Yes	Yes	Yes	Yes	Yes	Yes	Yes	Yes
2019-12-02 16:17:44	Female	20–29	Middle East & North Africa	NA	Single	Undergraduate	1,000-4,999	3,750 - 18,375	Not at all	Almost every day	Student	Yes	Other	Yes	Yes	Yes	Yes	Yes	Yes	Yes	Yes	Yes	No	Yes	No	Agree	Yes	Yes	No	Yes	Indifferent	Yes	No	Yes	Yes	No	No	No	Yes	No	Yes	Yes	Yes	Yes	Yes	Yes	Yes	Yes	Yes
2019-12-02 17:09:48	Female	30–39	Middle East & North Africa	NA	Single	Undergraduate	1,000-4,999	3,750 - 18,375	At least once a week	Almost every day	Employed	Yes	Other	Yes	Yes	Yes	Yes	Yes	Yes	Yes	Not Known	Yes	No	Not Known	No	Agree	Yes	Yes	Yes	Yes	Indifferent	Yes	Yes	Indifferent	Indifferent	Indifferent	No	No	Yes	No	No	Yes	Yes	Yes	Not Known	Not Known	Not Known	Not Known	Not Known
2019-12-02 17:19:49	Female	20–29	Saudi Arabia	Central Province	Single	Undergraduate	<1,000	<3,750	At least once a week	Almost every day	Student	Yes	Other	Yes	Yes	No	No	No	Yes	Yes	No	Yes	No	Yes	Yes	Agree	Yes	No	Yes	Yes	Yes	Yes	Yes	No	No	No	No	No	No	No	No	Yes	Yes	No	Yes	Yes	Yes	Yes	Yes
2019-12-02 17:26:50	Female	40-49	Middle East & North Africa	NA	Married	Postgraduate	5,000-10,000	18,375 - 37,500	Almost every day	Almost every day	Employed	Yes	Mass Media	Yes	Yes	No	No	No	Not Known	Yes	No	Yes	No	Yes	No	Agree	Yes	Yes	Yes	No	Yes	No	Yes	No	No	No	Yes	Yes	Yes	No	No	Yes	Yes	No	No	Yes	Yes	Yes	Yes
2019-12-02 17:44:28	Female	30–39	Saudi Arabia	Central Province	Married	Postgraduate	1,000-4,999	3,750 - 18,375	Almost every day	Almost every day	Employed	Yes	Social Media	Yes	No	No	No	No	Yes	Yes	No	Yes	No	Yes	No	Disagree	Yes	Yes	Yes	Yes	Indifferent	Yes	No	No	No	No	No	No	Yes	No	No	No	No	No	Yes	Not Known	Yes	Not Known	Yes
2019-12-02 18:03:03	Female	20–29	Middle East & North Africa	NA	Single	Undergraduate	<1,000	<3,750	Almost every day	Almost every day	Student	Yes	Booths & Seminars	Yes	No	No	No	No	Yes	Yes	No	Yes	No	Not Known	No	Disagree	Yes	Yes	Yes	Yes	Yes	Yes	No	No	No	No	Yes	Yes	Yes	Yes	Yes	Yes	Yes	Yes	Yes	No	Yes	Yes	Not Known
2019-12-02 18:30:58	Female	40-49	Saudi Arabia	Central Province	Married	Postgraduate	5,000-10,000	18,375 - 37,500	Almost every day	Almost every day	Employed	Yes	Other	Yes	Yes	No	No	No	Yes	Yes	No	Yes	No	Yes	No	Agree	Yes	Yes	Yes	Yes	Indifferent	Yes	No	No	No	No	No	No	Yes	No	Yes	Yes	Yes	No	Not Known	Yes	Yes	Yes	No
2019-12-02 18:40:59	Female	40-49	Other	NA	Married	Postgraduate	1,000-4,999	3,750 - 18,375	Almost every day	Almost every day	Employed	Yes	Mass Media	Yes	Yes	No	No	No	Yes	Yes	No	Yes	No	No	No	Agree	No	NA	NA	NA	NA	NA	Yes	No	No	No	No	No	No	No	No	Yes	Yes	No	Yes	No	Yes	Yes	No
2019-12-02 20:10:46	Female	20–29	Saudi Arabia	Central Province	Single	Undergraduate	<1,000	<3,750	Less than once a week	Almost every day	Student	Yes	Booths & Seminars	Yes	Yes	No	Yes	No	Not Known	Yes	Yes	Yes	No	Not Known	Yes	Agree	Yes	Yes	Yes	Yes	Indifferent	Yes	No	Indifferent	Indifferent	No	Yes	No	Yes	Yes	Yes	Yes	Yes	No	Yes	Yes	Yes	Yes	No
2019-12-02 20:41:40	Female	20–29	Saudi Arabia	Central Province	Single	Undergraduate	<1,000	<3,750	At least once a week	Almost every day	Student	Yes	Other	Yes	No	No	No	No	Yes	Yes	No	Yes	No	Yes	No	Not Known	Yes	Yes	Yes	Yes	Indifferent	Yes	No	Indifferent	No	No	No	No	Yes	No	Yes	Yes	Yes	No	Yes	Not Known	Yes	Yes	Yes
2019-12-02 20:51:52	Female	20–29	Saudi Arabia	Central Province	Single	Undergraduate	<1,000	<3,750	Almost every day	Almost every day	Student	Yes	Other	Yes	Yes	No	No	No	Yes	Yes	No	Yes	No	Not Known	No	Disagree	Yes	Yes	Yes	Yes	Indifferent	Yes	No	No	No	No	No	No	Yes	No	Yes	Yes	Yes	Yes	Yes	Not Known	Yes	Yes	Yes
2019-12-02 21:01:50	Female	30–39	Saudi Arabia	Central Province	Married	Postgraduate	5,000-10,000	18,375 - 37,500	At least once a week	Almost every day	Employed	Yes	Mass Media	Yes	Yes	No	No	No	Yes	Yes	No	Yes	No	Yes	No	Agree	Yes	Yes	Yes	Yes	Indifferent	Yes	No	No	No	No	No	No	No	No	Yes	Yes	Yes	No	No	Yes	Yes	Yes	Yes
2019-12-02 21:14:17	Female	40-49	Saudi Arabia	Central Province	Married	Postgraduate	5,000-10,000	18,375 - 37,500	Almost every day	Almost every day	Employed	Yes	Other	Yes	Yes	No	No	No	Yes	Yes	No	Yes	No	Yes	No	Agree	Yes	Yes	Yes	Yes	Indifferent	Yes	No	Yes	Yes	No	Yes	Yes	Yes	No	Yes	Yes	Yes	No	Yes	Yes	Yes	No	No
2019-12-02 21:34:26	Female	30–39	Middle East & North Africa	NA	Married	Postgraduate	1,000-4,999	3,750 - 18,375	At least once a week	Almost every day	Employed	Yes	Other	Yes	Yes	No	No	No	Yes	Yes	Yes	Yes	No	Yes	No	Agree	Yes	Yes	Yes	Yes	Yes	Yes	Yes	No	No	No	No	No	Yes	No	Yes	Yes	Yes	No	No	Yes	Yes	Yes	Yes
2/13/2019 0:20:40	Female	20–29	Saudi Arabia	Northern Province	Single	Undergraduate	<1,000	<3,750	Almost every day	Almost every day	Student	Yes	Other	Yes	Yes	Yes	Yes	Yes	Yes	Yes	No	Yes	Not Known	Not Known	Not Known	Agree	Yes	Yes	No	Yes	Yes	No	Yes	Indifferent	Indifferent	No	No	No	No	No	Yes	Yes	Yes	No	Yes	Not Known	Not Known	Not Known	Yes
2/13/2019 7:19:14	Male	40-49	Other	NA	Single	Postgraduate	5,000-10,000	18,375 - 37,500	At least once a week	Almost every day	Employed	Yes	Other	Yes	Yes	No	No	No	Yes	Yes	No	Yes	No	Yes	No	Agree	Yes	Yes	Yes	Yes	Indifferent	Yes	No	No	No	Indifferent	No	No	Yes	No	Yes	Yes	Yes	No	Not Known	Not Known	Not Known	Not Known	Not Known
2/13/2019 7:35:10	Female	30–39	Saudi Arabia	Central Province	Married	Postgraduate	5,000-10,000	18,375 - 37,500	At least once a week	Almost every day	Employed	Yes	Other	Yes	Yes	No	Yes	No	Yes	Yes	No	Yes	No	Yes	No	Agree	Yes	Yes	Yes	Yes	Yes	Yes	No	No	No	No	No	No	Yes	No	Yes	Yes	Yes	No	Yes	Not Known	Yes	Not Known	Yes
2/13/2019 7:54:17	Female	40-49	Saudi Arabia	Central Province	Previously married (Divorced/widow)	Postgraduate	5,000-10,000	18,375 - 37,500	Almost every day	Almost every day	Employed	Yes	Mass Media	Yes	Yes	No	No	No	Yes	Yes	No	Yes	No	No	No	Agree	Yes	Yes	Yes	Yes	Indifferent	Yes	No	No	No	No	No	No	Yes	No	Yes	Yes	Yes	No	Yes	Not Known	No	Yes	No
2/13/2019 7:57:49	Female	> 50	Saudi Arabia	Central Province	Married	Postgraduate	5,000-10,000	18,375 - 37,500	Almost every day	Almost every day	Employed	Yes	Mass Media	Yes	Yes	No	Yes	No	Yes	Yes	No	Yes	No	Not Known	No	Agree	Yes	Yes	Yes	Yes	Indifferent	Yes	Yes	No	No	No	No	No	Yes	No	Yes	Yes	Yes	No	Not Known	Not Known	Yes	Yes	Not Known
2/13/2019 10:36:30	Female	> 50	Saudi Arabia	Central Province	Previously married (Divorced/widow)	Postgraduate	1,000-4,999	3,750 - 18,375	At least once a week	Almost every day	Unemployed	Yes	Social Media	Yes	Not Known	No	No	No	Yes	No	Not Known	Yes	Yes	Yes	Not Known	Not Known	No	NA	NA	NA	NA	NA	No	Indifferent	Indifferent	No	No	No	Yes	No	No	Yes	Yes	Yes	Not Known	Not Known	Not Known	Not Known	Not Known
2/13/2019 10:38:49	Female	30–39	Saudi Arabia	Central Province	Married	Postgraduate	5,000-10,000	18,375 - 37,500	Almost every day	Almost every day	Self-employed	Yes	Mass Media	No	Not Known	No	No	No	Yes	Yes	Not Known	Not Known	Not Known	Not Known	No	Not Known	No	NA	NA	NA	NA	NA	Yes	No	Yes	No	No	No	Yes	No	Yes	No	Yes	No	Not Known	Not Known	Not Known	Not Known	Not Known
2/13/2019 11:38:07	Female	> 50	Saudi Arabia	Central Province	Married	Postgraduate	>10,000	>37,500	Almost every day	Almost every day	Self-employed	Yes	Social Media	No	Yes	Not Known	Yes	Not Known	Yes	Yes	Yes	Yes	Not Known	Not Known	Not Known	Agree	No	NA	NA	NA	NA	NA	Yes	Yes	Yes	Yes	Yes	No	Yes	Yes	No	Yes	Yes	Yes	No	Not Known	Yes	Not Known	Not Known
2/13/2019 17:14:35	Female	20–29	Saudi Arabia	Central Province	Single	Undergraduate	<1,000	<3,750	Almost every day	Almost every day	Employed	Yes	Other	Yes	Yes	No	No	No	Yes	Yes	Yes	Yes	No	Yes	No	Agree	Yes	Yes	Yes	Yes	Yes	Yes	Yes	Indifferent	Yes	No	No	No	Yes	No	Yes	Yes	Yes	No	Yes	Not Known	Not Known	No	No
2/14/2019 11:51:19	Female	20–29	Saudi Arabia	Central Province	Single	Undergraduate	1,000-4,999	3,750 - 18,375	Less than once a week	Almost every day	Student	Yes	Peers	Yes	Yes	No	No	No	Yes	Yes	No	Yes	No	Yes	No	Agree	Yes	Yes	Yes	Yes	Indifferent	Yes	No	Indifferent	No	No	No	No	Yes	Yes	Yes	Yes	Yes	Yes	No	Yes	Yes	Yes	No
2019-11-03 11:10:59	Male	20–29	Saudi Arabia	Central Province	Single	Postgraduate	1,000-4,999	3,750 - 18,375	At least once a week	Almost every day	Employed	Yes	Other	Yes	Yes	No	No	No	Yes	Yes	No	Yes	No	Yes	No	Agree	Yes	Yes	Yes	Yes	Indifferent	Yes	No	No	No	No	No	Yes	Yes	No	Yes	Yes	Yes	Yes	Yes	Yes	Yes	Yes	Yes
2019-12-03 18:43:38	Female	30–39	Saudi Arabia	Central Province	Married	Postgraduate	1,000-4,999	3,750 - 18,375	Less than once a week	Almost every day	Employed	Yes	Other	Yes	Yes	No	No	No	Yes	Yes	Yes	Yes	No	No	No	Agree	Yes	Yes	Yes	Yes	Indifferent	Yes	No	No	No	No	No	No	Yes	No	Yes	Yes	No	No	Yes	Yes	Yes	Yes	Yes
3/17/2019 8:44:12	Female	> 50	Saudi Arabia	Central Province	Married	Postgraduate	5,000-10,000	18,375 - 37,500	Almost every day	Less than once a week	Employed	Yes	Other	Yes	Yes	No	No	No	Yes	Yes	No	Yes	No	Not Known	No	Agree	Yes	Yes	Yes	Yes	Indifferent	Yes	No	No	No	No	No	No	Yes	No	Yes	Yes	No	No	Yes	Not Known	Yes	Yes	No
3/17/2019 9:03:33	Male	30–39	Saudi Arabia	Central Province	Married	Postgraduate	>10,000	>37,500	Almost every day	Almost every day	Employed	Yes	Booths & Seminars	Yes	Yes	Yes	Yes	No	Yes	Yes	No	Yes	No	Yes	Yes	Agree	Yes	Yes	Yes	Yes	Indifferent	Yes	No	No	Indifferent	No	No	No	Yes	No	No	Yes	No	No	Yes	Not Known	Not Known	No	Not Known
3/17/2019 9:35:36	Female	30–39	Saudi Arabia	Eastern Province	Married	Postgraduate	5,000-10,000	18,375 - 37,500	Almost every day	Almost every day	Employed	Yes	Other	Yes	Yes	Yes	Yes	No	Yes	Yes	No	Yes	No	Yes	No	Agree	Yes	Yes	Yes	Yes	Yes	No	Yes	No	No	No	No	No	Yes	No	No	Yes	Yes	No	Yes	Yes	Yes	Yes	Yes
3/17/2019 9:59:06	Female	30–39	Saudi Arabia	Central Province	Married	Postgraduate	5,000-10,000	18,375 - 37,500	Almost every day	At least once a week	Employed	Yes	Mass Media	Yes	Yes	No	Not Known	No	Yes	Yes	Yes	Yes	Yes	Not Known	No	Agree	Yes	No	No	No	Yes	No	Yes	Indifferent	Indifferent	Indifferent	No	Yes	Yes	No	Yes	Yes	Yes	No	Not Known	Not Known	Not Known	Not Known	Not Known
3/17/2019 10:17:22	Female	40-49	Saudi Arabia	Central Province	Married	Postgraduate	5,000-10,000	18,375 - 37,500	Almost every day	At least once a week	Employed	Yes	Mass Media	Yes	No	No	No	No	Yes	Yes	No	Yes	No	Yes	No	Agree	Yes	Yes	Yes	Yes	Indifferent	Yes	Yes	No	Indifferent	Indifferent	No	No	Yes	No	No	Yes	Yes	No	Yes	No	Yes	Yes	No
2019-03-05 22:17:47	Male	20–29	Saudi Arabia	Eastern Province	Single	Undergraduate	<1,000	<3,750	Less than once a week	At least once a week	Student	Yes	Mass Media	Yes	Yes	No	No	No	Yes	Yes	No	Yes	Not Known	Yes	Yes	Agree	Yes	Yes	Yes	No	Yes	No	Yes	No	No	No	No	Yes	Yes	No	Yes	Yes	Yes	Yes	Not Known	Yes	Yes	Yes	Yes
2019-03-05 22:18:01	Male	20–29	Saudi Arabia	Northern Province	Single	Undergraduate	<1,000	<3,750	Less than once a week	Almost every day	Student	Yes	Mass Media	Yes	Yes	No	No	No	Yes	Yes	No	Yes	No	Yes	Not Known	Agree	No	NA	NA	NA	NA	NA	No	No	No	No	No	No	No	Yes	Yes	Yes	Yes	Yes	Not Known	Not Known	Not Known	Not Known	Not Known
2019-03-05 22:28:23	Male	15–19	Saudi Arabia	Central Province	Single	Undergraduate	<1,000	<3,750	Almost every day	Almost every day	Student	Yes	Peers	Yes	Yes	No	Yes	No	Yes	Yes	No	Yes	Not Known	Not Known	No	Agree	No	NA	NA	NA	NA	NA	Yes	No	No	No	No	Yes	Yes	No	Yes	Yes	Yes	No	Yes	Not Known	Not Known	Yes	Yes
2019-03-05 22:58:27	Male	20–29	Saudi Arabia	Central Province	Single	Postgraduate	5,000-10,000	18,375 - 37,500	Almost every day	Almost every day	Employed	Yes	Other	Yes	Yes	No	No	No	Yes	Yes	No	Yes	No	Not Known	Not Known	Agree	Yes	Yes	Yes	Yes	Indifferent	Yes	No	No	No	No	No	No	Yes	Yes	Yes	Yes	Yes	Yes	Yes	Yes	Yes	Yes	No
2019-03-05 23:07:43	Male	20–29	Saudi Arabia	Central Province	Single	Undergraduate	<1,000	<3,750	Not at all	At least once a week	Student	Yes	Mass Media	No	Yes	No	Yes	Not Known	Yes	Yes	Not Known	Yes	Not Known	Yes	Not Known	Agree	No	NA	NA	NA	NA	NA	No	No	Indifferent	Indifferent	No	No	Yes	Yes	Yes	Yes	Yes	No	Not Known	Not Known	Not Known	Not Known	Not Known
2019-03-05 23:08:22	Male	20–29	Saudi Arabia	Central Province	Single	Undergraduate	<1,000	<3,750	Not at all	Less than once a week	Student	Yes	Other	No	Yes	Yes	Yes	Yes	Yes	Yes	No	Yes	Not Known	Not Known	Not Known	Not Known	No	NA	NA	NA	NA	NA	No	Indifferent	No	Yes	No	No	Yes	No	Yes	Yes	Yes	No	Yes	Not Known	Not Known	No	Not Known
2019-04-05 01:12:01	Female	20–29	Saudi Arabia	Western Province	Single	Undergraduate	1,000-4,999	3,750 - 18,375	Less than once a week	Almost every day	Student	No	Other	Yes	Not Known	Yes	Yes	Yes	Yes	Yes	Not Known	Yes	Not Known	No	No	Not Known	Yes	Yes	Yes	Yes	Indifferent	Yes	No	Indifferent	Indifferent	No	No	No	Yes	No	Yes	No	Yes	Yes	Not Known	Yes	Yes	No	Yes
2019-04-05 21:30:39	Female	15–19	Middle East & North Africa	NA	Single	High School	<1,000	<3,750	Almost every day	Almost every day	Student	Yes	Peers	Yes	Yes	Yes	Yes	No	Yes	Yes	No	Yes	No	Yes	No	Agree	Yes	Yes	Yes	Yes	Indifferent	Yes	Yes	Indifferent	Yes	No	No	No	Yes	No	Yes	Yes	Yes	No	Yes	Yes	Yes	Not Known	Not Known
2019-04-05 23:55:50	Male	20–29	Saudi Arabia	Central Province	Single	Postgraduate	<1,000	<3,750	Not at all	At least once a week	Student	Yes	Peers	Yes	Yes	No	No	No	Yes	Yes	No	Yes	No	Not Known	Not Known	Agree	Yes	Yes	Yes	Yes	Indifferent	Yes	No	Indifferent	Indifferent	Indifferent	Yes	No	Yes	No	Yes	Yes	Yes	Yes	Not Known	Yes	Not Known	Yes	Not Known
2019-05-05 17:30:01	Male	15–19	Middle East & North Africa	NA	Single	Undergraduate	<1,000	<3,750	Less than once a week	Almost every day	Student	Yes	Other	Yes	Yes	Yes	Yes	No	Yes	Yes	No	Yes	No	Not Known	No	Agree	Yes	Yes	Yes	Yes	Indifferent	Yes	No	No	No	No	Yes	No	Yes	No	No	Yes	Yes	No	Yes	Yes	Not Known	Not Known	Yes
2019-06-05 16:04:26	Male	20–29	Saudi Arabia	Southern Province	Single	Postgraduate	5,000-10,000	18,375 - 37,500	Less than once a week	At least once a week	Employed	Yes	Brochures & flyers	Yes	No	No	No	No	Yes	Yes	No	Yes	Yes	No	No	Agree	Yes	No	Yes	Yes	Indifferent	No	No	No	No	Indifferent	Yes	Yes	Yes	Yes	Yes	Yes	Yes	Yes	Yes	Yes	Yes	Yes	Yes
2019-07-05 12:23:36	Female	15–19	Saudi Arabia	Central Province	Single	High School	<1,000	<3,750	Not at all	Almost every day	Student	Yes	Other	No	Yes	No	Not Known	No	Yes	Yes	No	Yes	Not Known	Not Known	No	Agree	Yes	Yes	Yes	Yes	Indifferent	Yes	No	No	No	Indifferent	No	No	Yes	No	No	Yes	Yes	No	Yes	Not Known	Not Known	Not Known	No
2019-07-05 12:25:00	Male	15–19	Other	NA	Single	High School	<1,000	<3,750	Almost every day	Almost every day	Student	Yes	Other	Yes	Yes	No	Yes	No	Yes	Yes	No	Yes	No	Yes	No	Agree	Yes	Yes	Yes	Yes	Yes	Yes	Yes	Yes	Yes	No	Yes	Yes	Yes	No	Yes	Yes	Yes	No	Yes	No	Yes	Yes	No
2019-07-05 12:25:31	Male	20–29	Saudi Arabia	Central Province	Single	Undergraduate	<1,000	<3,750	Almost every day	Almost every day	Student	Yes	Other	Yes	Yes	Not Known	Yes	Yes	Yes	Yes	Yes	Yes	Not Known	Yes	Not Known	Agree	Yes	Yes	Yes	Yes	Indifferent	Yes	Yes	Yes	Yes	No	No	Yes	Yes	No	Yes	Yes	Yes	No	Not Known	Not Known	Not Known	Not Known	Yes
2019-07-05 12:26:07	Male	15–19	Other	NA	Single	Undergraduate	<1,000	<3,750	Almost every day	Almost every day	Student	Yes	Other	Yes	Yes	No	Yes	No	Yes	Yes	No	Yes	No	Yes	No	Agree	Yes	Yes	Yes	Yes	Yes	Yes	Yes	Yes	Yes	No	Yes	Yes	No	No	No	Yes	Yes	No	Yes	Not Known	Yes	Yes	Yes
2019-07-05 12:27:26	Female	15–19	Other	NA	Single	High School	<1,000	<3,750	At least once a week	Almost every day	Unemployed	Yes	Mass Media	Yes	Not Known	Not Known	Yes	Not Known	Not Known	Yes	Not Known	Yes	Yes	No	No	Agree	No	NA	NA	NA	NA	NA	Yes	Indifferent	Indifferent	Indifferent	Yes	Yes	No	No	Yes	Yes	Yes	No	Not Known	Not Known	Not Known	Not Known	Yes
2019-07-05 12:27:28	Female	15–19	Saudi Arabia	Central Province	Single	Undergraduate	<1,000	<3,750	Less than once a week	Almost every day	Student	Yes	Social Media	No	Yes	Yes	Yes	Yes	Yes	Yes	Yes	Not Known	Not Known	Yes	No	Agree	Yes	Yes	Yes	Yes	Indifferent	Yes	No	No	No	No	No	No	Yes	Yes	Yes	No	Yes	No	Yes	Not Known	Not Known	Not Known	Not Known
2019-07-05 12:28:42	Female	15–19	Other	NA	Single	Undergraduate	<1,000	<3,750	Almost every day	Almost every day	Student	Yes	Mass Media	Yes	No	No	No	No	Yes	Yes	No	Not Known	No	Not Known	No	Agree	Yes	Yes	Yes	Yes	Indifferent	Yes	No	Indifferent	No	No	No	No	Yes	Yes	No	Yes	Yes	No	Not Known	Not Known	No	Yes	Not Known
2019-07-05 12:40:51	Female	20–29	Middle East & North Africa	NA	Single	Undergraduate	<1,000	<3,750	Almost every day	At least once a week	Student	Yes	Other	Yes	Yes	No	Yes	No	Yes	Yes	No	Yes	No	Yes	No	Agree	Yes	Yes	Yes	Yes	Indifferent	Yes	No	No	No	No	No	No	Yes	No	No	Yes	Yes	No	Yes	Not Known	Yes	Not Known	Not Known
2019-07-05 12:42:10	Female	20–29	Other	NA	Single	Undergraduate	<1,000	<3,750	Almost every day	Less than once a week	Student	Yes	Peers	No	No	Not Known	Not Known	Not Known	Not Known	Not Known	No	Yes	Yes	Not Known	Not Known	Not Known	No	NA	NA	NA	NA	NA	Yes	Indifferent	Indifferent	Indifferent	No	No	Yes	No	No	Yes	Yes	Yes	Not Known	Not Known	Not Known	Not Known	Not Known
2019-07-05 12:48:05	Female	20–29	Saudi Arabia	Central Province	Single	Undergraduate	1,000-4,999	3,750 - 18,375	Almost every day	Almost every day	Employed	Yes	Brochures & flyers	Yes	No	No	Yes	No	Yes	Yes	No	Yes	No	Yes	Yes	Agree	No	NA	NA	NA	NA	NA	Yes	No	No	No	No	No	Yes	No	Yes	Yes	Yes	Yes	Yes	Not Known	Yes	Yes	Not Known
2019-07-05 12:50:02	Female	20–29	Saudi Arabia	Central Province	Single	Undergraduate	1,000-4,999	3,750 - 18,375	Almost every day	Almost every day	Employed	Yes	Social Media	No	Not Known	Not Known	Not Known	Not Known	Not Known	Not Known	Yes	Not Known	Not Known	Not Known	Not Known	Not Known	No	NA	NA	NA	NA	NA	Yes	Indifferent	Indifferent	Indifferent	No	No	No	No	No	No	No	No	Not Known	Not Known	Not Known	Not Known	Not Known
2019-07-05 13:00:09	Male	40-49	Other	NA	Married	Postgraduate	1,000-4,999	3,750 - 18,375	Almost every day	Not at all	Employed	Yes	Mass Media	Yes	No	No	No	No	Yes	Yes	Yes	Yes	Not Known	Yes	Not Known	Agree	No	NA	NA	NA	NA	NA	No	Yes	No	No	No	No	Yes	No	Yes	Yes	Yes	No	Yes	Not Known	Not Known	Not Known	Not Known
2019-07-05 13:03:43	Female	15–19	Other	NA	Single	Undergraduate	<1,000	<3,750	Almost every day	Almost every day	Student	Yes	Other	Yes	Yes	No	No	No	Yes	Yes	No	Yes	No	Yes	No	Agree	Yes	Yes	Yes	Yes	Indifferent	Yes	Yes	No	No	No	No	No	Yes	No	No	Yes	Yes	No	Yes	Yes	Yes	Yes	No
2019-07-05 13:07:53	Female	20–29	Saudi Arabia	Central Province	Single	High School	<1,000	<3,750	Not at all	Almost every day	Student	Yes	Brochures & flyers	Yes	Yes	No	Yes	No	Yes	Yes	Not Known	Yes	Not Known	No	No	Agree	Yes	Yes	No	Yes	Indifferent	No	No	No	Indifferent	Yes	No	No	Yes	No	No	No	Yes	No	No	Yes	No	Yes	Yes
2019-07-05 13:10:11	Female	15–19	Other	NA	Single	Undergraduate	1,000-4,999	3,750 - 18,375	Almost every day	Almost every day	Student	Yes	Mass Media	Yes	Yes	No	No	No	Yes	Yes	No	Yes	No	Yes	No	Agree	Yes	Yes	Yes	Yes	Indifferent	Yes	No	No	No	No	Yes	No	No	No	Yes	Yes	Yes	No	Yes	Not Known	Yes	Yes	Yes
2019-07-05 13:13:47	Male	30–39	Other	NA	Married	Undergraduate	1,000-4,999	3,750 - 18,375	Almost every day	Less than once a week	Employed	Yes	Social Media	Yes	Yes	Yes	Yes	No	Yes	Yes	Yes	Yes	Not Known	Not Known	Yes	Agree	No	NA	NA	NA	NA	NA	Yes	No	No	No	No	No	Yes	No	No	Yes	Yes	No	Yes	Not Known	Yes	Not Known	Yes
2019-07-05 13:15:03	Female	15–19	Other	NA	Single	Undergraduate	<1,000	<3,750	Almost every day	Almost every day	Student	Yes	Social Media	Yes	Yes	Yes	Yes	No	Yes	Yes	Not Known	Not Known	Not Known	Not Known	Not Known	Not Known	Yes	Yes	Yes	Yes	Indifferent	Yes	No	No	No	No	Yes	Yes	No	No	No	Yes	Yes	No	Not Known	Not Known	Not Known	Not Known	Not Known
2019-07-05 13:16:04	Female	15–19	Saudi Arabia	Eastern Province	Single	Undergraduate	>10,000	>37,500	Less than once a week	Almost every day	Student	Yes	Social Media	Yes	Yes	No	Yes	No	Yes	Yes	No	Yes	No	Yes	No	Agree	Yes	Yes	Yes	Yes	Yes	No	Yes	Yes	Yes	Indifferent	No	Yes	No	No	No	Yes	Yes	No	Yes	Yes	Yes	Yes	Yes
2019-07-05 13:19:51	Female	15–19	Other	NA	Single	Undergraduate	1,000-4,999	3,750 - 18,375	At least once a week	Almost every day	Student	Yes	Mass Media	No	Yes	No	Yes	No	Yes	Yes	No	Yes	Not Known	Not Known	Yes	Agree	No	NA	NA	NA	NA	NA	No	Indifferent	No	Indifferent	No	No	Yes	No	Yes	No	Yes	No	Not Known	Not Known	Not Known	Not Known	Not Known
2019-07-05 13:20:37	Female	15–19	Saudi Arabia	Central Province	Single	Undergraduate	<1,000	<3,750	Less than once a week	Almost every day	Student	Yes	Other	Yes	Yes	No	No	No	Yes	Yes	No	Yes	Yes	Yes	No	Agree	Yes	Yes	Yes	Yes	Indifferent	Yes	No	Indifferent	Indifferent	Indifferent	No	No	Yes	No	Yes	Yes	Yes	No	Yes	Not Known	Yes	Not Known	Not Known
2019-07-05 13:22:08	Male	20–29	Saudi Arabia	Central Province	Single	Postgraduate	<1,000	<3,750	Almost every day	Almost every day	Student	Yes	Social Media	No	No	No	No	No	Yes	Yes	No	No	No	No	Yes	Not Known	No	NA	NA	NA	NA	NA	Yes	No	No	No	Yes	No	Yes	No	Yes	No	No	No	Not Known	Not Known	Not Known	Yes	No
2019-07-05 13:22:14	Female	20–29	Saudi Arabia	Central Province	Single	Undergraduate	<1,000	<3,750	Almost every day	Almost every day	Student	Yes	Social Media	No	Not Known	Not Known	Yes	Not Known	Yes	Yes	No	Yes	No	Yes	No	Agree	No	NA	NA	NA	NA	NA	Yes	No	Indifferent	No	No	No	Yes	No	Yes	Yes	No	No	Not Known	Not Known	Not Known	Not Known	Not Known
2019-07-05 13:23:44	Male	15–19	Other	NA	Single	Undergraduate	<1,000	<3,750	Almost every day	Almost every day	Student	Yes	Other	Yes	Yes	No	Yes	No	Yes	Yes	No	Yes	No	Yes	No	Agree	Yes	Yes	Yes	Yes	Yes	Yes	Yes	Yes	Yes	No	Yes	Yes	No	No	No	Yes	Yes	No	Yes	Not Known	Yes	Yes	Yes
2019-07-05 13:24:27	Male	40-49	Other	NA	Married	Undergraduate	1,000-4,999	3,750 - 18,375	At least once a week	Almost every day	Employed	Yes	Other	No	Yes	No	Not Known	No	Yes	Yes	Yes	Yes	Yes	Yes	Not Known	Agree	Yes	Yes	No	No	Indifferent	Yes	Yes	No	No	No	No	Yes	No	No	No	Yes	Yes	Yes	Yes	Yes	Not Known	Not Known	No
2019-07-05 13:28:23	Female	15–19	Other	NA	Single	Undergraduate	<1,000	<3,750	Almost every day	Almost every day	Student	Yes	Social Media	No	Yes	Yes	Yes	No	Yes	Yes	Not Known	Yes	No	Not Known	Yes	Agree	No	NA	NA	NA	NA	NA	Yes	No	No	No	No	No	No	Yes	No	No	Yes	No	Yes	Not Known	Not Known	Yes	Yes
2019-07-05 13:28:42	Male	30–39	Other	NA	Married	Postgraduate	1,000-4,999	3,750 - 18,375	Almost every day	Almost every day	Employed	Yes	Other	Yes	No	No	No	No	Yes	Yes	No	Yes	No	Yes	No	Agree	No	NA	NA	NA	NA	NA	No	No	No	No	No	No	Yes	No	No	Yes	Yes	No	Yes	Yes	Yes	Yes	No
2019-07-05 13:29:12	Male	> 50	Other	NA	Married	Postgraduate	1,000-4,999	3,750 - 18,375	At least once a week	Almost every day	Employed	Yes	Mass Media	No	Not Known	Not Known	Not Known	Not Known	Not Known	Yes	No	Yes	Not Known	Not Known	Not Known	Agree	No	NA	NA	NA	NA	NA	Yes	Indifferent	Indifferent	Indifferent	Yes	Yes	No	No	No	Yes	Yes	Yes	Not Known	Not Known	Not Known	Not Known	Not Known
2019-07-05 13:32:40	Male	20–29	Middle East & North Africa	NA	Single	Undergraduate	<1,000	<3,750	Less than once a week	Less than once a week	Student	Yes	Mass Media	Yes	Yes	No	No	No	Yes	Yes	No	Yes	Not Known	Not Known	No	Agree	No	NA	NA	NA	NA	NA	Yes	No	No	No	No	No	Yes	Yes	Yes	Yes	Yes	No	Not Known	Not Known	Not Known	Not Known	Not Known
2019-07-05 13:33:40	Male	30–39	Other	NA	Married	Postgraduate	1,000-4,999	3,750 - 18,375	Almost every day	Almost every day	Employed	Yes	Mass Media	No	Not Known	No	No	No	Yes	Yes	No	Yes	Not Known	Yes	No	Agree	No	NA	NA	NA	NA	NA	Yes	No	No	Indifferent	No	No	Yes	No	Yes	Yes	Yes	Yes	Yes	Not Known	Yes	No	Not Known
2019-07-05 13:36:17	Male	> 50	Other	NA	Married	Postgraduate	5,000-10,000	18,375 - 37,500	Almost every day	At least once a week	Employed	Yes	Mass Media	Yes	Not Known	No	Yes	No	Yes	Yes	No	Yes	No	Yes	No	Agree	No	NA	NA	NA	NA	NA	Yes	No	No	No	No	No	Yes	No	Yes	Yes	No	No	Not Known	Not Known	Not Known	Not Known	Not Known
2019-07-05 13:38:12	Female	15–19	Saudi Arabia	Central Province	Single	Undergraduate	<1,000	<3,750	Not at all	Almost every day	Student	No	Social Media	No	Not Known	Not Known	Not Known	Not Known	Not Known	Not Known	Not Known	Yes	Yes	Not Known	Yes	Not Known	No	NA	NA	NA	NA	NA	No	Indifferent	No	No	No	No	Yes	No	No	Yes	Yes	Yes	Not Known	Not Known	Not Known	Not Known	Not Known
2019-07-05 13:39:40	Female	20–29	Saudi Arabia	Eastern Province	Married	Undergraduate	<1,000	<3,750	Almost every day	Less than once a week	Student	Yes	Mass Media	No	Yes	No	No	No	Yes	Yes	Not Known	Not Known	Not Known	Not Known	Not Known	Not Known	No	NA	NA	NA	NA	NA	Yes	No	Yes	Indifferent	No	Yes	No	No	Yes	Yes	Yes	No	Not Known	Not Known	Not Known	Not Known	No
2019-07-05 13:42:27	Male	> 50	Other	NA	Married	Postgraduate	5,000-10,000	18,375 - 37,500	Almost every day	At least once a week	Employed	Yes	Mass Media	Yes	Yes	No	Yes	No	Yes	Yes	No	Yes	Not Known	Not Known	No	Agree	No	NA	NA	NA	NA	NA	No	No	No	No	No	No	Yes	No	Yes	Yes	No	No	Not Known	Not Known	Not Known	Not Known	Not Known
2019-07-05 13:43:16	Male	30–39	Other	NA	Married	Postgraduate	>10,000	>37,500	Almost every day	Almost every day	Employed	Yes	Brochures & flyers	Yes	Yes	No	No	No	Yes	Yes	No	Yes	Yes	No	No	Agree	No	NA	NA	NA	NA	NA	No	No	No	No	No	No	Yes	No	No	Yes	Yes	No	No	Yes	Yes	Yes	No
2019-07-05 13:52:27	Female	15–19	Other	NA	Single	Undergraduate	<1,000	<3,750	Not at all	Almost every day	Student	Yes	Social Media	Yes	No	No	No	No	Yes	Yes	Not Known	Yes	No	Not Known	No	Agree	Yes	Yes	No	Yes	Yes	No	Yes	No	No	No	No	No	Yes	No	No	Yes	Yes	Yes	Not Known	Yes	Yes	Yes	Not Known
2019-07-05 13:54:42	Female	20–29	Middle East & North Africa	NA	Single	Undergraduate	<1,000	<3,750	Almost every day	At least once a week	Student	Yes	Brochures & flyers	Yes	Yes	No	No	No	Not Known	Yes	Yes	No	No	No	No	Agree	Yes	Yes	Yes	Yes	Indifferent	Yes	No	Indifferent	Indifferent	Indifferent	Yes	No	No	No	Yes	Yes	Yes	Yes	Not Known	Yes	Yes	Yes	Not Known
2019-07-05 13:59:36	Female	20–29	Saudi Arabia	Central Province	Single	Undergraduate	1,000-4,999	3,750 - 18,375	Less than once a week	Almost every day	Employed	Yes	Peers	Yes	No	No	No	No	Yes	Yes	Yes	Yes	No	Not Known	No	Agree	Yes	Yes	Yes	Yes	Indifferent	Yes	Yes	No	No	No	No	No	Yes	No	Yes	Yes	Yes	No	Not Known	Yes	Yes	Yes	No
2019-07-05 13:59:39	Female	20–29	Other	NA	Single	Postgraduate	1,000-4,999	3,750 - 18,375	Almost every day	Almost every day	Employed	Yes	Mass Media	Yes	Yes	Yes	Yes	Yes	Yes	Yes	Not Known	Yes	Not Known	Not Known	No	Agree	Yes	Yes	Yes	Yes	Indifferent	No	Yes	Yes	No	No	No	No	Yes	No	Yes	Yes	Yes	Yes	Yes	Not Known	Yes	Yes	Not Known
2019-07-05 14:00:20	Female	30–39	Other	NA	Married	Undergraduate	<1,000	<3,750	Almost every day	Almost every day	Employed	Yes	Brochures & flyers	Yes	Not Known	Yes	Yes	Yes	Yes	Yes	No	Yes	Yes	No	Yes	Agree	No	NA	NA	NA	NA	NA	No	Yes	No	No	No	No	No	Yes	No	No	Yes	Yes	Yes	Yes	Yes	Yes	Yes
2019-07-05 14:00:26	Male	> 50	Other	NA	Married	Postgraduate	5,000-10,000	18,375 - 37,500	Almost every day	At least once a week	Employed	Yes	Other	Yes	Yes	No	No	No	Yes	Yes	No	Yes	No	Yes	No	Agree	Yes	Yes	Yes	Yes	Indifferent	Yes	No	No	No	No	No	No	Yes	No	Yes	Yes	Yes	Yes	Yes	Yes	Yes	Yes	No
2019-07-05 14:05:56	Male	30–39	Saudi Arabia	Central Province	Married	Undergraduate	5,000-10,000	18,375 - 37,500	At least once a week	Almost every day	Employed	Yes	Social Media	Yes	No	No	No	No	Yes	Yes	Yes	Yes	Yes	No	No	Agree	No	NA	NA	NA	NA	NA	No	No	Indifferent	No	Yes	No	No	No	Yes	Yes	Yes	No	Yes	Yes	Yes	Yes	Yes
2019-07-05 14:08:07	Female	20–29	Saudi Arabia	Western Province	Single	Undergraduate	1,000-4,999	3,750 - 18,375	Less than once a week	Almost every day	Employed	Yes	Social Media	Yes	Yes	No	No	No	Yes	Yes	No	No	No	Yes	No	Agree	Yes	Yes	Yes	Yes	Indifferent	Yes	No	No	Indifferent	No	No	No	Yes	No	No	Yes	Yes	Yes	Yes	Yes	Yes	Yes	Yes
2019-07-05 14:13:50	Male	30–39	Other	NA	Married	High School	<1,000	<3,750	Almost every day	Almost every day	Employed	Yes	Mass Media	Yes	Yes	No	No	No	Yes	Yes	No	Yes	Yes	No	Not Known	Agree	No	NA	NA	NA	NA	NA	No	No	No	Yes	No	No	Yes	Yes	No	Yes	Yes	No	Yes	Not Known	Yes	Yes	No
2019-07-05 14:14:58	Female	30–39	Saudi Arabia	Eastern Province	Married	Postgraduate	5,000-10,000	18,375 - 37,500	Less than once a week	Almost every day	Employed	Yes	Brochures & flyers	Yes	Yes	No	Yes	No	Yes	Yes	No	Yes	No	Yes	No	Agree	Yes	Yes	Yes	Yes	Indifferent	Yes	Yes	Indifferent	No	No	Yes	No	Yes	No	No	Yes	Yes	No	Yes	Yes	Yes	Yes	Yes
2019-07-05 14:18:10	Female	20–29	Saudi Arabia	Central Province	Single	Postgraduate	1,000-4,999	3,750 - 18,375	Not at all	Almost every day	Self-employed	Yes	Peers	No	Yes	Yes	Yes	Yes	Yes	Yes	No	Yes	Not Known	Not Known	No	Not Known	No	NA	NA	NA	NA	NA	No	Indifferent	Indifferent	Indifferent	No	No	No	No	No	Yes	No	Yes	Not Known	Not Known	Not Known	Yes	Not Known
2019-07-05 14:18:16	Male	> 50	Other	NA	Married	Postgraduate	1,000-4,999	3,750 - 18,375	At least once a week	Not at all	Employed	Yes	Mass Media	Yes	Yes	No	No	No	Yes	Yes	No	Yes	No	No	Not Known	Agree	No	NA	NA	NA	NA	NA	Yes	No	No	No	No	No	Yes	No	Yes	Yes	Yes	No	Not Known	Not Known	Not Known	Yes	No
2019-07-05 14:22:40	Female	15–19	Middle East & North Africa	NA	Single	Undergraduate	1,000-4,999	3,750 - 18,375	At least once a week	Almost every day	Student	Yes	Other	Yes	Yes	Yes	Yes	No	Not Known	Yes	No	Yes	Not Known	Yes	No	Agree	No	NA	NA	NA	NA	NA	No	Indifferent	No	No	No	No	Yes	Yes	Yes	Yes	No	Yes	Not Known	Not Known	Not Known	Yes	Not Known
2019-07-05 14:23:48	Female	40-49	Saudi Arabia	Central Province	Previously married (Divorced/widow)	Postgraduate	>10,000	>37,500	Almost every day	At least once a week	Employed	Yes	Mass Media	Yes	Yes	No	No	No	Yes	Yes	No	Yes	No	Yes	No	Agree	Yes	Yes	Yes	Yes	Indifferent	Yes	No	No	No	No	No	No	Yes	Yes	Yes	Yes	Yes	No	Yes	Yes	Yes	Yes	No
2019-07-05 14:25:04	Female	20–29	Saudi Arabia	Northern Province	Married	Postgraduate	5,000-10,000	18,375 - 37,500	At least once a week	Not at all	Employed	Yes	Mass Media	Yes	Yes	No	No	No	Yes	Yes	No	Yes	No	No	Yes	Agree	Yes	Yes	Yes	Yes	Indifferent	Yes	No	No	No	No	No	No	Yes	No	Yes	Yes	Yes	No	Yes	Not Known	Yes	Not Known	Yes
2019-07-05 14:27:09	Female	20–29	Saudi Arabia	Central Province	Married	Postgraduate	5,000-10,000	18,375 - 37,500	Almost every day	Almost every day	Employed	Yes	Other	Yes	Yes	No	Yes	No	Yes	Yes	No	Yes	No	Yes	No	Agree	Yes	Yes	Yes	Yes	Indifferent	Yes	No	No	No	No	No	No	Yes	No	Yes	Yes	Yes	No	Yes	Yes	Yes	Yes	Yes
2019-07-05 14:27:31	Female	20–29	Saudi Arabia	Central Province	Married	Postgraduate	5,000-10,000	18,375 - 37,500	Almost every day	Almost every day	Employed	Yes	Other	Yes	Yes	No	Yes	No	Yes	Yes	No	Yes	No	Yes	No	Agree	Yes	Yes	Yes	Yes	Indifferent	Yes	No	No	No	No	No	No	Yes	No	Yes	Yes	Yes	No	Yes	Yes	Yes	Yes	Yes
2019-07-05 14:27:44	Female	20–29	Saudi Arabia	Central Province	Married	Postgraduate	5,000-10,000	18,375 - 37,500	Almost every day	Almost every day	Employed	Yes	Other	Yes	Yes	No	Yes	No	Yes	Yes	No	Yes	No	Yes	No	Agree	Yes	Yes	Yes	Yes	Indifferent	Yes	No	No	No	No	No	No	Yes	No	Yes	Yes	Yes	No	Yes	Yes	Yes	Yes	Yes
2019-07-05 14:28:11	Male	20–29	Saudi Arabia	Central Province	Single	Postgraduate	5,000-10,000	18,375 - 37,500	Almost every day	Almost every day	Employed	Yes	Other	Yes	Yes	No	No	No	Yes	Yes	No	Yes	No	No	No	Agree	No	NA	NA	NA	NA	NA	No	No	No	No	Yes	No	Yes	Yes	Yes	No	Yes	Yes	No	No	Not Known	Yes	Not Known
2019-07-05 14:29:18	Male	30–39	Saudi Arabia	Central Province	Married	Postgraduate	5,000-10,000	18,375 - 37,500	Almost every day	At least once a week	Employed	Yes	Booths & Seminars	Yes	Yes	No	Not Known	Not Known	Yes	Yes	Yes	No	Yes	Yes	No	Agree	No	NA	NA	NA	NA	NA	Yes	Yes	Yes	Yes	Yes	Yes	No	No	No	Yes	Yes	No	Yes	No	Yes	Yes	No
2019-07-05 14:31:18	Female	30–39	Saudi Arabia	Eastern Province	Single	Postgraduate	5,000-10,000	18,375 - 37,500	Almost every day	At least once a week	Employed	Yes	Booths & Seminars	Yes	No	Yes	Yes	Yes	Yes	Yes	Not Known	Yes	No	No	Not Known	Agree	Yes	Yes	Yes	Yes	Yes	Yes	Yes	Indifferent	No	No	No	No	No	No	No	Yes	Yes	No	Yes	Yes	Yes	Yes	No
2019-07-05 14:31:37	Female	20–29	Saudi Arabia	Central Province	Previously married (Divorced/widow)	Undergraduate	<1,000	<3,750	At least once a week	At least once a week	Unemployed	Yes	Booths & Seminars	No	Yes	Yes	Yes	Yes	Yes	Yes	No	Yes	Yes	Yes	Yes	Agree	No	NA	NA	NA	NA	NA	Yes	No	Indifferent	Indifferent	No	No	Yes	Yes	No	Yes	Yes	No	Yes	Yes	Not Known	Not Known	Not Known
2019-07-05 14:33:09	Male	20–29	Saudi Arabia	Western Province	Single	Postgraduate	1,000-4,999	3,750 - 18,375	Almost every day	Almost every day	Employed	Yes	Social Media	No	Not Known	No	Not Known	No	Yes	Yes	Not Known	Yes	Yes	Not Known	Not Known	Not Known	No	NA	NA	NA	NA	NA	Yes	Yes	Yes	Yes	Yes	Yes	No	No	No	Yes	Yes	No	Yes	Yes	Yes	No	No
2019-07-05 14:34:23	Male	20–29	Saudi Arabia	Central Province	Single	Postgraduate	1,000-4,999	3,750 - 18,375	At least once a week	Almost every day	Employed	Yes	Other	Yes	Yes	No	No	No	Yes	Yes	No	Yes	No	Yes	No	Agree	Yes	Yes	Yes	Yes	Yes	Yes	No	No	No	No	Yes	Yes	No	No	Yes	Yes	Yes	Yes	Yes	Yes	Yes	Yes	Yes
2019-07-05 14:34:50	Male	40-49	Other	NA	Married	Postgraduate	>10,000	>37,500	Almost every day	Almost every day	Employed	Yes	Other	Yes	Yes	No	No	No	Yes	Yes	No	Yes	No	No	No	Agree	Yes	Yes	Yes	Yes	Yes	Yes	No	No	Yes	No	No	No	Yes	No	Yes	Yes	No	Yes	No	Yes	Not Known	Yes	No
2019-07-05 14:36:59	Female	20–29	Saudi Arabia	Western Province	Married	Undergraduate	1,000-4,999	3,750 - 18,375	Almost every day	Almost every day	Unemployed	Yes	Other	Yes	No	No	No	No	Yes	Yes	No	Yes	No	No	Not Known	Agree	Yes	Yes	Yes	Yes	Indifferent	Yes	No	No	No	No	No	No	Yes	No	Yes	Yes	Yes	No	Yes	Yes	Yes	Yes	Not Known
2019-07-05 14:41:29	Male	20–29	Other	NA	Married	Postgraduate	1,000-4,999	3,750 - 18,375	Almost every day	Almost every day	Employed	Yes	Booths & Seminars	Yes	No	No	No	No	Yes	Yes	No	Yes	No	Yes	No	Agree	Yes	Yes	Yes	Yes	Indifferent	Yes	Yes	Yes	No	No	No	No	No	No	No	No	Yes	No	Yes	No	No	No	Yes
2019-07-05 14:42:27	Female	15–19	Saudi Arabia	Central Province	Single	High School	<1,000	<3,750	At least once a week	Almost every day	Student	No	Social Media	No	Not Known	Not Known	Yes	Yes	No	Not Known	Not Known	Yes	Not Known	Not Known	Not Known	Disagree	No	NA	NA	NA	NA	NA	Yes	Indifferent	Indifferent	Indifferent	Yes	Yes	Yes	No	No	Yes	Yes	No	Not Known	Not Known	Yes	Yes	Not Known
2019-07-05 14:43:00	Male	30–39	GCC countries	NA	Married	Postgraduate	5,000-10,000	18,375 - 37,500	Almost every day	Almost every day	Employed	Yes	Social Media	Yes	Yes	Yes	Yes	Yes	Yes	Yes	Not Known	No	No	Not Known	No	Agree	No	NA	NA	NA	NA	NA	No	No	No	No	No	No	Yes	No	Yes	Yes	No	No	Not Known	Not Known	Not Known	Not Known	Not Known
2019-07-05 14:44:54	Female	30–39	Saudi Arabia	Central Province	Married	Postgraduate	5,000-10,000	18,375 - 37,500	At least once a week	At least once a week	Employed	Yes	Other	Yes	Yes	No	Yes	No	Yes	Yes	No	Yes	No	Yes	Yes	Agree	Yes	Yes	Yes	Yes	Indifferent	Yes	No	No	No	No	No	No	No	No	Yes	Yes	No	Yes	No	Yes	No	Yes	No
2019-07-05 14:45:34	Female	20–29	Saudi Arabia	Central Province	Single	Undergraduate	1,000-4,999	3,750 - 18,375	At least once a week	Almost every day	Employed	Yes	Mass Media	No	Yes	No	Not Known	No	Yes	Yes	Not Known	Yes	Not Known	Not Known	Not Known	Not Known	No	NA	NA	NA	NA	NA	No	Indifferent	Indifferent	No	No	No	Yes	Yes	Yes	Yes	Yes	No	Yes	Not Known	Not Known	Not Known	Not Known
2019-07-05 14:48:12	Female	40-49	Saudi Arabia	Central Province	Married	Postgraduate	5,000-10,000	18,375 - 37,500	At least once a week	Almost every day	Employed	Yes	Social Media	No	Yes	No	Not Known	No	Yes	No	No	Not Known	Not Known	No	Not Known	Agree	Yes	Yes	No	Yes	Yes	Yes	Yes	No	No	Yes	No	Yes	No	No	No	Yes	No	Yes	Yes	Yes	No	Yes	No
2019-07-05 14:48:55	Female	> 50	Other	NA	Married	Postgraduate	1,000-4,999	3,750 - 18,375	Almost every day	Not at all	Employed	Yes	Brochures & flyers	Yes	Yes	No	No	No	Yes	Yes	No	Yes	No	No	No	Agree	Yes	Yes	Yes	Yes	Indifferent	Yes	No	No	No	No	No	No	Yes	Yes	Yes	Yes	Yes	No	No	Yes	Yes	Yes	Yes
2019-07-05 14:49:39	Female	20–29	Saudi Arabia	Central Province	Single	Undergraduate	<1,000	<3,750	Almost every day	Almost every day	Student	Yes	Other	Yes	Yes	No	No	No	Yes	Yes	No	Yes	No	Not Known	No	Agree	Yes	Yes	Yes	Yes	Indifferent	Yes	Yes	No	No	No	No	No	No	No	Yes	Yes	Yes	Yes	Yes	Yes	Yes	Yes	Yes
2019-07-05 14:51:03	Male	20–29	Saudi Arabia	Central Province	Single	Undergraduate	1,000-4,999	3,750 - 18,375	Less than once a week	Almost every day	Employed	Yes	Social Media	Yes	No	No	No	No	Yes	Yes	No	Yes	No	Yes	No	Agree	No	NA	NA	NA	NA	NA	No	No	No	No	No	No	Yes	Yes	Yes	Yes	Yes	No	No	Yes	Yes	Yes	Not Known
2019-07-05 14:52:23	Male	40-49	Other	NA	Married	Postgraduate	>10,000	>37,500	Almost every day	Not at all	Employed	Yes	Other	Yes	No	No	No	No	Yes	Yes	No	Yes	No	Yes	Yes	Agree	Yes	Yes	Yes	Yes	Indifferent	Yes	No	No	No	No	No	No	Yes	No	Yes	Yes	Yes	Yes	Yes	Yes	Yes	Yes	No
2019-07-05 14:54:16	Male	> 50	Saudi Arabia	Central Province	Married	Postgraduate	5,000-10,000	18,375 - 37,500	At least once a week	Less than once a week	Employed	Yes	Peers	Yes	No	No	Yes	No	No	No	Yes	Yes	Yes	No	No	Disagree	No	NA	NA	NA	NA	NA	Yes	No	No	Indifferent	No	No	Yes	Yes	No	Yes	No	No	No	No	Yes	No	Yes
2019-07-05 14:58:52	Female	20–29	Saudi Arabia	Central Province	Single	Postgraduate	5,000-10,000	18,375 - 37,500	At least once a week	Almost every day	Employed	Yes	Mass Media	Yes	No	Yes	Yes	Yes	No	No	Not Known	No	Not Known	No	No	Disagree	No	NA	NA	NA	NA	NA	Yes	No	No	No	No	Yes	No	Yes	No	Yes	Yes	No	Not Known	Yes	Yes	Not Known	No
2019-07-05 14:59:52	Male	20–29	Other	NA	Single	Undergraduate	1,000-4,999	3,750 - 18,375	Almost every day	Almost every day	Employed	Yes	Social Media	Yes	Not Known	No	No	No	Yes	Yes	Yes	Not Known	No	Yes	No	Agree	Yes	No	Yes	Yes	Yes	Yes	Yes	Yes	Yes	Yes	Yes	Yes	Yes	Yes	Yes	Yes	Yes	Yes	Yes	Yes	Yes	Not Known	Yes
2019-07-05 15:01:26	Female	15–19	Saudi Arabia	Central Province	Single	High School	<1,000	<3,750	At least once a week	Almost every day	Student	Yes	Social Media	No	Not Known	No	No	Not Known	Yes	No	Yes	Yes	No	Not Known	No	Agree	No	NA	NA	NA	NA	NA	Yes	No	Indifferent	No	No	No	Yes	Yes	Yes	No	Yes	No	Yes	No	No	Yes	No
2019-07-05 15:08:04	Female	30–39	Other	NA	Single	Postgraduate	<1,000	<3,750	Almost every day	Almost every day	Employed	Yes	Social Media	Yes	Yes	No	No	No	Yes	Yes	Yes	No	Yes	No	No	Agree	Yes	Yes	Yes	Yes	Yes	Yes	Yes	No	Yes	No	Yes	No	Yes	No	Yes	Yes	Yes	Yes	Yes	Yes	Yes	Yes	Yes
2019-07-05 15:09:35	Male	15–19	Saudi Arabia	Eastern Province	Single	Primary Education	<1,000	<3,750	Almost every day	Almost every day	Student	Yes	Other	Yes	Yes	Yes	Yes	Yes	Yes	Yes	No	Yes	Yes	Yes	Yes	Agree	No	NA	NA	NA	NA	NA	Yes	Yes	No	Yes	Yes	No	Yes	Yes	Yes	No	Yes	No	Yes	Yes	No	Yes	Yes
2019-07-05 15:10:40	Male	15–19	Saudi Arabia	Eastern Province	Single	High School	<1,000	<3,750	Almost every day	Almost every day	Student	Yes	Social Media	Yes	Yes	Yes	Yes	Yes	Yes	Yes	No	No	Yes	No	No	Agree	Yes	Yes	Yes	Yes	Indifferent	No	Yes	Yes	Yes	Yes	Yes	Yes	No	No	No	Yes	No	Yes	Yes	Yes	No	Yes	Yes
2019-07-05 15:11:03	Female	30–39	Other	NA	Married	Postgraduate	1,000-4,999	3,750 - 18,375	Almost every day	Almost every day	Self-employed	Yes	Social Media	Yes	Yes	No	No	No	Yes	Yes	No	Yes	No	Yes	No	Agree	Yes	Yes	Yes	Yes	Yes	Yes	Yes	Yes	No	No	Yes	No	Yes	No	No	Yes	No	No	Yes	No	Yes	No	Yes
2019-07-05 15:12:13	Male	15–19	Saudi Arabia	Central Province	Single	High School	<1,000	<3,750	Almost every day	Almost every day	Student	Yes	Other	Yes	Yes	Yes	Not Known	Yes	Not Known	Not Known	No	Yes	Yes	Not Known	Yes	Disagree	Yes	Yes	Yes	Yes	Yes	Yes	No	Yes	Yes	Yes	Yes	No	No	Yes	Yes	Yes	No	Yes	No	Not Known	Yes	No	Yes
2019-07-05 15:12:31	Female	20–29	Middle East & North Africa	NA	Single	Undergraduate	<1,000	<3,750	At least once a week	Not at all	Student	Yes	Peers	Yes	Yes	Yes	Yes	Yes	Yes	Yes	No	Yes	Not Known	Yes	No	Agree	Yes	Yes	Yes	No	Yes	Yes	No	Yes	Yes	No	No	No	Yes	No	Yes	Yes	Yes	No	Not Known	Not Known	Yes	Not Known	Yes
2019-07-05 15:16:13	Female	15–19	Other	NA	Single	Undergraduate	<1,000	<3,750	At least once a week	Almost every day	Student	Yes	Mass Media	Yes	Yes	No	No	No	Yes	Yes	Not Known	Not Known	No	Not Known	No	Agree	No	NA	NA	NA	NA	NA	No	No	Indifferent	Indifferent	No	No	No	No	Yes	Yes	Yes	No	Yes	Not Known	Yes	Yes	Yes
2019-07-05 15:21:16	Female	20–29	Saudi Arabia	Central Province	Single	Undergraduate	<1,000	<3,750	Almost every day	At least once a week	Student	Yes	Other	Yes	Yes	No	Yes	No	Yes	Yes	No	Yes	No	No	No	Agree	Yes	Yes	Yes	Yes	Yes	Yes	No	Indifferent	No	No	No	No	No	No	Yes	Yes	Yes	Yes	Not Known	Yes	No	No	Not Known
2019-07-05 15:24:23	Female	20–29	Saudi Arabia	Central Province	Single	Undergraduate	<1,000	<3,750	Less than once a week	Less than once a week	Student	Yes	Brochures & flyers	No	Yes	No	No	No	Yes	Yes	No	Yes	No	No	No	Disagree	Yes	Yes	Yes	Yes	Indifferent	Yes	No	No	No	No	No	No	Yes	No	No	Yes	Yes	Yes	Yes	Yes	Yes	No	No
2019-07-05 15:26:46	Female	15–19	Saudi Arabia	Central Province	Single	Undergraduate	<1,000	<3,750	Less than once a week	Almost every day	Student	Yes	Peers	No	Not Known	Yes	Yes	Not Known	Yes	Yes	No	Yes	No	Yes	No	Not Known	No	NA	NA	NA	NA	NA	Yes	No	No	No	No	No	No	No	No	Yes	Yes	No	Not Known	Not Known	Not Known	Not Known	Not Known
2019-07-05 15:29:50	Male	30–39	Saudi Arabia	Northern Province	Married	Primary Education	5,000-10,000	18,375 - 37,500	Less than once a week	Almost every day	Employed	Yes	Social Media	No	No	No	No	No	Yes	Yes	Not Known	Yes	Not Known	No	Not Known	Agree	Yes	Yes	Yes	Yes	Indifferent	Yes	No	No	No	No	No	No	Yes	No	Yes	Yes	Yes	No	Yes	Not Known	Yes	Not Known	Yes
2019-07-05 15:35:19	Male	40-49	Saudi Arabia	Central Province	Married	Postgraduate	5,000-10,000	18,375 - 37,500	Less than once a week	Almost every day	Employed	Yes	Other	Yes	Not Known	No	No	No	Yes	Yes	No	Yes	No	Not Known	Not Known	Not Known	Yes	Yes	Yes	Yes	Indifferent	Yes	No	No	No	No	No	No	Yes	No	No	Yes	Yes	No	Not Known	Not Known	Not Known	Not Known	No
2019-07-05 15:36:47	Male	20–29	Saudi Arabia	Northern Province	Single	Undergraduate	<1,000	<3,750	Almost every day	Almost every day	Student	Yes	Social Media	Yes	Yes	Yes	No	No	Yes	Yes	No	Yes	No	Yes	Not Known	Agree	Yes	No	Yes	Yes	Indifferent	No	Yes	No	No	No	No	Yes	Yes	No	Yes	Yes	Yes	No	Not Known	Yes	Yes	No	Yes
2019-07-05 15:37:42	Female	20–29	Saudi Arabia	Western Province	Single	Undergraduate	<1,000	<3,750	Almost every day	Almost every day	Student	Yes	Peers	No	Yes	No	No	No	Yes	Yes	No	Yes	No	Not Known	No	Agree	Yes	Yes	Yes	Yes	Indifferent	Yes	No	No	No	No	No	No	Yes	No	No	Yes	Yes	No	Yes	Not Known	Not Known	Yes	Not Known
2019-07-05 15:38:19	Female	20–29	Saudi Arabia	Central Province	Single	Undergraduate	<1,000	<3,750	Less than once a week	Almost every day	Student	Yes	Social Media	Yes	Not Known	No	No	No	Yes	Yes	Not Known	Yes	No	Not Known	Not Known	Not Known	Yes	Yes	Yes	Yes	Indifferent	Yes	No	No	No	No	No	No	Yes	No	Yes	Yes	Yes	No	Yes	Not Known	Not Known	Not Known	Not Known
2019-07-05 15:38:22	Male	20–29	Saudi Arabia	Central Province	Single	Undergraduate	<1,000	<3,750	Almost every day	Almost every day	Student	Yes	Mass Media	Yes	Yes	No	Yes	No	Yes	Yes	No	Yes	No	Yes	No	Agree	Yes	Yes	Yes	Yes	Indifferent	Yes	Yes	No	No	No	No	No	Yes	No	Yes	Yes	Yes	Yes	Yes	Yes	Yes	No	Yes
2019-07-05 15:38:49	Female	> 50	Saudi Arabia	Central Province	Married	Postgraduate	1,000-4,999	3,750 - 18,375	Almost every day	Almost every day	Unemployed	Yes	Mass Media	No	Not Known	No	No	No	Yes	Yes	Yes	Yes	Yes	No	No	Agree	No	NA	NA	NA	NA	NA	Yes	Indifferent	Yes	Indifferent	No	No	No	Yes	No	Yes	Yes	Yes	Yes	Not Known	Yes	Yes	No
2019-07-05 15:39:26	Male	20–29	Saudi Arabia	Central Province	Single	Undergraduate	1,000-4,999	3,750 - 18,375	At least once a week	At least once a week	Student	Yes	Peers	Yes	Yes	No	No	No	Yes	Yes	No	Yes	No	Yes	Yes	Agree	No	NA	NA	NA	NA	NA	No	Indifferent	Indifferent	No	No	No	Yes	No	Yes	Yes	Yes	No	Yes	Not Known	Yes	Not Known	Yes
2019-07-05 15:40:25	Female	15–19	Saudi Arabia	Central Province	Single	Undergraduate	<1,000	<3,750	Almost every day	Almost every day	Student	Yes	Social Media	Yes	No	No	No	No	Yes	Yes	No	Yes	No	Yes	No	Agree	No	NA	NA	NA	NA	NA	No	No	No	No	No	No	Yes	No	No	Yes	Yes	No	Not Known	No	Yes	Not Known	Yes
2019-07-05 15:41:15	Female	15–19	Other	NA	Single	High School	<1,000	<3,750	At least once a week	Almost every day	Student	Yes	Mass Media	Yes	Yes	Yes	Not Known	Not Known	Yes	Yes	No	Yes	Not Known	Not Known	Not Known	Agree	Yes	Yes	Yes	Yes	Yes	No	Yes	Indifferent	No	No	No	No	Yes	No	Yes	Yes	Yes	No	Not Known	Not Known	Not Known	Yes	Not Known
2019-07-05 15:42:11	Female	> 50	Saudi Arabia	Central Province	Married	Postgraduate	5,000-10,000	18,375 - 37,500	Almost every day	Almost every day	Employed	Yes	Mass Media	Yes	Yes	Yes	Yes	Yes	Yes	Yes	Yes	Yes	Yes	Not Known	Not Known	Agree	No	NA	NA	NA	NA	NA	Yes	Indifferent	Indifferent	Indifferent	Yes	No	No	No	No	Yes	Yes	No	Not Known	Not Known	Not Known	Yes	Not Known
2019-07-05 15:42:21	Male	20–29	Saudi Arabia	Central Province	Single	Undergraduate	<1,000	<3,750	At least once a week	At least once a week	Student	Yes	Peers	Yes	Yes	No	No	No	Yes	Yes	No	Yes	No	Yes	Yes	Agree	No	NA	NA	NA	NA	NA	No	Indifferent	Indifferent	No	No	No	Yes	No	Yes	Yes	Yes	No	Yes	Not Known	Yes	Not Known	Yes
2019-07-05 15:43:48	Female	30–39	Saudi Arabia	Central Province	Married	Postgraduate	<1,000	<3,750	Almost every day	At least once a week	Unemployed	Yes	Mass Media	No	Yes	Yes	Yes	No	Yes	Yes	No	Yes	No	Yes	No	Agree	No	NA	NA	NA	NA	NA	Yes	Indifferent	Indifferent	No	No	Yes	Yes	No	Yes	Yes	Yes	No	Not Known	Yes	Yes	Yes	No
2019-07-05 15:44:17	Female	20–29	Saudi Arabia	Eastern Province	Single	Undergraduate	<1,000	<3,750	Almost every day	Not at all	Student	Yes	Other	Yes	Yes	No	Yes	Yes	Yes	Yes	Yes	Yes	No	Yes	No	Agree	Yes	Yes	Yes	Yes	Indifferent	Yes	No	No	No	No	No	No	Yes	No	Yes	Yes	Yes	Yes	Yes	Yes	Yes	Yes	Not Known
2019-07-05 15:44:27	Female	15–19	Other	NA	Single	Undergraduate	<1,000	<3,750	Less than once a week	Almost every day	Student	Yes	Social Media	Yes	Not Known	No	Yes	No	Yes	Yes	No	Not Known	No	Yes	No	Agree	Yes	Yes	Yes	Yes	Indifferent	Yes	No	No	No	No	No	No	Yes	No	Yes	Yes	Yes	No	Not Known	Yes	Not Known	Not Known	Yes
2019-07-05 15:45:55	Female	15–19	Other	NA	Single	Undergraduate	<1,000	<3,750	Less than once a week	Almost every day	Student	Yes	Social Media	Yes	Yes	No	No	No	Yes	Yes	No	Not Known	No	Not Known	No	Agree	No	NA	NA	NA	NA	NA	Yes	No	No	Indifferent	No	Yes	No	No	No	Yes	Yes	No	Not Known	Not Known	Yes	Yes	No
2019-07-05 15:47:19	Female	15–19	Other	NA	Single	High School	<1,000	<3,750	At least once a week	Almost every day	Student	Yes	Mass Media	No	Yes	Yes	Not Known	No	Yes	Yes	No	Yes	Not Known	Not Known	Not Known	Agree	Yes	Yes	Yes	Yes	Yes	Yes	Yes	No	No	No	No	No	Yes	No	Yes	Yes	Yes	No	Not Known	Not Known	Not Known	Yes	Yes
2019-07-05 15:48:28	Female	15–19	Middle East & North Africa	NA	Single	Undergraduate	<1,000	<3,750	At least once a week	Almost every day	Student	Yes	Peers	No	Yes	No	Yes	No	Yes	Yes	No	Yes	No	Yes	Yes	Agree	Yes	Yes	Yes	Yes	Indifferent	Yes	No	Indifferent	Indifferent	No	No	No	Yes	Yes	No	Yes	Yes	Yes	No	Yes	Yes	Yes	Yes
2019-07-05 15:48:56	Female	20–29	Saudi Arabia	Central Province	Single	Undergraduate	1,000-4,999	3,750 - 18,375	Almost every day	Almost every day	Student	Yes	Other	Yes	Yes	Not Known	Yes	Not Known	Yes	Yes	No	Not Known	Yes	Not Known	Not Known	Not Known	Yes	Yes	Yes	No	Indifferent	Yes	Yes	Yes	Yes	No	No	No	Yes	No	No	No	Yes	Yes	Yes	Yes	Not Known	Yes	Not Known
2019-07-05 15:52:43	Female	15–19	Saudi Arabia	Northern Province	Single	Undergraduate	<1,000	<3,750	Not at all	Almost every day	Student	Yes	Booths & Seminars	No	Not Known	Not Known	Yes	Not Known	Yes	Not Known	No	Yes	Yes	Not Known	No	Agree	Yes	Yes	Yes	Yes	Indifferent	Yes	Yes	Yes	Yes	Yes	Yes	No	Yes	No	No	Yes	Yes	No	Not Known	Not Known	Not Known	Not Known	Not Known
2019-07-05 15:53:13	Female	30–39	Saudi Arabia	Central Province	Single	Postgraduate	1,000-4,999	3,750 - 18,375	Not at all	Almost every day	Employed	Yes	Social Media	No	Yes	Yes	Yes	Yes	Yes	Yes	Not Known	No	Not Known	Not Known	Yes	Not Known	No	NA	NA	NA	NA	NA	Yes	No	Yes	No	Yes	No	Yes	Yes	No	Yes	Yes	No	Not Known	Not Known	Not Known	No	Not Known
2019-07-05 15:54:12	Female	15–19	Other	NA	Single	Undergraduate	>10,000	>37,500	Almost every day	Almost every day	Student	Yes	Social Media	Yes	No	No	No	No	Yes	Yes	No	Yes	No	Yes	No	Agree	Yes	Yes	Yes	Yes	Indifferent	Yes	No	No	Indifferent	No	No	No	Yes	Yes	Yes	Yes	Yes	Yes	Yes	Yes	Yes	Yes	Not Known
2019-07-05 15:55:24	Male	20–29	Saudi Arabia	Central Province	Single	High School	<1,000	<3,750	Less than once a week	Almost every day	Student	Yes	Other	Yes	Not Known	No	No	No	Yes	Yes	No	Yes	No	No	No	Agree	Yes	Yes	Yes	Yes	Indifferent	Yes	No	No	No	No	No	No	Yes	No	No	Yes	Yes	Yes	Yes	Yes	Yes	Not Known	Not Known
2019-07-05 15:55:26	Female	15–19	Saudi Arabia	Northern Province	Single	Undergraduate	<1,000	<3,750	Not at all	Almost every day	Student	Yes	Social Media	No	Not Known	Not Known	Not Known	Not Known	Not Known	Yes	No	Yes	Yes	Yes	No	Agree	Yes	Yes	Yes	Yes	Yes	Yes	Yes	Yes	Yes	Yes	Yes	No	Yes	No	Yes	Yes	Yes	No	Not Known	Not Known	Not Known	Not Known	Not Known
2019-07-05 15:55:54	Female	20–29	Saudi Arabia	Northern Province	Single	Undergraduate	5,000-10,000	18,375 - 37,500	Not at all	Almost every day	Student	No	Other	No	No	Not Known	Not Known	No	Not Known	Yes	No	Yes	Yes	Yes	Yes	Disagree	No	NA	NA	NA	NA	NA	Yes	Yes	Yes	Indifferent	Yes	Yes	No	No	Yes	Yes	Yes	No	No	Yes	Not Known	Yes	Not Known
2019-07-05 15:59:00	Female	15–19	Saudi Arabia	Northern Province	Single	Postgraduate	1,000-4,999	3,750 - 18,375	Almost every day	Almost every day	Employed	No	Social Media	Yes	Not Known	Not Known	Not Known	Not Known	Not Known	Yes	Yes	Yes	Yes	Yes	No	Agree	No	NA	NA	NA	NA	NA	Yes	Yes	No	No	Yes	Yes	No	No	Yes	No	Yes	Yes	No	Not Known	Not Known	Not Known	Not Known
2019-07-05 16:05:36	Male	15–19	Middle East & North Africa	NA	Single	Undergraduate	1,000-4,999	3,750 - 18,375	Almost every day	Almost every day	Student	Yes	Social Media	No	Not Known	Not Known	Yes	Yes	Yes	Yes	Yes	Yes	Not Known	Yes	Yes	Agree	Yes	Yes	Yes	Yes	Yes	Yes	No	No	No	No	No	No	Yes	Yes	Yes	Yes	No	Yes	Yes	No	Not Known	Not Known	Not Known
2019-07-05 16:06:21	Female	20–29	Saudi Arabia	Central Province	Single	Postgraduate	<1,000	<3,750	At least once a week	Almost every day	Student	Yes	Other	Yes	Yes	No	No	No	Yes	Yes	No	Yes	No	Yes	No	Agree	Yes	Yes	Yes	Yes	Indifferent	Yes	No	No	No	No	No	No	Yes	No	Yes	Yes	Yes	No	Not Known	Yes	Yes	Not Known	No
2019-07-05 16:09:32	Female	20–29	Saudi Arabia	Central Province	Married	Postgraduate	<1,000	<3,750	Almost every day	Almost every day	Self-employed	Yes	Social Media	No	Yes	No	No	No	Yes	No	Not Known	Yes	Not Known	Yes	No	Agree	No	NA	NA	NA	NA	NA	Yes	Yes	Yes	No	Yes	No	No	No	Yes	Yes	Yes	Yes	No	Yes	Yes	Yes	Not Known
2019-07-05 16:09:51	Male	20–29	Saudi Arabia	Central Province	Single	Undergraduate	<1,000	<3,750	Not at all	Almost every day	Student	Yes	Other	Yes	No	No	No	No	Yes	Yes	Yes	Yes	No	Yes	No	Agree	Yes	Yes	Yes	Yes	Indifferent	Yes	No	Indifferent	Indifferent	Indifferent	No	No	Yes	No	Yes	Yes	Yes	Yes	Yes	Yes	Yes	Not Known	Yes
2019-07-05 16:20:40	Male	15–19	Other	NA	Single	High School	<1,000	<3,750	Almost every day	Almost every day	Student	Yes	Social Media	No	No	No	Not Known	No	Yes	No	Not Known	Yes	Not Known	Not Known	Not Known	Agree	No	NA	NA	NA	NA	NA	Yes	Indifferent	No	Indifferent	No	Yes	No	Yes	Yes	Yes	Yes	Yes	Not Known	Not Known	Not Known	Not Known	Not Known
2019-07-05 16:26:21	Male	15–19	Saudi Arabia	Central Province	Single	Undergraduate	>10,000	>37,500	Almost every day	Almost every day	Student	Yes	Social Media	No	Yes	Yes	Not Known	No	Yes	Yes	No	Yes	Yes	Yes	No	Agree	No	NA	NA	NA	NA	NA	Yes	Indifferent	Indifferent	Indifferent	No	No	Yes	Yes	No	Yes	Yes	No	Not Known	Not Known	Not Known	Yes	Not Known
2019-07-05 16:28:38	Male	40-49	Saudi Arabia	Eastern Province	Married	Undergraduate	>10,000	>37,500	Almost every day	At least once a week	Employed	Yes	Mass Media	Yes	Yes	No	No	No	Yes	Yes	No	Yes	No	No	Not Known	Agree	No	NA	NA	NA	NA	NA	Yes	Indifferent	Indifferent	No	No	No	Yes	No	Yes	Yes	Yes	No	Not Known	Not Known	Not Known	Not Known	Not Known
2019-07-05 16:32:24	Male	20–29	Saudi Arabia	Central Province	Single	Undergraduate	<1,000	<3,750	Less than once a week	Almost every day	Student	Yes	Social Media	Yes	Yes	No	No	No	Yes	Yes	No	Yes	Not Known	Yes	No	Agree	No	NA	NA	NA	NA	NA	No	No	No	No	No	No	Yes	Yes	Yes	Yes	Yes	Yes	Not Known	Not Known	Not Known	Not Known	Not Known
2019-07-05 16:36:45	Female	40-49	Other	NA	Married	Undergraduate	1,000-4,999	3,750 - 18,375	Less than once a week	Almost every day	Self-employed	Yes	Mass Media	Yes	No	No	Yes	No	Yes	Yes	No	Yes	No	Yes	Yes	Agree	No	NA	NA	NA	NA	NA	Yes	Indifferent	Indifferent	No	No	No	Yes	No	Yes	No	No	No	Yes	Not Known	Not Known	Not Known	No
2019-07-05 16:38:21	Male	40-49	Saudi Arabia	Eastern Province	Married	Postgraduate	5,000-10,000	18,375 - 37,500	Almost every day	Almost every day	Employed	Yes	Mass Media	Yes	Yes	No	No	No	Yes	Yes	No	Yes	No	Yes	No	Agree	No	NA	NA	NA	NA	NA	No	No	No	No	No	No	No	No	No	Yes	Yes	Yes	Yes	No	Yes	Not Known	No
2019-07-05 16:40:29	Female	15–19	Saudi Arabia	Central Province	Single	High School	<1,000	<3,750	Less than once a week	Almost every day	Student	Yes	Social Media	No	Yes	No	Not Known	No	Yes	Yes	No	Not Known	Not Known	Yes	No	Agree	Yes	Yes	Yes	Yes	Indifferent	Yes	No	No	No	No	No	No	Yes	No	Yes	Yes	Yes	No	Not Known	Not Known	Not Known	Not Known	Not Known
2019-07-05 16:43:21	Female	15–19	Saudi Arabia	Western Province	Single	Undergraduate	<1,000	<3,750	Not at all	At least once a week	Student	Yes	Social Media	Yes	Yes	No	No	No	Yes	Yes	No	Yes	No	No	Not Known	Agree	Yes	Yes	No	Yes	Indifferent	Yes	No	Indifferent	Indifferent	Indifferent	No	No	Yes	No	No	Yes	Yes	No	Yes	Yes	Not Known	Not Known	Not Known
2019-07-05 16:46:52	Male	20–29	Other	NA	Single	Undergraduate	<1,000	<3,750	Almost every day	Almost every day	Student	Yes	Mass Media	Yes	Yes	Yes	No	No	Yes	No	Yes	Yes	Yes	Yes	Not Known	Not Known	Yes	Yes	Yes	Yes	Yes	Yes	No	Yes	Yes	Yes	Yes	No	Yes	No	Yes	Yes	Yes	No	Yes	Not Known	Not Known	Not Known	No
2019-07-05 16:46:56	Female	20–29	Saudi Arabia	Central Province	Single	Postgraduate	5,000-10,000	18,375 - 37,500	Less than once a week	Almost every day	Employed	Yes	Booths & Seminars	Yes	No	No	No	No	Yes	Yes	No	Yes	No	No	No	Agree	Yes	Yes	Yes	Yes	Indifferent	Yes	No	No	No	No	No	No	Yes	Yes	Yes	Yes	Yes	Yes	Yes	Yes	Not Known	Yes	Yes
2019-07-05 16:51:25	Male	20–29	Saudi Arabia	Central Province	Single	Undergraduate	<1,000	<3,750	Almost every day	Almost every day	Unemployed	Yes	Other	Yes	Yes	No	No	No	Yes	Yes	No	Yes	No	Yes	Yes	Agree	Yes	Yes	Yes	Yes	Indifferent	Yes	No	No	No	No	No	No	Yes	No	Yes	Yes	Yes	Yes	Yes	Not Known	Yes	Yes	Yes
2019-07-05 16:55:31	Male	20–29	Other	NA	Single	Undergraduate	<1,000	<3,750	Not at all	Almost every day	Student	Yes	Mass Media	Yes	Not Known	Not Known	Not Known	Not Known	Yes	Yes	No	Yes	Not Known	Not Known	Not Known	Agree	No	NA	NA	NA	NA	NA	No	No	No	No	No	Yes	Yes	No	No	No	Yes	No	Not Known	Not Known	Not Known	Not Known	Not Known
2019-07-05 16:56:13	Female	15–19	Middle East & North Africa	NA	Single	Undergraduate	<1,000	<3,750	Almost every day	Almost every day	Student	Yes	Mass Media	Yes	Yes	Not Known	Yes	No	Yes	Yes	No	Yes	No	Yes	Not Known	Agree	Yes	Yes	Yes	Yes	Indifferent	Yes	Yes	Indifferent	Indifferent	Indifferent	No	No	Yes	No	Yes	Yes	Yes	No	Yes	Not Known	Yes	No	Not Known
2019-07-05 16:56:40	Female	20–29	Other	NA	Single	Undergraduate	<1,000	<3,750	Not at all	Almost every day	Student	Yes	Social Media	Yes	No	No	No	No	Yes	Yes	No	Yes	No	Yes	No	Agree	Yes	Yes	Yes	Yes	Indifferent	Yes	No	No	No	No	No	No	Yes	No	No	Yes	Yes	No	Yes	Not Known	Yes	Not Known	Yes
2019-07-05 17:02:47	Female	20–29	Saudi Arabia	Central Province	Single	Undergraduate	<1,000	<3,750	At least once a week	Almost every day	Student	Yes	Social Media	No	Not Known	Not Known	Not Known	Not Known	Not Known	Yes	Not Known	Not Known	Not Known	Not Known	No	Agree	No	NA	NA	NA	NA	NA	Yes	Indifferent	No	No	No	No	Yes	No	Yes	Yes	Yes	No	Not Known	Not Known	Not Known	Not Known	Not Known
2019-07-05 17:04:07	Female	15–19	Saudi Arabia	Eastern Province	Single	High School	<1,000	<3,750	Not at all	Almost every day	Student	Yes	Other	No	Not Known	Yes	Yes	Yes	Yes	No	Yes	No	No	Yes	Yes	Agree	No	NA	NA	NA	NA	NA	Yes	No	Indifferent	Yes	Yes	Yes	No	Yes	No	Yes	Yes	No	Yes	Yes	Yes	Yes	Yes
2019-07-05 17:06:41	Male	20–29	Saudi Arabia	Central Province	Single	High School	<1,000	<3,750	Almost every day	Almost every day	Student	Yes	Other	Yes	No	Not Known	Not Known	No	Yes	Yes	No	Yes	No	Yes	No	Agree	Yes	Yes	Yes	Yes	Indifferent	Yes	No	No	No	Indifferent	No	No	Yes	Yes	Yes	Yes	Yes	Yes	Not Known	Not Known	Not Known	Not Known	Not Known
2019-07-05 17:10:42	Female	30–39	Saudi Arabia	Central Province	Single	Postgraduate	1,000-4,999	3,750 - 18,375	Almost every day	Almost every day	Employed	Yes	Mass Media	No	Not Known	Not Known	Not Known	No	Yes	Yes	Not Known	Not Known	Yes	No	Not Known	Agree	No	NA	NA	NA	NA	NA	Yes	Indifferent	Yes	Indifferent	Yes	Yes	No	No	No	Yes	Yes	No	Not Known	Not Known	Not Known	Not Known	Not Known
2019-07-05 17:21:44	Female	20–29	Saudi Arabia	Central Province	Single	Postgraduate	<1,000	<3,750	Not at all	Not at all	Student	Yes	Brochures & flyers	Yes	No	No	No	No	Yes	Yes	Yes	Yes	No	Yes	No	Agree	Yes	Yes	Yes	Yes	Yes	No	Yes	No	No	No	No	No	Yes	No	Yes	Yes	Yes	Yes	Yes	No	Yes	Yes	No
2019-07-05 17:26:31	Male	20–29	Saudi Arabia	Central Province	Single	Undergraduate	<1,000	<3,750	Less than once a week	At least once a week	Student	Yes	Other	No	Yes	No	No	No	Yes	Yes	No	Yes	No	Yes	No	Agree	No	NA	NA	NA	NA	NA	No	No	No	No	No	No	Yes	Yes	Yes	Yes	Yes	Yes	Not Known	Not Known	Not Known	Not Known	Not Known
2019-07-05 17:40:48	Male	20–29	Saudi Arabia	Central Province	Single	Postgraduate	<1,000	<3,750	At least once a week	At least once a week	Unemployed	Yes	Social Media	Yes	Yes	Yes	Yes	Yes	Yes	Yes	Yes	Yes	No	Yes	No	Agree	Yes	Yes	Yes	Yes	Yes	Yes	Yes	Indifferent	Yes	No	Yes	Yes	Yes	Yes	No	Yes	Yes	No	Yes	Yes	Yes	No	Yes
2019-07-05 17:40:57	Male	> 50	Saudi Arabia	Western Province	Married	Postgraduate	5,000-10,000	18,375 - 37,500	Almost every day	Almost every day	Unemployed	Yes	Mass Media	No	Yes	No	Yes	No	Yes	Yes	No	Yes	No	Yes	No	Agree	No	NA	NA	NA	NA	NA	No	No	No	No	No	No	Yes	Yes	Yes	Yes	Yes	No	Yes	Not Known	Yes	Not Known	Yes
2019-07-05 17:43:37	Male	20–29	Saudi Arabia	Central Province	Single	Undergraduate	<1,000	<3,750	Not at all	Almost every day	Student	Yes	Social Media	No	Yes	Yes	Yes	Not Known	Yes	Yes	Not Known	Yes	Not Known	Not Known	Not Known	Agree	No	NA	NA	NA	NA	NA	Yes	No	No	No	No	Yes	Yes	No	No	Yes	Yes	No	Yes	Not Known	Yes	No	Not Known
2019-07-05 17:46:07	Male	20–29	Saudi Arabia	Eastern Province	Single	Undergraduate	1,000-4,999	3,750 - 18,375	Almost every day	Almost every day	Student	Yes	Mass Media	Yes	Yes	Yes	Yes	Not Known	Yes	Yes	No	Yes	No	Yes	No	Not Known	No	NA	NA	NA	NA	NA	Yes	Indifferent	Indifferent	No	No	No	Yes	Yes	Yes	Yes	Yes	No	Not Known	Not Known	Not Known	Not Known	Not Known
2019-07-05 17:46:15	Male	15–19	Saudi Arabia	Northern Province	Single	Primary Education	<1,000	<3,750	Almost every day	Almost every day	Student	Yes	Peers	Yes	Yes	Yes	Yes	Yes	Yes	Yes	Yes	Yes	Yes	Yes	Yes	Agree	Yes	Yes	Yes	Yes	Yes	Yes	Yes	Yes	Yes	Yes	Yes	Yes	Yes	Yes	Yes	Yes	Yes	Yes	Yes	Yes	Yes	Yes	Yes
2019-07-05 17:49:51	Male	20–29	GCC countries	NA	Single	Postgraduate	5,000-10,000	18,375 - 37,500	Almost every day	Almost every day	Employed	Yes	Peers	Yes	No	No	Yes	No	Yes	Yes	No	Yes	Not Known	Yes	No	Agree	No	NA	NA	NA	NA	NA	No	No	No	No	No	No	Yes	Yes	Yes	Yes	Yes	No	Not Known	Not Known	Not Known	Not Known	Yes
2019-07-05 17:51:33	Female	20–29	Saudi Arabia	Central Province	Single	Undergraduate	1,000-4,999	3,750 - 18,375	Not at all	Almost every day	Student	Yes	Other	Yes	Yes	Not Known	No	No	Yes	Yes	No	Yes	Yes	No	No	Agree	Yes	Yes	Yes	Yes	Indifferent	Yes	Yes	No	No	No	No	No	Yes	No	Yes	Yes	Yes	No	Not Known	Yes	Yes	Yes	Yes
2019-07-05 17:52:50	Male	30–39	Middle East & North Africa	NA	Married	Postgraduate	1,000-4,999	3,750 - 18,375	Less than once a week	Not at all	Employed	Yes	Other	Yes	No	No	Yes	No	Yes	Yes	No	No	No	No	No	Agree	No	NA	NA	NA	NA	NA	No	Indifferent	Indifferent	Indifferent	No	No	Yes	No	No	Yes	No	No	Yes	Yes	Not Known	Yes	Yes
2019-07-05 17:56:01	Female	20–29	Saudi Arabia	Central Province	Single	Undergraduate	<1,000	<3,750	Less than once a week	Almost every day	Student	Yes	Social Media	Yes	No	Not Known	Yes	Not Known	Yes	Yes	Yes	No	Yes	Not Known	Not Known	Agree	Yes	Yes	No	Yes	Indifferent	Yes	No	No	No	No	No	No	Yes	No	Yes	Yes	Yes	Yes	Yes	Yes	Not Known	Not Known	Yes
2019-07-05 17:57:25	Female	20–29	Saudi Arabia	Central Province	Single	Undergraduate	5,000-10,000	18,375 - 37,500	Not at all	Almost every day	Student	Yes	Other	Yes	Yes	Not Known	No	No	Yes	Yes	No	Yes	Yes	No	No	Agree	Yes	Yes	Yes	Yes	Indifferent	Yes	Yes	No	No	No	No	No	Yes	No	Yes	Yes	Yes	No	Not Known	Yes	Yes	Yes	Yes
2019-07-05 18:01:40	Female	15–19	Saudi Arabia	Central Province	Single	High School	<1,000	<3,750	Less than once a week	Almost every day	Student	Yes	Social Media	No	Yes	Yes	Not Known	Not Known	Yes	Yes	Not Known	Not Known	Not Known	Not Known	No	Agree	No	NA	NA	NA	NA	NA	Yes	Indifferent	Indifferent	Indifferent	No	Yes	No	No	Yes	Yes	Yes	No	Not Known	Not Known	Not Known	Yes	Not Known
2019-07-05 18:01:56	Female	15–19	Saudi Arabia	Central Province	Single	High School	<1,000	<3,750	Less than once a week	Almost every day	Student	Yes	Other	No	Yes	No	Yes	No	Yes	Yes	Not Known	Yes	Not Known	Not Known	No	Agree	No	NA	NA	NA	NA	NA	No	Indifferent	Yes	Yes	Yes	Yes	Yes	No	Yes	Yes	Yes	Yes	Not Known	Not Known	Not Known	Not Known	Not Known
2019-07-05 18:09:29	Female	15–19	Saudi Arabia	Southern Province	Single	Primary Education	<1,000	<3,750	At least once a week	Almost every day	Student	Yes	Mass Media	No	Yes	Not Known	Yes	Not Known	Yes	Yes	No	Yes	Not Known	Not Known	Not Known	Agree	No	NA	NA	NA	NA	NA	Yes	No	No	No	No	No	Yes	Yes	Yes	Yes	Yes	No	Not Known	Not Known	Not Known	Yes	Not Known
2019-07-05 18:09:58	Male	20–29	Saudi Arabia	Central Province	Single	Undergraduate	<1,000	<3,750	At least once a week	Almost every day	Student	Yes	Booths & Seminars	Yes	Yes	No	No	No	Yes	Yes	No	Yes	No	Yes	No	Agree	Yes	Yes	Yes	Yes	Indifferent	Yes	No	No	No	No	No	No	Yes	Yes	Yes	Yes	Yes	Yes	Yes	Not Known	Yes	Yes	No
2019-07-05 18:14:25	Male	20–29	Middle East & North Africa	NA	Single	Undergraduate	<1,000	<3,750	At least once a week	At least once a week	Student	Yes	Social Media	Yes	Yes	No	No	No	Yes	Yes	No	Yes	No	No	Not Known	Agree	No	NA	NA	NA	NA	NA	No	No	No	No	No	No	Yes	Yes	Yes	Yes	Yes	Yes	Yes	Yes	Not Known	Yes	Not Known
2019-07-05 18:16:45	Female	20–29	Saudi Arabia	Central Province	Single	Postgraduate	<1,000	<3,750	Less than once a week	Almost every day	Unemployed	Yes	Mass Media	No	Yes	Not Known	Yes	Not Known	Yes	Yes	No	Not Known	Not Known	Not Known	No	Agree	No	NA	NA	NA	NA	NA	Yes	Indifferent	Indifferent	No	Yes	No	No	No	Yes	Yes	No	Yes	Not Known	Not Known	Not Known	Not Known	Not Known
2019-07-05 18:20:21	Female	15–19	Saudi Arabia	Central Province	Single	High School	<1,000	<3,750	Less than once a week	Almost every day	Student	Yes	Social Media	Yes	Yes	No	Not Known	No	Yes	Yes	Yes	Yes	Not Known	No	No	Not Known	No	NA	NA	NA	NA	NA	No	Indifferent	Yes	Indifferent	No	No	Yes	Yes	Yes	Yes	No	Yes	Yes	Not Known	No	Yes	No
2019-07-05 18:20:36	Female	20–29	Other	NA	Single	High School	<1,000	<3,750	Less than once a week	Almost every day	Student	No	Other	No	Not Known	Not Known	Not Known	Not Known	Not Known	Not Known	Not Known	Not Known	Not Known	Not Known	Not Known	Not Known	Yes	Yes	Yes	Yes	Indifferent	Yes	No	Indifferent	No	No	No	No	No	No	No	No	No	Yes	Not Known	Not Known	Not Known	Not Known	Not Known
2019-07-05 18:23:49	Female	20–29	Other	NA	Single	High School	<1,000	<3,750	Less than once a week	Almost every day	Student	Yes	Other	No	Not Known	Not Known	Not Known	Not Known	Not Known	Not Known	Not Known	Not Known	Not Known	Not Known	Not Known	Not Known	Yes	Yes	Yes	Yes	Yes	Yes	No	Indifferent	No	No	No	No	Yes	Yes	Yes	No	Yes	Yes	Not Known	Not Known	Not Known	Not Known	Not Known
2019-07-05 18:24:02	Male	20–29	Saudi Arabia	Central Province	Single	Undergraduate	<1,000	<3,750	Not at all	Almost every day	Student	Yes	Other	No	Yes	Yes	Yes	No	Yes	Yes	No	Yes	Not Known	Not Known	Not Known	Not Known	No	NA	NA	NA	NA	NA	Yes	No	No	No	No	No	Yes	No	Yes	No	No	No	Not Known	Not Known	Not Known	Not Known	Not Known
2019-07-05 18:26:12	Female	15–19	Saudi Arabia	Central Province	Single	High School	<1,000	<3,750	Almost every day	Almost every day	Student	Yes	Social Media	Yes	Yes	Not Known	Yes	Not Known	Yes	Yes	No	Not Known	Not Known	Yes	Yes	Disagree	No	NA	NA	NA	NA	NA	Yes	Indifferent	Indifferent	Indifferent	No	No	Yes	No	No	Yes	No	No	Yes	Not Known	Yes	Not Known	Not Known
2019-07-05 18:27:37	Female	15–19	Saudi Arabia	Central Province	Single	High School	<1,000	<3,750	Less than once a week	Almost every day	Student	Yes	Social Media	No	Yes	No	No	No	Yes	Yes	No	Yes	No	No	No	Agree	No	NA	NA	NA	NA	NA	No	Indifferent	Indifferent	Indifferent	No	No	Yes	No	Yes	Yes	Yes	Yes	Yes	Yes	No	Yes	Yes
2019-07-05 18:31:15	Female	30–39	Saudi Arabia	Eastern Province	Single	Undergraduate	1,000-4,999	3,750 - 18,375	Almost every day	Almost every day	Employed	Yes	Mass Media	No	No	No	Yes	Not Known	Yes	Yes	No	Yes	Yes	Yes	Not Known	Agree	No	NA	NA	NA	NA	NA	Yes	Indifferent	Indifferent	Indifferent	Yes	Yes	No	No	No	Yes	Yes	No	Not Known	Not Known	Not Known	Not Known	Not Known
2019-07-05 18:32:16	Female	15–19	Saudi Arabia	Central Province	Single	High School	<1,000	<3,750	At least once a week	Almost every day	Student	Yes	Social Media	No	Yes	Not Known	Yes	No	Yes	Yes	No	Not Known	Yes	Yes	No	Agree	No	NA	NA	NA	NA	NA	No	Yes	Yes	Yes	No	Yes	No	No	Yes	Yes	Yes	No	Yes	Yes	Yes	Not Known	Yes
2019-07-05 18:32:49	Female	15–19	Saudi Arabia	Central Province	Single	High School	<1,000	<3,750	Almost every day	Almost every day	Student	Yes	Social Media	Yes	Yes	Not Known	Yes	Not Known	Yes	Yes	No	Not Known	Not Known	Yes	Yes	Not Known	No	NA	NA	NA	NA	NA	Yes	Indifferent	Indifferent	Indifferent	No	No	No	No	No	Yes	No	No	Not Known	Not Known	Not Known	Not Known	Not Known
2019-07-05 18:34:16	Female	20–29	Middle East & North Africa	NA	Single	High School	<1,000	<3,750	Less than once a week	Almost every day	Student	Yes	Social Media	No	Yes	No	Yes	Not Known	Yes	Yes	Not Known	Yes	No	No	Not Known	Agree	No	NA	NA	NA	NA	NA	No	Indifferent	No	No	No	No	Yes	No	No	Yes	Yes	No	Not Known	Not Known	Not Known	Yes	Not Known
2019-07-05 18:35:11	Female	15–19	Saudi Arabia	Central Province	Single	High School	<1,000	<3,750	At least once a week	Almost every day	Student	Yes	Social Media	No	Yes	Not Known	Yes	No	Yes	Yes	No	Not Known	Yes	Yes	No	Agree	No	NA	NA	NA	NA	NA	No	Yes	Yes	Yes	No	Yes	No	No	Yes	Yes	Yes	No	Not Known	Not Known	Yes	Yes	Yes
2019-07-05 18:41:11	Female	20–29	Saudi Arabia	Central Province	Single	Undergraduate	1,000-4,999	3,750 - 18,375	At least once a week	Almost every day	Employed	Yes	Mass Media	No	Yes	Yes	Yes	Not Known	Yes	Yes	No	Yes	No	Not Known	No	Agree	Yes	Yes	Yes	Yes	Indifferent	Yes	No	Indifferent	Indifferent	No	No	Yes	No	No	Yes	Yes	Yes	No	Not Known	Not Known	Not Known	Not Known	Not Known
2019-07-05 18:44:20	Female	40-49	Other	NA	Married	Undergraduate	1,000-4,999	3,750 - 18,375	Less than once a week	Almost every day	Unemployed	Yes	Mass Media	Yes	No	No	Yes	No	Yes	Yes	Yes	Yes	No	Yes	Yes	Agree	No	NA	NA	NA	NA	NA	Yes	No	No	No	No	No	Yes	No	Yes	No	No	Yes	Yes	Yes	Yes	Not Known	No
2019-07-05 18:47:23	Female	20–29	Other	NA	Single	Undergraduate	<1,000	<3,750	Almost every day	Almost every day	Student	Yes	Other	Yes	Yes	No	No	No	Yes	Yes	No	Yes	No	Not Known	No	Agree	Yes	Yes	No	Yes	Indifferent	Yes	Yes	No	No	No	No	No	Yes	No	No	Yes	Yes	Yes	Yes	Yes	Yes	Yes	Not Known
2019-07-05 18:54:02	Female	15–19	Saudi Arabia	Central Province	Single	High School	<1,000	<3,750	At least once a week	Almost every day	Student	Yes	Mass Media	No	Yes	No	Yes	Not Known	Not Known	Yes	No	Yes	Not Known	Not Known	Yes	Agree	No	NA	NA	NA	NA	NA	No	No	Indifferent	No	No	No	Yes	Yes	Yes	Yes	Yes	No	Not Known	Not Known	Not Known	Yes	Not Known
2019-07-05 18:55:06	Male	30–39	Saudi Arabia	Central Province	Married	Postgraduate	5,000-10,000	18,375 - 37,500	Almost every day	Almost every day	Employed	Yes	Social Media	No	Yes	Not Known	Not Known	No	Yes	Yes	Not Known	Not Known	Not Known	Not Known	Not Known	Agree	Yes	Yes	Yes	Yes	Indifferent	Yes	No	No	No	No	No	No	Yes	No	Yes	Yes	Yes	No	Not Known	Not Known	Not Known	Not Known	Not Known
2019-07-05 18:56:16	Female	20–29	Saudi Arabia	Western Province	Married	Postgraduate	<1,000	<3,750	Almost every day	Almost every day	Unemployed	Yes	Mass Media	No	Yes	No	Not Known	No	Yes	Yes	No	Not Known	Not Known	Not Known	No	Agree	No	NA	NA	NA	NA	NA	Yes	No	Indifferent	Indifferent	Yes	Yes	No	No	No	Yes	Yes	No	Yes	Not Known	Yes	Yes	Not Known
2019-07-05 18:57:18	Female	15–19	Other	NA	Single	High School	1,000-4,999	3,750 - 18,375	Almost every day	Not at all	Student	Yes	Peers	No	Yes	No	No	No	Yes	Yes	Not Known	No	Yes	Yes	Not Known	Agree	No	NA	NA	NA	NA	NA	Yes	No	No	Indifferent	Yes	Yes	No	No	No	Yes	Yes	Yes	Yes	Not Known	Yes	Yes	Yes
2019-07-05 19:01:44	Male	20–29	Saudi Arabia	Central Province	Single	Postgraduate	<1,000	<3,750	Almost every day	Almost every day	Unemployed	No	Social Media	No	Yes	No	No	Yes	Yes	Yes	Yes	Yes	Yes	Yes	Yes	Agree	Yes	Yes	No	No	Yes	No	No	No	Yes	Yes	Yes	No	Yes	Yes	Yes	Yes	Yes	Yes	Yes	Yes	Yes	Yes	Yes
2019-07-05 19:03:29	Male	30–39	Saudi Arabia	Western Province	Married	Postgraduate	5,000-10,000	18,375 - 37,500	At least once a week	Almost every day	Employed	Yes	Mass Media	Yes	Yes	No	No	No	Yes	Yes	No	Yes	No	Not Known	Yes	Agree	No	NA	NA	NA	NA	NA	No	Indifferent	Indifferent	No	No	No	Yes	No	Yes	Yes	Yes	No	Yes	Yes	Yes	Yes	Yes
2019-07-05 19:10:01	Male	30–39	Saudi Arabia	Central Province	Married	Postgraduate	1,000-4,999	3,750 - 18,375	Almost every day	Almost every day	Employed	Yes	Mass Media	No	Not Known	Not Known	Not Known	No	Yes	Yes	Not Known	Not Known	Not Known	Not Known	Not Known	Not Known	No	NA	NA	NA	NA	NA	Yes	Indifferent	Indifferent	Indifferent	Yes	Yes	No	No	No	Yes	Yes	No	Not Known	Not Known	Not Known	Not Known	Not Known
2019-07-05 19:13:03	Female	30–39	Saudi Arabia	Central Province	Single	Postgraduate	1,000-4,999	3,750 - 18,375	Almost every day	Almost every day	Employed	Yes	Mass Media	No	Not Known	Not Known	Not Known	Not Known	Not Known	Not Known	Not Known	Not Known	Not Known	Not Known	Not Known	Not Known	No	NA	NA	NA	NA	NA	Yes	Indifferent	Indifferent	Indifferent	No	Yes	Yes	No	No	Yes	Yes	No	Not Known	Not Known	Not Known	Not Known	Not Known
2019-07-05 19:16:11	Female	15–19	Other	NA	Single	Undergraduate	<1,000	<3,750	Not at all	Not at all	Student	Yes	Other	No	Yes	No	Yes	Yes	Yes	Yes	Not Known	Yes	Yes	Not Known	Not Known	Agree	No	NA	NA	NA	NA	NA	No	No	No	Indifferent	No	No	Yes	Yes	Yes	Yes	Yes	No	Yes	Not Known	Not Known	No	Yes
2019-07-05 19:23:45	Female	15–19	Other	NA	Single	High School	<1,000	<3,750	Almost every day	Almost every day	Student	Yes	Other	Yes	Yes	No	Not Known	No	Yes	Yes	No	Yes	Yes	Yes	Yes	Not Known	No	NA	NA	NA	NA	NA	No	Indifferent	Indifferent	No	No	No	Yes	Yes	Yes	Yes	Yes	No	Yes	Yes	Yes	Yes	Yes
2019-07-05 19:35:45	Male	20–29	Saudi Arabia	Central Province	Single	Undergraduate	<1,000	<3,750	Almost every day	Almost every day	Student	Yes	Social Media	Yes	Yes	No	Yes	No	Yes	Yes	No	Yes	No	Yes	No	Agree	Yes	Yes	Yes	Yes	Indifferent	Yes	Yes	No	No	No	No	No	Yes	No	No	Yes	Yes	Yes	No	Yes	Yes	Yes	Yes
2019-07-05 19:43:09	Female	20–29	Saudi Arabia	Central Province	Single	Postgraduate	1,000-4,999	3,750 - 18,375	Almost every day	Almost every day	Employed	Yes	Other	Yes	Yes	No	No	No	Yes	Yes	No	Yes	No	Yes	No	Agree	Yes	Yes	Yes	Yes	Indifferent	Yes	No	No	No	No	No	No	Yes	Yes	Yes	Yes	No	Yes	Yes	Yes	Yes	Yes	No
2019-07-05 19:49:12	Female	20–29	Other	NA	Single	Undergraduate	<1,000	<3,750	At least once a week	Almost every day	Student	Yes	Peers	Yes	Yes	No	No	No	Not Known	Yes	Not Known	Yes	Not Known	Not Known	No	Agree	Yes	Yes	Yes	Yes	Indifferent	Yes	Yes	No	No	No	No	No	Yes	No	Yes	Yes	Yes	No	Yes	Yes	Yes	Yes	Yes
2019-07-05 20:11:40	Female	20–29	Middle East & North Africa	NA	Single	Undergraduate	<1,000	<3,750	At least once a week	Not at all	Student	Yes	Peers	Yes	Yes	Yes	Yes	Yes	Yes	Yes	No	Yes	Not Known	Yes	No	Agree	Yes	Yes	Yes	No	Yes	Yes	No	Yes	Yes	No	No	No	Yes	No	Yes	Yes	Yes	No	Not Known	Not Known	Yes	Not Known	Yes
2019-07-05 20:19:28	Female	> 50	Saudi Arabia	Eastern Province	Married	Undergraduate	1,000-4,999	3,750 - 18,375	Almost every day	Almost every day	Unemployed	No	Other	No	Not Known	Not Known	Not Known	Not Known	Not Known	Not Known	Yes	Yes	Not Known	Not Known	Not Known	Not Known	No	NA	NA	NA	NA	NA	Yes	Indifferent	Yes	Indifferent	No	No	No	No	No	Yes	No	Yes	Not Known	Not Known	Not Known	Not Known	Not Known
2019-07-05 20:25:49	Female	15–19	Saudi Arabia	Central Province	Single	High School	<1,000	<3,750	Almost every day	Not at all	Student	Yes	Other	No	Not Known	Not Known	Not Known	Not Known	Yes	Not Known	Not Known	Not Known	Not Known	Not Known	Not Known	Agree	No	NA	NA	NA	NA	NA	No	No	Yes	Yes	Yes	No	Yes	Yes	Yes	No	Yes	No	Not Known	Yes	Not Known	Yes	Not Known
2019-07-05 20:26:00	Female	15–19	Saudi Arabia	Central Province	Single	High School	<1,000	<3,750	Almost every day	Not at all	Student	Yes	Other	No	Not Known	Not Known	Not Known	Not Known	Yes	Not Known	Not Known	Not Known	Not Known	Not Known	Not Known	Agree	No	NA	NA	NA	NA	NA	No	No	Yes	Yes	Yes	No	Yes	Yes	Yes	No	Yes	No	Not Known	Yes	Not Known	Yes	Not Known
2019-07-05 20:28:58	Female	15–19	Saudi Arabia	Central Province	Single	High School	<1,000	<3,750	Almost every day	Not at all	Student	Yes	Other	No	Not Known	Not Known	Not Known	Not Known	Yes	Not Known	Not Known	Not Known	Not Known	Not Known	Yes	Agree	No	NA	NA	NA	NA	NA	No	No	Yes	Yes	Yes	No	Yes	No	No	No	Yes	No	Not Known	Yes	Not Known	Yes	Not Known
2019-07-05 20:38:16	Female	15–19	Saudi Arabia	Northern Province	Single	Undergraduate	<1,000	<3,750	Less than once a week	Almost every day	Student	Yes	Other	No	No	No	Yes	No	Yes	Yes	No	Yes	Not Known	Not Known	No	Disagree	No	NA	NA	NA	NA	NA	No	No	No	No	No	No	Yes	No	Yes	Yes	Yes	No	Yes	Yes	Yes	No	Yes
2019-07-05 21:00:46	Female	15–19	Saudi Arabia	Central Province	Single	Undergraduate	<1,000	<3,750	At least once a week	Less than once a week	Student	Yes	Peers	Yes	No	No	No	No	Yes	Yes	Not Known	Not Known	No	Yes	No	Agree	Yes	Yes	Yes	Yes	Indifferent	Yes	No	Indifferent	Indifferent	Indifferent	No	No	Yes	No	Yes	Yes	Yes	No	Not Known	Not Known	Not Known	Not Known	Not Known
2019-07-05 21:12:37	Male	> 50	Saudi Arabia	Central Province	Married	Undergraduate	1,000-4,999	3,750 - 18,375	Almost every day	Almost every day	Self-employed	Yes	Social Media	No	Not Known	Not Known	Not Known	Not Known	Yes	Yes	No	Yes	Not Known	Not Known	Not Known	Not Known	Yes	No	Yes	No	Indifferent	No	Yes	Yes	Yes	Yes	No	No	No	No	Yes	Yes	Yes	No	Not Known	Not Known	Not Known	Not Known	Not Known
2019-07-05 21:37:49	Female	> 50	Other	NA	Married	Postgraduate	1,000-4,999	3,750 - 18,375	At least once a week	Not at all	Employed	Yes	Social Media	Yes	Yes	Yes	Yes	Yes	Yes	Yes	Not Known	Not Known	Yes	Yes	No	Agree	No	NA	NA	NA	NA	NA	Yes	Indifferent	Yes	Yes	No	No	Yes	No	No	Yes	Yes	No	Not Known	Not Known	Not Known	Not Known	Not Known
2019-07-05 21:49:30	Female	15–19	Middle East & North Africa	NA	Single	Undergraduate	<1,000	<3,750	At least once a week	Almost every day	Student	Yes	Peers	No	Yes	No	Yes	No	Yes	Yes	No	Yes	No	Yes	Yes	Agree	Yes	Yes	Yes	Yes	Indifferent	Yes	No	Indifferent	Indifferent	No	No	No	Yes	Yes	No	Yes	Yes	Yes	No	Yes	Yes	Yes	Yes
2019-07-05 21:56:41	Female	15–19	Middle East & North Africa	NA	Single	Undergraduate	<1,000	<3,750	Less than once a week	Less than once a week	Student	Yes	Other	Yes	Yes	No	Yes	No	Yes	Yes	Not Known	Not Known	No	Not Known	No	Agree	Yes	Yes	Yes	Yes	Yes	No	Yes	Yes	No	No	No	No	No	No	No	Yes	Yes	No	Yes	Not Known	Not Known	Not Known	Not Known
2019-07-05 21:59:55	Female	15–19	Middle East & North Africa	NA	Single	Undergraduate	<1,000	<3,750	Less than once a week	Almost every day	Student	Yes	Social Media	Yes	Yes	Not Known	Yes	Yes	Not Known	Yes	Not Known	Yes	No	Yes	No	Agree	Yes	Yes	Yes	No	Yes	Yes	Yes	No	No	No	No	No	Yes	No	Yes	Yes	Yes	No	Yes	Not Known	Yes	Yes	Yes
2019-07-05 22:16:06	Female	20–29	Middle East & North Africa	NA	Single	Undergraduate	<1,000	<3,750	Almost every day	Almost every day	Student	Yes	Social Media	Yes	Yes	No	Yes	No	Yes	Yes	No	Yes	Yes	Yes	No	Agree	Yes	Yes	Yes	Yes	Indifferent	Yes	No	No	No	No	No	No	Yes	No	No	Yes	Yes	Yes	Not Known	Not Known	Not Known	Not Known	Not Known
2019-07-05 22:16:22	Female	> 50	Other	NA	Married	Postgraduate	<1,000	<3,750	Less than once a week	Not at all	Employed	Yes	Social Media	Yes	Yes	Yes	Yes	Yes	Yes	Yes	Not Known	Not Known	Yes	Yes	No	Agree	No	NA	NA	NA	NA	NA	Yes	Yes	Yes	Yes	No	Yes	No	No	No	Yes	No	No	Yes	Not Known	Not Known	Not Known	No
2019-07-05 22:39:38	Female	15–19	Saudi Arabia	Central Province	Single	Undergraduate	<1,000	<3,750	Almost every day	Not at all	Student	Yes	Peers	No	Yes	No	No	No	Yes	Yes	No	Not Known	No	Not Known	Not Known	Agree	No	NA	NA	NA	NA	NA	Yes	Indifferent	Indifferent	No	Yes	Yes	No	No	No	Yes	Yes	Yes	Not Known	Not Known	Not Known	Not Known	Not Known
2019-07-05 23:21:08	Male	> 50	Saudi Arabia	Eastern Province	Married	Postgraduate	>10,000	>37,500	Almost every day	Almost every day	Employed	Yes	Mass Media	No	Yes	No	No	Yes	Yes	Yes	No	Yes	Yes	Yes	No	Agree	No	NA	NA	NA	NA	NA	Yes	Indifferent	Indifferent	Indifferent	Yes	Yes	Yes	No	No	Yes	Yes	No	Yes	Not Known	Yes	Not Known	Not Known
2019-07-05 23:22:13	Female	20–29	Other	NA	Single	Undergraduate	1,000-4,999	3,750 - 18,375	Not at all	Almost every day	Student	Yes	Social Media	Yes	Yes	Yes	Yes	Yes	Yes	Yes	Yes	Yes	Not Known	Not Known	No	Agree	Yes	Yes	No	Yes	Indifferent	Yes	No	No	No	No	No	No	Yes	No	Yes	Yes	Yes	Yes	Yes	Not Known	Not Known	Yes	No
2019-07-05 23:42:07	Female	> 50	Saudi Arabia	Central Province	Married	Postgraduate	>10,000	>37,500	Almost every day	Almost every day	Unemployed	Yes	Mass Media	Yes	Not Known	Not Known	Not Known	Not Known	Yes	Yes	Yes	Yes	Yes	Yes	Not Known	Agree	No	NA	NA	NA	NA	NA	Yes	No	No	No	No	No	Yes	No	Yes	Yes	Yes	No	Yes	Yes	Not Known	Yes	Yes
2019-07-05 23:48:38	Female	> 50	Saudi Arabia	Central Province	Married	Postgraduate	>10,000	>37,500	Almost every day	Almost every day	Unemployed	Yes	Mass Media	Yes	Yes	No	No	No	Yes	Yes	Yes	Yes	Yes	Yes	Not Known	Agree	No	NA	NA	NA	NA	NA	No	No	No	No	Yes	No	Yes	No	Yes	Yes	Yes	No	Yes	Yes	Yes	Yes	Yes
2019-08-05 00:19:13	Female	40-49	Saudi Arabia	Central Province	Married	Postgraduate	>10,000	>37,500	At least once a week	Almost every day	Employed	Yes	Mass Media	No	Yes	No	Yes	No	Yes	Yes	No	No	No	Yes	No	Agree	Yes	Yes	Yes	Yes	Indifferent	Yes	No	Yes	Yes	Yes	No	Yes	No	No	Yes	Yes	Yes	No	Yes	No	Yes	No	No
2019-08-05 02:54:39	Female	15–19	Other	NA	Single	Undergraduate	<1,000	<3,750	Less than once a week	Almost every day	Student	Yes	Social Media	Yes	Not Known	No	Yes	No	Yes	Yes	No	Not Known	No	Yes	No	Agree	Yes	Yes	Yes	Yes	Indifferent	Yes	No	No	No	No	No	No	Yes	No	Yes	Yes	Yes	No	Not Known	Yes	Not Known	Not Known	Yes
2019-08-05 11:00:00	Female	20–29	Saudi Arabia	Central Province	Married	Undergraduate	5,000-10,000	18,375 - 37,500	Almost every day	At least once a week	Unemployed	Yes	Mass Media	No	Yes	No	No	No	Yes	Yes	No	Yes	No	Not Known	No	Agree	Yes	Yes	Yes	Yes	Yes	Yes	No	No	No	No	No	No	Yes	No	Yes	Yes	Yes	No	Yes	Not Known	Yes	Not Known	No
2019-08-05 11:20:56	Male	30–39	Other	NA	Previously married (Divorced/widow)	Undergraduate	5,000-10,000	18,375 - 37,500	Almost every day	Almost every day	Employed	Yes	Brochures & flyers	Yes	Yes	No	Not Known	Not Known	Yes	Yes	Not Known	No	Yes	Not Known	No	Agree	No	NA	NA	NA	NA	NA	Yes	Yes	Yes	No	Yes	Yes	No	No	Yes	Yes	Yes	No	No	Yes	No	No	Not Known
2019-08-05 11:34:08	Male	20–29	Middle East & North Africa	NA	Married	Postgraduate	5,000-10,000	18,375 - 37,500	At least once a week	Almost every day	Employed	Yes	Social Media	Yes	Yes	No	No	No	Yes	Yes	Not Known	Yes	No	Yes	No	Agree	No	NA	NA	NA	NA	NA	No	Yes	No	No	No	No	Yes	Yes	Yes	Yes	Yes	No	Not Known	Not Known	No	Yes	No
2019-08-05 11:35:18	Female	15–19	Middle East & North Africa	NA	Single	Undergraduate	<1,000	<3,750	Not at all	Almost every day	Student	Yes	Other	Yes	No	No	No	No	Yes	Yes	No	Yes	No	No	Yes	Agree	Yes	Yes	Yes	Yes	Indifferent	Yes	No	No	No	No	No	No	Yes	Yes	Yes	Yes	Yes	Yes	Yes	Yes	Yes	Yes	Yes
2019-08-05 11:37:02	Male	20–29	GCC countries	NA	Single	Undergraduate	1,000-4,999	3,750 - 18,375	Almost every day	Almost every day	Employed	Yes	Other	Yes	Yes	No	No	No	Yes	Yes	No	Yes	No	No	No	Agree	No	NA	NA	NA	NA	NA	Yes	No	No	No	No	No	Yes	Yes	Yes	Yes	Yes	Yes	Not Known	Not Known	Not Known	Yes	Not Known
2019-08-05 11:38:58	Male	30–39	Other	NA	Married	Postgraduate	<1,000	<3,750	At least once a week	At least once a week	Employed	Yes	Other	Yes	No	No	Yes	No	Yes	Yes	No	Yes	No	Yes	Yes	Agree	Yes	Yes	Yes	Yes	Indifferent	Yes	No	No	No	No	No	No	No	No	No	Yes	Yes	Yes	Not Known	Yes	Not Known	Not Known	Not Known
2019-08-05 11:45:14	Male	20–29	Saudi Arabia	Central Province	Married	Postgraduate	>10,000	>37,500	Almost every day	Almost every day	Employed	Yes	Booths & Seminars	Yes	Yes	No	No	No	Yes	Yes	No	Yes	Not Known	No	No	Agree	Yes	Yes	Yes	Yes	Yes	Yes	Yes	Indifferent	Indifferent	No	No	No	No	No	No	Yes	Yes	No	Yes	Not Known	Yes	Yes	Not Known
2019-08-05 11:54:40	Male	30–39	Saudi Arabia	Central Province	Married	Postgraduate	5,000-10,000	18,375 - 37,500	At least once a week	Almost every day	Employed	Yes	Mass Media	No	Yes	Not Known	Yes	Not Known	Yes	Yes	Not Known	Yes	No	Yes	Yes	Agree	Yes	Yes	Yes	Yes	Indifferent	Yes	No	No	Indifferent	No	No	No	Yes	No	Yes	Yes	Yes	No	Not Known	Not Known	Yes	Not Known	Not Known
2019-08-05 12:05:12	Male	30–39	Middle East & North Africa	NA	Married	Postgraduate	5,000-10,000	18,375 - 37,500	At least once a week	At least once a week	Self-employed	Yes	Social Media	No	Not Known	No	Not Known	No	Yes	Yes	Yes	No	Yes	Yes	Not Known	Not Known	No	NA	NA	NA	NA	NA	Yes	Yes	Yes	Yes	Yes	Yes	Yes	No	Yes	Yes	Yes	Yes	No	Not Known	Not Known	Not Known	Not Known
2019-08-05 12:26:46	Female	20–29	Saudi Arabia	Central Province	Single	Undergraduate	<1,000	<3,750	At least once a week	Almost every day	Student	Yes	Social Media	Yes	Yes	No	No	No	Yes	Yes	No	Yes	No	Not Known	No	Agree	Yes	Yes	Yes	Yes	Indifferent	Yes	No	No	No	No	No	No	Yes	Yes	Yes	Yes	Yes	Yes	Not Known	Not Known	Not Known	Not Known	Not Known
2019-08-05 12:28:48	Male	30–39	Other	NA	Married	Undergraduate	1,000-4,999	3,750 - 18,375	At least once a week	Almost every day	Employed	Yes	Other	No	Not Known	No	No	No	Yes	Yes	Yes	Not Known	Yes	Not Known	No	Not Known	Yes	Yes	Yes	Yes	Yes	Yes	Yes	Yes	Indifferent	No	No	No	Yes	No	No	No	Yes	No	No	Not Known	Not Known	No	Not Known
2019-08-05 12:46:33	Male	30–39	Saudi Arabia	Central Province	Single	High School	<1,000	<3,750	At least once a week	Almost every day	Employed	Yes	Social Media	Yes	Not Known	Not Known	Not Known	Not Known	Not Known	Not Known	Not Known	Not Known	Not Known	Not Known	Not Known	Not Known	No	NA	NA	NA	NA	NA	Yes	Yes	Indifferent	Yes	Yes	Yes	Yes	Yes	No	Yes	Yes	Yes	Not Known	Not Known	Not Known	Not Known	Not Known
2019-08-05 12:48:54	Female	> 50	Saudi Arabia	Eastern Province	Married	Undergraduate	1,000-4,999	3,750 - 18,375	Not at all	Almost every day	Unemployed	Yes	Booths & Seminars	Yes	Yes	No	Yes	No	Yes	Yes	No	Yes	No	Yes	No	Agree	Yes	Yes	Yes	Yes	Indifferent	Yes	No	Yes	Yes	Indifferent	No	No	Yes	No	Yes	Yes	Yes	Yes	Yes	No	Yes	Yes	Yes
2019-08-05 12:55:08	Female	> 50	Saudi Arabia	Eastern Province	Married	Postgraduate	5,000-10,000	18,375 - 37,500	Not at all	At least once a week	Unemployed	Yes	Brochures & flyers	Yes	Yes	No	Yes	No	Yes	Yes	No	Yes	No	Yes	No	Agree	No	NA	NA	NA	NA	NA	No	Yes	Yes	Yes	No	No	Yes	No	Yes	Yes	Yes	Yes	Yes	Yes	Yes	Yes	Yes
2019-08-05 12:55:33	Female	20–29	Middle East & North Africa	NA	Married	Postgraduate	<1,000	<3,750	Almost every day	Not at all	Employed	No	Infected individual	Yes	No	Yes	Yes	No	No	Yes	Yes	No	Yes	No	No	Agree	Yes	No	Yes	Yes	Indifferent	No	Yes	No	No	No	Yes	No	No	No	No	No	Yes	No	No	Yes	No	Yes	Yes
2019-08-05 13:04:52	Female	> 50	Saudi Arabia	Eastern Province	Married	Postgraduate	>10,000	>37,500	Almost every day	Almost every day	Employed	Yes	Booths & Seminars	Yes	Yes	No	Yes	No	Yes	Yes	No	Yes	No	Yes	No	Agree	Yes	Yes	Yes	Yes	Indifferent	Yes	No	Indifferent	Indifferent	No	No	No	Yes	No	Yes	Yes	Yes	No	Yes	Not Known	Yes	Yes	Not Known
2019-08-05 13:08:31	Female	> 50	Saudi Arabia	Eastern Province	Married	Postgraduate	>10,000	>37,500	Not at all	Almost every day	Employed	Yes	Other	Yes	Yes	No	Not Known	No	Yes	Yes	Yes	Yes	No	Yes	No	Agree	Yes	Yes	Yes	Yes	Indifferent	Yes	No	No	No	No	No	No	Yes	No	Yes	Yes	Yes	No	Yes	Yes	Yes	Yes	Yes
2019-08-05 13:18:38	Female	20–29	Other	NA	Single	Undergraduate	1,000-4,999	3,750 - 18,375	At least once a week	Almost every day	Employed	Yes	Infected individual	Yes	Yes	No	No	No	Yes	Yes	Yes	Yes	No	Yes	No	Agree	Yes	Yes	Yes	Yes	Indifferent	Yes	No	Yes	No	Indifferent	No	No	Yes	No	No	Yes	Yes	No	Yes	Yes	Yes	No	No
2019-08-05 13:18:59	Female	20–29	Other	NA	Single	Undergraduate	1,000-4,999	3,750 - 18,375	Almost every day	Almost every day	Employed	Yes	Infected individual	Yes	Yes	No	No	No	Yes	Yes	Yes	Yes	No	Yes	No	Agree	Yes	Yes	Yes	Yes	Indifferent	Yes	Yes	Yes	No	Indifferent	No	No	No	No	No	Yes	Yes	No	Yes	Yes	Yes	No	Yes
2019-08-05 13:19:59	Female	> 50	Saudi Arabia	Eastern Province	Married	Postgraduate	>10,000	>37,500	Almost every day	Not at all	Employed	Yes	Booths & Seminars	Yes	Yes	No	No	No	Yes	Yes	No	Yes	No	No	No	Agree	Yes	Yes	Yes	Yes	Yes	Yes	Yes	Indifferent	Indifferent	No	Yes	No	Yes	Yes	Yes	Yes	Yes	Yes	Yes	Yes	No	Yes	No
2019-08-05 13:29:52	Male	40-49	Other	NA	Married	Postgraduate	5,000-10,000	18,375 - 37,500	Almost every day	Almost every day	Employed	Yes	Mass Media	Yes	Yes	No	No	No	Yes	Yes	No	Yes	Yes	Yes	No	Agree	Yes	Yes	Yes	Yes	Indifferent	Yes	No	Indifferent	Yes	No	No	No	Yes	No	Yes	Yes	Yes	No	Yes	Yes	Yes	Yes	No
2019-08-05 13:40:10	Female	40-49	Other	NA	Married	Postgraduate	<1,000	<3,750	Almost every day	Almost every day	Employed	Yes	Brochures & flyers	Yes	Yes	Yes	Yes	No	Yes	Yes	Yes	Yes	No	Yes	No	Agree	Yes	Yes	Yes	Yes	Yes	No	Yes	Yes	No	No	No	No	No	Yes	Yes	No	Yes	No	Yes	Yes	No	No	Yes
2019-08-05 13:41:14	Male	30–39	Saudi Arabia	Central Province	Married	Postgraduate	5,000-10,000	18,375 - 37,500	At least once a week	Almost every day	Employed	Yes	Social Media	No	Not Known	No	No	No	Yes	Yes	Not Known	Yes	Not Known	Not Known	Not Known	Not Known	Yes	No	Yes	Yes	Yes	No	No	No	No	No	No	No	No	No	No	No	No	No	No	No	No	Not Known	Not Known
2019-08-05 13:50:21	Male	30–39	Other	NA	Married	Postgraduate	5,000-10,000	18,375 - 37,500	At least once a week	Almost every day	Employed	Yes	Other	Yes	No	No	No	No	Yes	Yes	No	Yes	No	Yes	Yes	Agree	Yes	Yes	Yes	Yes	Indifferent	No	No	No	No	No	No	No	Yes	Yes	Yes	No	Yes	No	Yes	Yes	Yes	Yes	No
2019-08-05 13:59:58	Female	15–19	Other	NA	Single	Postgraduate	<1,000	<3,750	Almost every day	Almost every day	Employed	Yes	Brochures & flyers	Yes	Yes	No	No	No	Yes	Yes	No	Yes	Yes	Yes	No	Agree	Yes	Yes	Yes	Yes	Indifferent	Yes	No	Yes	No	Yes	No	No	No	No	Yes	Yes	Yes	Yes	Yes	No	Yes	Yes	No
2019-08-05 14:16:04	Female	30–39	Saudi Arabia	Central Province	Previously married (Divorced/widow)	Postgraduate	5,000-10,000	18,375 - 37,500	At least once a week	Almost every day	Employed	Yes	Booths & Seminars	Yes	Yes	Yes	Yes	No	Yes	Yes	No	Yes	No	Not Known	No	Agree	Yes	Yes	Yes	No	Yes	No	Yes	No	No	No	No	No	Yes	No	Yes	Yes	Yes	No	Yes	Not Known	Yes	Not Known	Yes
2019-08-05 14:23:28	Male	30–39	Saudi Arabia	Central Province	Married	Postgraduate	1,000-4,999	3,750 - 18,375	At least once a week	Almost every day	Employed	Yes	Brochures & flyers	No	No	No	No	No	Yes	Yes	No	Yes	No	Yes	No	Agree	Yes	Yes	Yes	Yes	Indifferent	Yes	No	No	No	No	No	No	Yes	Yes	Yes	Yes	Yes	No	Not Known	Not Known	Not Known	Not Known	Not Known
2019-08-05 14:24:19	Female	> 50	Saudi Arabia	Central Province	Single	High School	5,000-10,000	18,375 - 37,500	Not at all	Almost every day	Student	Yes	Mass Media	Yes	Yes	No	No	No	Yes	Yes	No	Yes	No	No	No	Disagree	Yes	Yes	Yes	Yes	Indifferent	Yes	No	No	No	No	No	Yes	Yes	No	Yes	Yes	Yes	Yes	Yes	Yes	Yes	Yes	Yes
2019-08-05 14:30:56	Female	40-49	Other	NA	Previously married (Divorced/widow)	Postgraduate	<1,000	<3,750	Almost every day	Almost every day	Employed	Yes	Other	Yes	Yes	No	Yes	No	Yes	Yes	No	No	Yes	No	Not Known	Agree	No	NA	NA	NA	NA	NA	Yes	No	No	No	No	No	Yes	No	Yes	Yes	Yes	Yes	Not Known	Not Known	No	Yes	Not Known
2019-08-05 14:38:47	Male	30–39	Other	NA	Married	Postgraduate	5,000-10,000	18,375 - 37,500	Almost every day	Almost every day	Employed	Yes	Other	Yes	Yes	No	No	No	Yes	Yes	No	Yes	No	Yes	Yes	Agree	Yes	Yes	Yes	Yes	Indifferent	Yes	No	No	No	No	No	No	Yes	No	Yes	Yes	Yes	Yes	Yes	Yes	Not Known	Yes	Not Known
2019-08-05 14:41:34	Female	40-49	Saudi Arabia	Central Province	Previously married (Divorced/widow)	Postgraduate	5,000-10,000	18,375 - 37,500	At least once a week	Almost every day	Employed	Yes	Other	Yes	Not Known	Not Known	Not Known	Not Known	Yes	Yes	Yes	Not Known	Not Known	No	Yes	Agree	Yes	Yes	Yes	Yes	Indifferent	Yes	Yes	No	No	No	No	No	Yes	No	Yes	Yes	Yes	No	Yes	Not Known	Not Known	Not Known	Not Known
2019-08-05 14:51:00	Male	30–39	Saudi Arabia	Central Province	Single	High School	1,000-4,999	3,750 - 18,375	Almost every day	Not at all	Employed	Yes	Social Media	No	Not Known	No	No	No	Yes	Yes	Yes	Yes	Not Known	Not Known	No	Not Known	Yes	No	Yes	Yes	Yes	Yes	Yes	No	No	No	Yes	Yes	Yes	No	No	Yes	Yes	No	Not Known	Not Known	Yes	Not Known	Not Known
2019-08-05 14:58:58	Male	30–39	Saudi Arabia	Central Province	Married	Postgraduate	1,000-4,999	3,750 - 18,375	Almost every day	At least once a week	Employed	Yes	Mass Media	Yes	Yes	No	Yes	Yes	Yes	Yes	No	Yes	No	Yes	No	Agree	Yes	Yes	Yes	Yes	Yes	No	Yes	Indifferent	Indifferent	Indifferent	No	No	Yes	No	Yes	Yes	Yes	No	Yes	No	Yes	Yes	Yes
2019-08-05 15:12:34	Male	15–19	Other	NA	Single	Undergraduate	<1,000	<3,750	Not at all	Less than once a week	Student	Yes	Other	Yes	Yes	Yes	Not Known	Not Known	Yes	Yes	Not Known	Yes	No	Not Known	No	Agree	Yes	Yes	Yes	Yes	Yes	No	Yes	Indifferent	Indifferent	Indifferent	Yes	No	Yes	No	Yes	Yes	Yes	Yes	Not Known	Not Known	Not Known	Not Known	Not Known
2019-08-05 15:14:50	Male	15–19	Other	NA	Single	Undergraduate	<1,000	<3,750	Almost every day	Almost every day	Student	Yes	Social Media	Yes	No	No	Not Known	No	Yes	Yes	No	Not Known	No	Yes	No	Agree	Yes	Yes	Yes	Yes	Indifferent	Yes	Yes	Indifferent	Indifferent	Indifferent	No	No	Yes	No	No	Yes	Yes	No	Not Known	Not Known	Not Known	Not Known	Not Known
2019-08-05 15:31:14	Male	30–39	Saudi Arabia	Central Province	Married	Postgraduate	5,000-10,000	18,375 - 37,500	Almost every day	Almost every day	Employed	Yes	Social Media	No	Yes	No	Not Known	No	Yes	Yes	No	Yes	No	Yes	Yes	Agree	Yes	Yes	Yes	Yes	Indifferent	Yes	No	No	No	No	No	No	Yes	Yes	Yes	Yes	Yes	Yes	Yes	Yes	Not Known	No	No
2019-08-05 15:33:29	Male	15–19	Other	NA	Single	Undergraduate	<1,000	<3,750	Not at all	At least once a week	Student	Yes	Other	Yes	Yes	No	Yes	No	Yes	Yes	No	Yes	Yes	Yes	Yes	Not Known	No	NA	NA	NA	NA	NA	No	Indifferent	No	Indifferent	No	Yes	Yes	No	No	Yes	No	No	Yes	Not Known	Not Known	Yes	Not Known
2019-08-05 15:48:22	Female	> 50	Other	NA	Married	Undergraduate	<1,000	<3,750	Almost every day	Not at all	Unemployed	Yes	Brochures & flyers	Yes	Yes	Yes	Yes	Not Known	Yes	Yes	Not Known	Not Known	Yes	Not Known	No	Agree	Yes	Yes	Yes	Yes	Yes	Yes	Yes	Indifferent	Indifferent	Indifferent	No	No	Yes	No	No	Yes	Yes	No	Not Known	Not Known	Not Known	No	Yes
2019-08-05 15:52:07	Male	15–19	Middle East & North Africa	NA	Single	Undergraduate	<1,000	<3,750	At least once a week	Almost every day	Student	Yes	Other	Yes	Not Known	Not Known	Not Known	Not Known	Yes	Yes	Yes	Yes	No	No	Yes	Agree	Yes	Yes	Yes	Yes	Yes	No	No	Indifferent	Indifferent	Indifferent	No	No	Yes	No	No	Yes	Yes	Yes	Not Known	Not Known	Not Known	Not Known	Not Known
2019-08-05 16:01:15	Male	15–19	Other	NA	Single	Undergraduate	<1,000	<3,750	At least once a week	Almost every day	Student	Yes	Social Media	Yes	Not Known	No	No	No	Yes	Yes	Not Known	Yes	Not Known	Not Known	Not Known	Agree	Yes	Yes	Yes	Yes	Indifferent	Yes	Yes	Indifferent	Indifferent	Indifferent	No	No	Yes	No	No	No	No	Yes	No	No	No	No	Not Known
2019-08-05 16:01:52	Male	15–19	Middle East & North Africa	NA	Single	Undergraduate	5,000-10,000	18,375 - 37,500	Almost every day	Almost every day	Student	Yes	Mass Media	Yes	Yes	No	No	No	Yes	Yes	Yes	Yes	Yes	Not Known	No	Agree	Yes	Yes	Yes	Yes	Indifferent	Yes	No	No	No	No	No	No	Yes	No	Yes	Yes	Yes	No	Not Known	Not Known	Not Known	Not Known	Not Known
2019-08-05 16:06:44	Male	15–19	Other	NA	Single	Undergraduate	<1,000	<3,750	Not at all	Less than once a week	Student	Yes	Peers	No	Not Known	No	No	No	Yes	Yes	Not Known	Yes	No	Not Known	Yes	Agree	No	NA	NA	NA	NA	NA	No	Yes	Indifferent	Indifferent	No	No	Yes	No	Yes	Yes	No	Yes	Not Known	Not Known	Not Known	Not Known	Not Known
2019-08-05 16:17:24	Male	15–19	Middle East & North Africa	NA	Single	Undergraduate	<1,000	<3,750	Not at all	Almost every day	Student	Yes	Social Media	Yes	No	No	Not Known	No	Yes	Yes	Not Known	Yes	No	Yes	Not Known	Agree	Yes	Yes	Yes	No	Yes	No	Yes	Indifferent	Yes	No	Yes	Yes	No	No	No	Yes	Yes	No	Not Known	Not Known	Not Known	Not Known	Not Known
2019-08-05 16:20:34	Male	15–19	Other	NA	Single	High School	<1,000	<3,750	Almost every day	Almost every day	Student	Yes	Social Media	Yes	Yes	Yes	Yes	Yes	Yes	Yes	Not Known	Not Known	Not Known	Yes	Yes	Agree	No	NA	NA	NA	NA	NA	No	Indifferent	Indifferent	No	No	Yes	Yes	No	Yes	Yes	Yes	Yes	Yes	Yes	Not Known	Yes	Not Known
2019-08-05 16:29:31	Male	15–19	Middle East & North Africa	NA	Single	Undergraduate	<1,000	<3,750	Less than once a week	Not at all	Student	Yes	Other	No	Yes	Not Known	Yes	Not Known	Yes	Yes	Not Known	Yes	No	Not Known	Not Known	Not Known	Yes	Yes	Yes	Yes	Indifferent	Yes	Yes	Indifferent	Yes	No	No	No	Yes	No	No	Yes	Yes	No	Not Known	Not Known	Not Known	Not Known	Not Known
2019-08-05 17:01:10	Male	20–29	Other	NA	Single	Undergraduate	<1,000	<3,750	At least once a week	Almost every day	Student	Yes	Social Media	No	Yes	No	No	No	Yes	Yes	No	Yes	No	Not Known	No	Agree	Yes	Yes	Yes	Yes	Indifferent	Yes	No	Yes	No	No	No	No	Yes	No	Yes	Yes	Yes	No	Yes	Not Known	Not Known	Not Known	Not Known
2019-08-05 18:13:56	Male	15–19	Saudi Arabia	Central Province	Single	Undergraduate	<1,000	<3,750	Almost every day	Not at all	Student	No	Other	Yes	Yes	Yes	Yes	Yes	Yes	Yes	Not Known	Yes	No	Not Known	No	Agree	No	NA	NA	NA	NA	NA	Yes	No	No	No	No	Yes	No	No	Yes	Yes	Yes	No	Not Known	Not Known	Not Known	Not Known	Not Known
2019-08-05 18:16:03	Female	> 50	Saudi Arabia	Eastern Province	Married	Postgraduate	>10,000	>37,500	Almost every day	Almost every day	Employed	Yes	Other	Yes	Yes	No	No	No	Yes	Yes	No	Yes	No	Yes	No	Agree	Yes	Yes	Yes	Yes	Indifferent	Yes	No	No	No	No	No	No	Yes	Yes	Yes	Yes	Yes	Yes	No	Yes	Yes	Yes	Yes
2019-08-05 18:17:04	Female	15–19	Saudi Arabia	Central Province	Single	Undergraduate	<1,000	<3,750	Less than once a week	Almost every day	Student	Yes	Mass Media	Yes	Yes	No	Yes	No	Yes	Yes	No	Yes	No	Yes	No	Agree	Yes	Yes	Yes	No	Yes	Yes	Yes	No	No	Yes	Yes	Yes	Yes	No	No	Yes	Yes	No	Not Known	Not Known	Not Known	Not Known	Not Known
2019-08-05 18:40:02	Female	20–29	Saudi Arabia	Eastern Province	Married	Undergraduate	1,000-4,999	3,750 - 18,375	Almost every day	Almost every day	Employed	Yes	Mass Media	No	No	No	No	No	Yes	Yes	No	Yes	Yes	Yes	No	Agree	No	NA	NA	NA	NA	NA	Yes	No	No	No	No	No	No	No	Yes	Yes	Yes	No	Yes	Not Known	Yes	Not Known	Not Known
2019-08-05 19:27:10	Female	20–29	Other	NA	Single	Postgraduate	1,000-4,999	3,750 - 18,375	Almost every day	Almost every day	Employed	Yes	Mass Media	Yes	Yes	Yes	Yes	Yes	Yes	Yes	Not Known	Yes	Not Known	Not Known	No	Agree	Yes	Yes	Yes	Yes	Indifferent	No	Yes	Yes	No	No	No	No	Yes	No	Yes	Yes	Yes	Yes	Yes	Not Known	Yes	Yes	Not Known
2019-08-05 19:49:11	Female	20–29	Saudi Arabia	Eastern Province	Single	Undergraduate	<1,000	<3,750	Almost every day	Almost every day	Student	Yes	Other	Yes	No	Yes	Yes	No	Yes	Yes	No	Yes	No	Yes	No	Agree	Yes	Yes	Yes	Yes	Indifferent	Yes	No	Indifferent	Indifferent	Indifferent	Yes	No	Yes	No	Yes	Yes	Yes	No	Yes	Yes	Not Known	Not Known	Not Known
2019-08-05 19:57:45	Female	20–29	Middle East & North Africa	NA	Single	Undergraduate	<1,000	<3,750	Not at all	Not at all	Student	Yes	Other	Yes	No	No	Yes	Yes	Yes	Yes	Not Known	Yes	No	No	No	Disagree	Yes	Yes	Yes	Yes	Yes	Yes	Yes	No	Yes	No	No	No	No	No	No	Yes	Yes	No	Not Known	Not Known	Yes	Not Known	Not Known
2019-08-05 21:34:23	Female	15–19	Saudi Arabia	Central Province	Single	High School	<1,000	<3,750	Not at all	Almost every day	Student	Yes	Social Media	Yes	Yes	Yes	No	No	Yes	Yes	No	Yes	Yes	Yes	No	Agree	No	NA	NA	NA	NA	NA	No	No	No	No	No	No	No	Yes	Yes	Yes	Yes	Yes	No	No	No	No	No
2019-08-05 21:34:37	Female	15–19	Saudi Arabia	Central Province	Single	High School	<1,000	<3,750	Not at all	Almost every day	Student	Yes	Social Media	Yes	No	No	Yes	Not Known	Yes	Yes	No	Yes	Not Known	Yes	No	Agree	No	NA	NA	NA	NA	NA	No	No	No	No	No	No	Yes	Yes	Yes	Yes	Yes	No	Not Known	Not Known	Not Known	Yes	Not Known
2019-08-05 21:47:06	Female	15–19	Saudi Arabia	Central Province	Single	High School	<1,000	<3,750	Almost every day	Almost every day	Student	Yes	Social Media	Yes	No	No	Yes	No	Yes	Yes	No	Yes	No	No	No	Agree	No	NA	NA	NA	NA	NA	No	Indifferent	No	No	No	No	Yes	Yes	No	Yes	Yes	Yes	Yes	Yes	Not Known	Yes	Not Known
2019-08-05 22:31:39	Female	30–39	Saudi Arabia	Central Province	Single	Postgraduate	1,000-4,999	3,750 - 18,375	Almost every day	Almost every day	Employed	Yes	Mass Media	No	Not Known	No	Yes	No	Yes	Yes	Not Known	Yes	Not Known	Not Known	Yes	Agree	No	NA	NA	NA	NA	NA	Yes	No	No	No	No	No	No	No	Yes	Yes	Yes	Yes	Not Known	Not Known	Not Known	Not Known	Not Known
2019-09-05 02:42:53	Male	20–29	Saudi Arabia	Central Province	Single	Undergraduate	<1,000	<3,750	Less than once a week	Almost every day	Student	Yes	Other	Yes	Yes	No	No	No	Yes	Yes	No	Yes	No	No	No	Agree	Yes	Yes	Yes	Yes	Indifferent	Yes	No	No	No	No	No	No	Yes	No	Yes	Yes	Yes	No	Yes	Yes	Yes	Yes	Yes
2019-09-05 09:10:30	Female	> 50	Saudi Arabia	Eastern Province	Previously married (Divorced/widow)	Postgraduate	5,000-10,000	18,375 - 37,500	Less than once a week	Less than once a week	Unemployed	Yes	Booths & Seminars	Yes	Yes	No	Yes	No	Yes	Yes	Yes	Yes	Yes	Yes	No	Agree	Yes	Yes	Yes	Yes	Indifferent	Yes	No	Indifferent	Yes	No	No	Yes	Yes	No	Yes	Yes	Yes	No	Yes	Yes	Yes	Yes	Yes
2019-09-05 09:51:54	Female	> 50	Other	NA	Previously married (Divorced/widow)	Postgraduate	1,000-4,999	3,750 - 18,375	Almost every day	Almost every day	Employed	Yes	Other	Yes	No	No	Yes	No	Yes	Yes	Yes	Yes	No	Yes	No	Agree	Yes	Yes	Yes	Yes	Indifferent	Yes	No	No	No	No	No	No	Yes	No	Yes	Yes	Yes	Yes	Yes	Yes	Yes	Yes	No
2019-09-05 10:53:33	Female	40-49	Other	NA	Single	Postgraduate	1,000-4,999	3,750 - 18,375	Almost every day	At least once a week	Employed	Yes	Mass Media	Yes	Yes	No	No	No	Yes	Yes	Yes	Yes	No	No	No	Agree	Yes	Yes	Yes	Yes	Indifferent	Yes	No	Indifferent	No	No	No	No	Yes	No	No	Yes	Yes	No	Yes	Not Known	Not Known	Yes	No
2019-09-05 10:59:36	Female	30–39	Middle East & North Africa	NA	Married	Postgraduate	5,000-10,000	18,375 - 37,500	Almost every day	Less than once a week	Employed	Yes	Mass Media	Yes	Yes	No	No	No	Yes	Yes	No	Yes	No	Yes	No	Agree	Yes	Yes	Yes	Yes	Indifferent	Yes	No	No	No	No	No	No	Yes	Yes	Yes	Yes	Yes	No	Not Known	Not Known	Not Known	Not Known	No
2019-09-05 11:34:59	Male	40-49	Middle East & North Africa	NA	Married	Postgraduate	5,000-10,000	18,375 - 37,500	Almost every day	Almost every day	Employed	Yes	Peers	Yes	Yes	No	No	No	Yes	Yes	Not Known	Yes	No	Not Known	Not Known	Agree	Yes	Yes	Yes	Yes	Indifferent	Yes	No	Indifferent	Indifferent	Indifferent	No	No	No	No	No	Yes	Yes	No	Yes	Not Known	Not Known	Not Known	Not Known
2019-09-05 12:00:49	Male	> 50	Other	NA	Married	Postgraduate	>10,000	>37,500	Almost every day	Almost every day	Employed	Yes	Mass Media	Yes	Yes	No	Yes	Not Known	Yes	Yes	No	Yes	Yes	Yes	No	Agree	Yes	Yes	Yes	Yes	Indifferent	Yes	No	Yes	No	No	No	No	Yes	No	Yes	Yes	No	Yes	Yes	Not Known	Yes	Yes	No
2019-09-05 12:16:48	Male	20–29	Saudi Arabia	Southern Province	Single	Undergraduate	<1,000	<3,750	At least once a week	Almost every day	Student	Yes	Peers	No	Yes	No	Yes	No	Yes	Yes	No	Yes	Yes	Yes	Yes	Agree	No	NA	NA	NA	NA	NA	No	No	No	No	No	No	Yes	No	No	Yes	Yes	No	Not Known	Not Known	Not Known	Not Known	Not Known
2019-09-05 12:25:04	Female	> 50	Saudi Arabia	Eastern Province	Previously married (Divorced/widow)	Postgraduate	5,000-10,000	18,375 - 37,500	Almost every day	At least once a week	Unemployed	Yes	Other	Yes	Yes	No	Yes	No	Yes	Yes	Yes	Yes	No	Yes	No	Agree	No	NA	NA	NA	NA	NA	Yes	Indifferent	Yes	No	No	Yes	No	No	Yes	Yes	Yes	No	Yes	Yes	Yes	Yes	Yes
2019-09-05 12:37:21	Female	40-49	Other	NA	Married	Postgraduate	5,000-10,000	18,375 - 37,500	Almost every day	Almost every day	Employed	Yes	Mass Media	Yes	Yes	No	Yes	No	Yes	Yes	No	Yes	No	Yes	Not Known	Agree	Yes	Yes	Yes	Yes	Indifferent	Yes	No	Indifferent	Indifferent	Indifferent	No	No	Yes	Yes	No	Yes	Yes	No	Yes	Not Known	Yes	No	Yes
2019-09-05 13:08:39	Female	20–29	Saudi Arabia	Eastern Province	Single	Postgraduate	1,000-4,999	3,750 - 18,375	Almost every day	At least once a week	Employed	Yes	Other	Yes	Not Known	No	Yes	No	Yes	Yes	No	Yes	Yes	Yes	No	Disagree	Yes	Yes	Yes	No	Indifferent	Yes	No	Yes	Yes	Yes	Yes	No	No	No	No	Yes	Yes	No	Yes	Yes	Yes	Yes	Yes
2019-09-05 13:15:56	Male	30–39	Other	NA	Married	Undergraduate	1,000-4,999	3,750 - 18,375	Less than once a week	Less than once a week	Employed	Yes	Infected individual	Yes	No	No	No	No	Yes	Yes	No	Yes	No	No	No	Agree	Yes	Yes	Yes	Yes	Indifferent	Yes	No	Indifferent	Indifferent	Indifferent	No	No	Yes	No	Yes	Yes	Yes	Yes	Not Known	Not Known	Yes	Yes	No
2019-09-05 13:40:07	Female	15–19	Saudi Arabia	Central Province	Single	Undergraduate	<1,000	<3,750	Less than once a week	Almost every day	Student	Yes	Other	Yes	Yes	Yes	Yes	Yes	Yes	Yes	No	Yes	Yes	No	No	Agree	No	NA	NA	NA	NA	NA	Yes	Yes	Yes	Indifferent	No	Yes	Yes	Yes	Yes	Yes	Yes	Yes	Yes	Yes	No	No	No
2019-09-05 13:47:19	Female	40-49	Middle East & North Africa	NA	Married	Postgraduate	1,000-4,999	3,750 - 18,375	Almost every day	Almost every day	Employed	Yes	Social Media	Yes	Yes	Yes	Yes	No	Yes	Yes	No	Yes	No	Yes	No	Agree	Yes	Yes	Yes	Yes	Indifferent	Yes	Yes	No	No	No	No	No	Yes	No	Yes	Yes	Yes	No	Yes	Yes	Yes	Yes	Yes
2019-09-05 13:47:57	Male	> 50	Saudi Arabia	Central Province	Married	Postgraduate	>10,000	>37,500	Almost every day	Almost every day	Self-employed	Yes	Mass Media	Yes	Yes	No	No	No	Yes	No	No	Yes	No	Yes	Yes	Agree	No	NA	NA	NA	NA	NA	No	Yes	Yes	No	No	No	Yes	Yes	Yes	Yes	Yes	Yes	No	Yes	No	Yes	No
2019-09-05 13:51:02	Male	30–39	Other	NA	Married	Undergraduate	<1,000	<3,750	Almost every day	Not at all	Employed	No	Other	No	Not Known	Not Known	Not Known	Not Known	Not Known	Not Known	Not Known	Not Known	Not Known	Not Known	Not Known	Not Known	No	NA	NA	NA	NA	NA	Yes	Indifferent	Indifferent	Indifferent	No	No	Yes	No	No	No	Yes	No	Not Known	Not Known	Not Known	Not Known	Not Known
2019-09-05 13:59:44	Male	20–29	Saudi Arabia	Southern Province	Single	Postgraduate	1,000-4,999	3,750 - 18,375	At least once a week	Almost every day	Employed	No	Social Media	No	No	No	No	No	Yes	Yes	Not Known	Not Known	No	No	Yes	Agree	No	NA	NA	NA	NA	NA	Yes	Yes	Yes	Yes	Yes	No	No	No	No	No	No	No	No	Yes	Yes	Yes	Yes
2019-09-05 14:17:52	Male	> 50	Saudi Arabia	Central Province	Previously married (Divorced/widow)	High School	<1,000	<3,750	Not at all	Not at all	Unemployed	No	Other	No	Not Known	Not Known	Not Known	Not Known	Not Known	Not Known	Not Known	Not Known	Not Known	Not Known	Not Known	Not Known	No	NA	NA	NA	NA	NA	Yes	Indifferent	Indifferent	Indifferent	No	No	No	No	No	No	No	No	Not Known	Not Known	Not Known	Not Known	Not Known
2019-09-05 14:20:23	Female	40-49	Other	NA	Married	Postgraduate	1,000-4,999	3,750 - 18,375	Almost every day	At least once a week	Employed	Yes	Brochures & flyers	Yes	Yes	No	No	No	Yes	Yes	Yes	Yes	Yes	No	No	Agree	Yes	Yes	Yes	Yes	Indifferent	Yes	No	Yes	Yes	No	No	No	Yes	No	Yes	Yes	Yes	No	Yes	Not Known	Yes	Yes	No
2019-09-05 14:29:39	Male	30–39	Other	NA	Single	Undergraduate	<1,000	<3,750	Not at all	Almost every day	Employed	Yes	Mass Media	Yes	Not Known	Not Known	Not Known	Not Known	Yes	Yes	No	Yes	No	Not Known	Not Known	Agree	No	NA	NA	NA	NA	NA	No	Yes	Yes	No	No	No	Yes	No	No	No	Yes	No	Yes	Not Known	Yes	Yes	Not Known
2019-09-05 14:33:14	Female	15–19	Saudi Arabia	Central Province	Single	High School	<1,000	<3,750	At least once a week	Almost every day	Student	Yes	Social Media	No	Not Known	No	No	Not Known	Yes	No	Yes	Yes	No	Not Known	No	Agree	No	NA	NA	NA	NA	NA	Yes	No	Indifferent	No	No	No	Yes	Yes	Yes	No	Yes	No	Yes	No	No	Yes	No
2019-09-05 14:34:31	Male	30–39	Saudi Arabia	Central Province	Married	Postgraduate	5,000-10,000	18,375 - 37,500	Almost every day	Almost every day	Employed	No	Peers	No	Yes	No	Yes	No	Yes	Yes	Yes	Not Known	No	Yes	No	Agree	Yes	Yes	Yes	Yes	Indifferent	No	Yes	Indifferent	No	No	Yes	Yes	Yes	No	Yes	Yes	Yes	No	Yes	Yes	Yes	Yes	Yes
2019-09-05 14:49:21	Female	15–19	Saudi Arabia	Northern Province	Single	High School	5,000-10,000	18,375 - 37,500	At least once a week	Almost every day	Student	Yes	Other	Yes	Yes	Yes	Yes	Yes	No	Yes	Yes	Yes	Yes	Yes	Yes	Agree	No	NA	NA	NA	NA	NA	No	Indifferent	Yes	No	No	No	Yes	No	Yes	Yes	No	Yes	No	Yes	No	Yes	Not Known
2019-09-05 14:49:58	Male	> 50	Other	NA	Married	High School	<1,000	<3,750	Not at all	Almost every day	Employed	Yes	Other	No	Not Known	No	No	No	Yes	Yes	Not Known	Yes	Not Known	Yes	Yes	Agree	No	NA	NA	NA	NA	NA	Yes	Indifferent	Indifferent	Indifferent	No	No	Yes	No	No	Yes	Yes	No	Not Known	Not Known	Not Known	Not Known	Yes
2019-09-05 14:55:18	Female	20–29	Saudi Arabia	Central Province	Single	High School	<1,000	<3,750	Less than once a week	Almost every day	Student	Yes	Mass Media	Yes	Yes	Not Known	Yes	Not Known	Not Known	No	No	Yes	No	No	No	Not Known	No	NA	NA	NA	NA	NA	No	No	No	No	No	No	Yes	Yes	Yes	Yes	Yes	Yes	No	Not Known	Not Known	Yes	No
2019-09-05 15:01:12	Female	20–29	Other	NA	Single	Postgraduate	1,000-4,999	3,750 - 18,375	Almost every day	Almost every day	Employed	Yes	Other	Yes	Yes	No	No	No	Yes	Yes	No	Yes	Yes	Yes	No	Agree	Yes	Yes	Yes	Yes	Indifferent	Yes	No	No	No	No	No	No	Yes	No	No	Yes	Yes	Yes	No	Yes	Yes	Yes	Yes
2019-09-05 15:01:42	Female	20–29	Saudi Arabia	Eastern Province	Single	Undergraduate	<1,000	<3,750	Less than once a week	Almost every day	Student	Yes	Peers	Yes	Yes	No	No	No	Yes	Yes	No	Yes	Not Known	Yes	No	Agree	No	NA	NA	NA	NA	NA	No	No	No	No	No	No	Yes	No	Yes	Yes	Yes	No	Not Known	Not Known	Not Known	Not Known	Yes
2019-09-05 15:13:20	Female	30–39	Other	NA	Married	Postgraduate	1,000-4,999	3,750 - 18,375	At least once a week	Not at all	Employed	Yes	Mass Media	Yes	Yes	No	Yes	No	Yes	Yes	Yes	Yes	Yes	Yes	No	Agree	Yes	Yes	Yes	Yes	Indifferent	Yes	Yes	Yes	Indifferent	No	Yes	No	Yes	No	No	Yes	Yes	No	Yes	Yes	Yes	No	No
2019-09-05 15:14:56	Female	30–39	Other	NA	Married	Postgraduate	1,000-4,999	3,750 - 18,375	Almost every day	Almost every day	Employed	Yes	Brochures & flyers	Yes	No	No	No	No	Yes	Yes	No	Yes	No	Yes	No	Agree	Yes	Yes	Yes	Yes	Indifferent	Yes	No	No	No	No	No	No	Yes	Yes	Yes	Yes	Yes	Yes	Yes	Yes	No	Yes	Yes
2019-09-05 15:18:29	Female	20–29	Saudi Arabia	Central Province	Single	Postgraduate	1,000-4,999	3,750 - 18,375	Less than once a week	Almost every day	Employed	Yes	Booths & Seminars	No	Yes	No	No	No	Yes	Yes	No	Not Known	No	Yes	Not Known	Agree	Yes	Yes	Yes	Yes	Indifferent	Yes	Yes	No	No	No	No	No	Yes	Yes	Yes	Yes	Yes	Yes	Not Known	Not Known	Yes	Yes	Not Known
2019-09-05 15:24:39	Female	30–39	Other	NA	Married	Postgraduate	<1,000	<3,750	Almost every day	Almost every day	Employed	Yes	Other	Yes	Yes	Yes	Yes	Yes	Yes	Yes	Yes	Yes	Yes	Yes	No	Agree	Yes	Yes	Yes	Yes	Yes	Yes	Yes	No	Indifferent	No	No	No	Yes	No	No	Yes	Yes	No	Yes	No	Yes	No	Yes
2019-09-05 15:26:05	Female	30–39	Other	NA	Single	Postgraduate	<1,000	<3,750	Almost every day	Almost every day	Employed	Yes	Social Media	Yes	Yes	No	Yes	No	Yes	Yes	Yes	Yes	No	Yes	No	Agree	Yes	Yes	Yes	Yes	Yes	No	No	No	No	No	No	No	No	No	No	Yes	Yes	Yes	Yes	Yes	Yes	No	Yes
2019-09-05 15:36:18	Male	30–39	GCC countries	NA	Married	Postgraduate	>10,000	>37,500	At least once a week	At least once a week	Employed	Yes	Other	Yes	Yes	No	Yes	No	Yes	Yes	No	Yes	No	Yes	No	Agree	Yes	Yes	Yes	Yes	Indifferent	Yes	No	No	No	No	No	No	Yes	No	Yes	Yes	Yes	Yes	Yes	Yes	No	Yes	No
2019-09-05 16:04:32	Male	15–19	Saudi Arabia	Southern Province	Single	Primary Education	<1,000	<3,750	Not at all	Not at all	Student	Yes	Brochures & flyers	Yes	Yes	No	No	Yes	Yes	No	Yes	No	Yes	Yes	Not Known	Agree	Yes	Yes	Yes	No	Indifferent	Yes	Yes	No	Yes	No	Yes	Yes	No	No	Yes	Yes	No	Yes	No	No	Yes	No	No
2019-09-05 16:18:36	Female	15–19	Saudi Arabia	Central Province	Single	Undergraduate	<1,000	<3,750	Not at all	Almost every day	Student	Yes	Other	Yes	No	Not Known	Yes	Yes	Yes	Yes	No	Yes	No	Yes	No	Agree	No	NA	NA	NA	NA	NA	Yes	Indifferent	No	No	No	No	Yes	No	No	Yes	Yes	No	Yes	Not Known	Yes	Not Known	Not Known
2019-09-05 17:01:29	Female	15–19	Saudi Arabia	Western Province	Single	High School	<1,000	<3,750	Less than once a week	Almost every day	Student	Yes	Social Media	Yes	Yes	No	Not Known	No	Yes	Yes	No	Yes	Not Known	Not Known	No	Agree	No	NA	NA	NA	NA	NA	Yes	No	No	No	No	No	No	No	Yes	Yes	Yes	Yes	Yes	Yes	No	Not Known	Yes
2019-09-05 19:42:32	Female	15–19	Other	NA	Single	High School	5,000-10,000	18,375 - 37,500	Less than once a week	Almost every day	Student	Yes	Other	No	Not Known	Not Known	Not Known	Not Known	Not Known	Not Known	No	Not Known	Not Known	Not Known	Yes	Not Known	No	NA	NA	NA	NA	NA	No	Indifferent	Indifferent	No	No	No	Yes	Yes	Yes	Yes	Yes	No	Not Known	Yes	Not Known	Not Known	Not Known
2019-09-05 20:44:16	Female	20–29	Saudi Arabia	Central Province	Single	Undergraduate	<1,000	<3,750	Not at all	Almost every day	Student	Yes	Social Media	Yes	Yes	No	Yes	No	Yes	Yes	No	Yes	No	Yes	No	Agree	Yes	Yes	Yes	Yes	Yes	Yes	Yes	Indifferent	Indifferent	No	No	No	Yes	No	No	Yes	Yes	No	Yes	Yes	Yes	Yes	Yes
2019-09-05 20:48:10	Female	20–29	Saudi Arabia	Central Province	Single	Undergraduate	<1,000	<3,750	Not at all	Almost every day	Student	Yes	Social Media	Yes	Yes	Yes	Yes	Yes	Yes	Yes	No	Yes	No	Yes	No	Agree	Yes	Yes	Yes	Yes	Yes	Yes	Yes	Indifferent	Indifferent	Indifferent	No	No	Yes	No	No	Yes	Yes	No	Yes	Yes	Yes	Yes	Yes
2019-10-05 02:42:01	Female	20–29	Saudi Arabia	Central Province	Single	Undergraduate	5,000-10,000	18,375 - 37,500	Almost every day	Almost every day	Student	Yes	Other	No	Yes	No	No	Yes	Yes	Yes	No	Yes	Yes	No	Yes	Agree	Yes	Yes	Yes	Yes	Indifferent	Yes	No	No	No	No	No	No	Yes	No	No	Yes	Yes	No	Not Known	Yes	Yes	Yes	No
2019-10-05 03:21:40	Female	> 50	Saudi Arabia	Eastern Province	Married	Primary Education	1,000-4,999	3,750 - 18,375	At least once a week	At least once a week	Self-employed	Yes	Mass Media	Yes	Yes	Yes	No	No	No	No	Not Known	Yes	No	Not Known	Not Known	Agree	Yes	No	No	Yes	Yes	Yes	No	No	No	No	No	No	Yes	No	No	Yes	Yes	Yes	No	Not Known	No	No	No
2019-10-05 17:53:16	Female	15–19	Other	NA	Single	Undergraduate	<1,000	<3,750	Almost every day	Almost every day	Student	Yes	Other	Yes	Yes	No	No	No	Yes	Yes	Yes	Yes	No	No	No	Agree	Yes	Yes	Yes	Yes	Indifferent	Yes	Yes	No	No	No	No	No	Yes	No	No	Yes	Yes	No	Yes	Not Known	Yes	No	Not Known
2019-10-05 17:55:57	Female	20–29	Other	NA	Single	Undergraduate	<1,000	<3,750	Almost every day	Almost every day	Student	Yes	Other	Yes	Yes	No	No	No	Yes	Yes	Yes	Yes	No	No	No	Agree	Yes	Yes	Yes	Yes	Indifferent	Yes	Yes	Indifferent	No	No	No	No	Yes	No	No	Yes	Yes	No	Yes	Not Known	Yes	No	Not Known
2019-10-05 20:36:45	Female	20–29	Saudi Arabia	Central Province	Single	Undergraduate	5,000-10,000	18,375 - 37,500	Almost every day	Almost every day	Student	Yes	Other	No	Yes	No	No	Yes	Yes	Yes	No	Yes	Yes	No	Yes	Agree	Yes	Yes	Yes	Yes	Indifferent	Yes	No	No	No	No	No	No	Yes	No	No	Yes	Yes	No	Not Known	Yes	Yes	Yes	No
2019-10-05 23:40:01	Male	15–19	Other	NA	Single	High School	<1,000	<3,750	Almost every day	Almost every day	Student	Yes	Mass Media	Yes	Yes	No	No	No	Yes	Yes	Yes	Yes	No	Yes	Yes	Agree	No	NA	NA	NA	NA	NA	Yes	No	Yes	No	No	Yes	Yes	No	Yes	Yes	No	Yes	Yes	No	Yes	Yes	Yes
2019-11-05 01:03:19	Male	20–29	Saudi Arabia	Central Province	Single	Postgraduate	1,000-4,999	3,750 - 18,375	Less than once a week	Almost every day	Employed	Yes	Other	Yes	Yes	Yes	Yes	No	Yes	Yes	No	Yes	Yes	Not Known	No	Agree	Yes	Yes	Yes	Yes	Indifferent	Yes	No	Indifferent	No	No	No	No	Yes	No	Yes	Yes	Yes	Yes	Yes	Yes	No	Yes	No
2019-11-05 01:06:39	Male	20–29	Saudi Arabia	Central Province	Single	Postgraduate	<1,000	<3,750	Not at all	Almost every day	Self-employed	Yes	Peers	Yes	Yes	No	No	No	Yes	Not Known	Not Known	Yes	No	No	No	Agree	Yes	Yes	Yes	Yes	Indifferent	Yes	No	Indifferent	Indifferent	No	No	No	Yes	Yes	Yes	Yes	Yes	No	Yes	Yes	Yes	Not Known	Not Known
2019-11-05 02:09:21	Male	20–29	Saudi Arabia	Central Province	Single	Postgraduate	1,000-4,999	3,750 - 18,375	Less than once a week	Almost every day	Employed	Yes	Other	Yes	Yes	No	No	No	Yes	Yes	No	Yes	No	No	No	Agree	Yes	Yes	Yes	Yes	Indifferent	Yes	No	Indifferent	Indifferent	No	No	No	Yes	Yes	Yes	Yes	Yes	Yes	Yes	Yes	Yes	Yes	Yes
2019-11-05 19:59:17	Male	30–39	GCC countries	NA	Married	Undergraduate	5,000-10,000	18,375 - 37,500	At least once a week	Almost every day	Employed	Yes	Social Media	Yes	No	No	No	No	Yes	Yes	No	Yes	Yes	Not Known	Yes	Agree	No	NA	NA	NA	NA	NA	No	No	No	No	Yes	Yes	Yes	No	No	Yes	Yes	Yes	Yes	Not Known	No	No	Yes
2019-11-05 20:21:05	Male	20–29	Middle East & North Africa	NA	Single	Undergraduate	1,000-4,999	3,750 - 18,375	Almost every day	Almost every day	Employed	Yes	Social Media	Yes	Yes	No	No	No	No	Yes	Yes	No	Yes	Not Known	Not Known	Agree	No	NA	NA	NA	NA	NA	No	Yes	No	No	No	No	Yes	No	Yes	Yes	Yes	Yes	Not Known	Yes	Yes	No	Not Known
2019-11-05 20:39:51	Female	20–29	Saudi Arabia	Central Province	Single	Undergraduate	1,000-4,999	3,750 - 18,375	Not at all	Almost every day	Employed	Yes	Booths & Seminars	Yes	Yes	No	No	No	No	Yes	No	Yes	No	Yes	No	Agree	No	NA	NA	NA	NA	NA	Yes	No	No	No	Yes	Yes	Yes	No	Yes	Yes	Yes	No	Not Known	Yes	Yes	Yes	Yes
2019-11-05 20:43:22	Female	20–29	Saudi Arabia	Central Province	Single	Undergraduate	1,000-4,999	3,750 - 18,375	Not at all	Almost every day	Employed	Yes	Social Media	Yes	No	No	Yes	No	Yes	Yes	Yes	Yes	Yes	Not Known	No	Agree	No	NA	NA	NA	NA	NA	Yes	Yes	No	No	Yes	Yes	No	No	No	Yes	Yes	Yes	No	Not Known	No	Yes	Yes
2019-12-05 01:09:55	Female	15–19	Middle East & North Africa	NA	Single	Undergraduate	<1,000	<3,750	Almost every day	Almost every day	Student	Yes	Social Media	Yes	Not Known	Not Known	No	No	Yes	Yes	No	Not Known	Not Known	Not Known	Yes	Agree	No	NA	NA	NA	NA	NA	No	Yes	Yes	Indifferent	No	No	Yes	Yes	No	Yes	Yes	No	Yes	Yes	Yes	Not Known	No
2019-12-05 06:09:31	Male	30–39	Other	NA	Married	Postgraduate	5,000-10,000	18,375 - 37,500	At least once a week	Almost every day	Employed	Yes	Other	Yes	No	No	No	No	Yes	Yes	No	Yes	No	Yes	Yes	Agree	Yes	Yes	Yes	Yes	Indifferent	No	No	No	No	No	No	No	Yes	Yes	Yes	No	Yes	No	Yes	Yes	Yes	Yes	No
2019-12-05 11:54:23	Male	20–29	Other	NA	Single	Postgraduate	1,000-4,999	3,750 - 18,375	Almost every day	Almost every day	Employed	Yes	Booths & Seminars	Yes	Yes	Yes	Yes	No	Yes	Yes	No	Yes	No	Yes	Yes	Agree	Yes	Yes	Yes	Yes	Indifferent	Yes	No	No	No	No	No	No	Yes	Yes	Yes	Yes	Yes	No	Yes	No	Yes	No	Yes
2019-12-05 12:01:07	Male	30–39	Saudi Arabia	Central Province	Married	Postgraduate	1,000-4,999	3,750 - 18,375	Almost every day	Almost every day	Employed	Yes	Peers	Yes	Yes	Yes	Yes	No	Yes	Yes	Yes	Yes	No	Not Known	Not Known	Agree	Yes	Yes	Yes	Yes	Yes	No	Yes	Indifferent	Indifferent	Indifferent	Yes	Yes	Yes	No	Yes	Yes	Yes	No	Yes	Yes	Yes	Yes	No
2019-12-05 13:37:26	Female	30–39	Other	NA	Married	Postgraduate	1,000-4,999	3,750 - 18,375	Almost every day	Almost every day	Employed	No	Booths & Seminars	Yes	Yes	No	Yes	No	Yes	Yes	No	Yes	No	Yes	No	Agree	Yes	No	Yes	Yes	Yes	No	Yes	Yes	No	No	No	Yes	Yes	No	No	No	Yes	No	Yes	Not Known	Yes	No	No
2019-12-05 13:55:04	Male	20–29	Saudi Arabia	Western Province	Single	Postgraduate	>10,000	>37,500	Almost every day	Almost every day	Employed	Yes	Other	Yes	No	No	No	No	Yes	Yes	No	Yes	Yes	Yes	No	Agree	Yes	Yes	Yes	Yes	Indifferent	Yes	No	No	No	No	No	No	Yes	No	Yes	Yes	Yes	Yes	Yes	Yes	Not Known	Yes	Not Known
2019-12-05 14:24:17	Male	> 50	Other	NA	Married	Postgraduate	1,000-4,999	3,750 - 18,375	At least once a week	Almost every day	Employed	Yes	Mass Media	Yes	No	No	No	No	Yes	Yes	No	Yes	No	Yes	No	Agree	Yes	Yes	Yes	Yes	Indifferent	Yes	No	No	No	No	No	No	Yes	No	Yes	Yes	Yes	No	Yes	Yes	Yes	Yes	Yes
2019-12-05 14:27:26	Female	30–39	Other	NA	Married	Postgraduate	1,000-4,999	3,750 - 18,375	Almost every day	Almost every day	Employed	Yes	Booths & Seminars	Yes	Yes	No	No	No	Yes	Yes	No	Yes	No	Yes	No	Agree	Yes	Yes	Yes	Yes	Indifferent	Yes	Yes	No	No	No	No	No	Yes	No	Yes	Yes	Yes	No	No	Yes	Yes	Yes	Yes
2019-12-05 14:36:42	Female	20–29	Saudi Arabia	Central Province	Single	Undergraduate	<1,000	<3,750	Not at all	Almost every day	Self-employed	Yes	Other	No	Yes	Not Known	Not Known	No	Yes	Yes	No	Yes	Not Known	Not Known	Yes	Agree	Yes	Yes	No	Yes	Yes	No	Yes	No	No	No	Yes	No	Yes	No	No	Yes	Yes	No	Yes	Not Known	Yes	Not Known	Yes
2019-12-05 14:58:53	Female	30–39	Other	NA	Married	Postgraduate	<1,000	<3,750	Almost every day	Almost every day	Employed	Yes	Peers	Yes	Yes	Yes	Yes	Yes	Yes	Yes	Yes	Yes	No	Yes	No	Agree	Yes	Yes	Yes	Yes	Yes	No	Yes	Yes	Yes	Yes	No	No	No	No	No	Yes	Yes	No	Yes	No	Yes	No	Yes
2019-12-05 15:15:13	Female	30–39	Other	NA	Married	Undergraduate	<1,000	<3,750	Almost every day	Almost every day	Employed	No	Other	No	Not Known	Not Known	Not Known	Not Known	Not Known	Not Known	Not Known	Not Known	Not Known	Not Known	Not Known	Not Known	No	NA	NA	NA	NA	NA	Yes	Yes	No	No	No	No	No	No	No	Yes	Yes	Yes	Yes	Yes	Yes	No	Yes
2019-12-05 15:18:50	Female	20–29	Other	NA	Married	High School	<1,000	<3,750	Almost every day	Almost every day	Employed	Yes	Infected individual	Yes	Yes	No	No	No	Yes	Yes	Yes	Yes	Yes	Yes	No	Agree	No	NA	NA	NA	NA	NA	Yes	No	No	Indifferent	Yes	Yes	Yes	No	No	Yes	Yes	No	Yes	No	No	No	Yes
2019-12-05 15:22:30	Male	15–19	Other	NA	Single	High School	<1,000	<3,750	Almost every day	Almost every day	Student	Yes	Mass Media	No	Yes	No	Yes	No	Yes	Yes	No	Yes	No	Yes	Yes	Agree	No	NA	NA	NA	NA	NA	No	No	No	No	Yes	No	Yes	No	Yes	Yes	Yes	No	Not Known	Not Known	Not Known	Not Known	Not Known
2019-12-05 15:35:10	Female	20–29	Saudi Arabia	Northern Province	Single	Undergraduate	<1,000	<3,750	Less than once a week	Almost every day	Student	Yes	Social Media	No	Yes	Not Known	Not Known	Not Known	Yes	Yes	No	Yes	No	Yes	Not Known	Agree	No	NA	NA	NA	NA	NA	No	No	No	No	No	No	Yes	No	Yes	Yes	Yes	No	Not Known	Yes	Not Known	Not Known	Not Known
2019-12-05 16:11:12	Female	15–19	Saudi Arabia	Central Province	Single	High School	<1,000	<3,750	Not at all	Almost every day	Student	Yes	Mass Media	Yes	No	No	No	No	Yes	Yes	No	Yes	No	Not Known	No	Agree	No	NA	NA	NA	NA	NA	No	No	No	Yes	No	No	Yes	No	Yes	Yes	Yes	No	Not Known	Not Known	Not Known	Not Known	Not Known
2019-12-05 16:49:33	Female	20–29	Saudi Arabia	Central Province	Single	Undergraduate	<1,000	<3,750	Less than once a week	Almost every day	Student	Yes	Other	Yes	No	No	No	No	Not Known	No	No	No	Not Known	No	Yes	Agree	Yes	Yes	No	Yes	Indifferent	No	No	Indifferent	No	No	No	No	Yes	No	Yes	Yes	Yes	Yes	Yes	Not Known	No	Not Known	Not Known
2019-12-05 19:25:40	Male	20–29	Saudi Arabia	Eastern Province	Single	Postgraduate	1,000-4,999	3,750 - 18,375	At least once a week	Almost every day	Employed	Yes	Other	Yes	Yes	No	No	No	Yes	Yes	Yes	Yes	No	Yes	No	Agree	Yes	Yes	Yes	Yes	Indifferent	Yes	Yes	No	No	No	No	No	No	No	Yes	Yes	Yes	No	Yes	Yes	Yes	Yes	Yes
2019-12-05 19:29:29	Male	20–29	Saudi Arabia	Eastern Province	Single	Postgraduate	1,000-4,999	3,750 - 18,375	At least once a week	Almost every day	Employed	Yes	Other	Yes	Yes	No	No	No	Yes	Yes	Yes	Yes	No	Yes	No	Agree	Yes	Yes	Yes	Yes	Indifferent	Yes	Yes	No	No	No	No	No	No	No	Yes	Yes	Yes	No	Yes	Yes	Yes	Yes	Yes
2019-12-05 19:58:30	Female	15–19	Saudi Arabia	Central Province	Single	High School	<1,000	<3,750	Almost every day	Not at all	Student	Yes	Social Media	No	Not Known	Not Known	Yes	Not Known	Yes	Yes	Not Known	Not Known	Not Known	Not Known	No	Agree	No	NA	NA	NA	NA	NA	Yes	Yes	Yes	Yes	Yes	Yes	Yes	No	Yes	Yes	Yes	No	Not Known	Not Known	Not Known	Not Known	Not Known
5/13/2019 1:54:16	Male	15–19	Middle East & North Africa	NA	Single	High School	<1,000	<3,750	Not at all	Almost every day	Student	No	Other	No	Yes	Yes	Yes	Yes	Yes	Yes	Not Known	Yes	No	Not Known	No	Agree	No	NA	NA	NA	NA	NA	Yes	Yes	No	Yes	Yes	Yes	Yes	No	Yes	No	No	No	No	Not Known	No	Yes	Yes
5/13/2019 6:14:57	Male	30–39	Saudi Arabia	Southern Province	Married	Undergraduate	>10,000	>37,500	At least once a week	At least once a week	Self-employed	Yes	Other	No	No	No	No	No	Yes	Yes	No	Yes	Not Known	Not Known	No	Agree	No	NA	NA	NA	NA	NA	No	No	No	No	No	Yes	Yes	Yes	Yes	Yes	Yes	Yes	Not Known	Not Known	Yes	Yes	Yes
5/13/2019 6:18:55	Male	20–29	Middle East & North Africa	NA	Single	Undergraduate	1,000-4,999	3,750 - 18,375	Almost every day	Almost every day	Employed	Yes	Social Media	Yes	Not Known	No	No	No	Yes	Yes	Not Known	Yes	No	Not Known	No	Agree	No	NA	NA	NA	NA	NA	No	No	No	No	No	No	Yes	No	Yes	Yes	Yes	Yes	Yes	Yes	Yes	Yes	Yes
5/13/2019 6:25:53	Male	40-49	Saudi Arabia	Central Province	Single	Postgraduate	>10,000	>37,500	Almost every day	Almost every day	Self-employed	Yes	Brochures & flyers	Yes	Yes	No	No	No	No	Yes	Not Known	Yes	No	Yes	No	Agree	Yes	Yes	Yes	Yes	Indifferent	Yes	No	No	No	No	No	No	Yes	Yes	Yes	Yes	Yes	No	Yes	Yes	Yes	Yes	Yes
5/13/2019 6:29:45	Female	20–29	Middle East & North Africa	NA	Single	High School	<1,000	<3,750	Less than once a week	Almost every day	Student	Yes	Mass Media	No	Yes	No	No	No	Yes	Yes	No	Yes	Not Known	Not Known	No	Agree	No	NA	NA	NA	NA	NA	Yes	Yes	Yes	Yes	Yes	No	No	Yes	Yes	Yes	Yes	No	Not Known	Not Known	Not Known	Not Known	Not Known
5/13/2019 6:34:10	Male	> 50	Saudi Arabia	Northern Province	Married	Postgraduate	>10,000	>37,500	Less than once a week	Less than once a week	Self-employed	Yes	Peers	Yes	Yes	No	Not Known	No	Yes	Yes	No	Yes	Yes	Yes	No	Agree	No	NA	NA	NA	NA	NA	Yes	No	Indifferent	Indifferent	No	Yes	No	No	Yes	Yes	Yes	Yes	No	Not Known	Not Known	Yes	Not Known
5/13/2019 6:40:01	Male	30–39	GCC countries	NA	Married	Undergraduate	1,000-4,999	3,750 - 18,375	Less than once a week	At least once a week	Employed	No	Brochures & flyers	Yes	No	No	No	No	Not Known	Yes	No	Yes	Yes	Yes	No	Agree	No	NA	NA	NA	NA	NA	No	Yes	Indifferent	Indifferent	No	No	Yes	No	Yes	Yes	Yes	No	Yes	Yes	Not Known	Yes	Not Known
5/13/2019 6:44:26	Female	15–19	GCC countries	NA	Single	High School	<1,000	<3,750	Not at all	Almost every day	Student	Yes	Social Media	No	Yes	No	Yes	No	Yes	Yes	No	No	Yes	Not Known	No	Agree	No	NA	NA	NA	NA	NA	Yes	Yes	No	No	Yes	No	No	Yes	Yes	Yes	Yes	Yes	Not Known	Yes	Not Known	Yes	Not Known
5/13/2019 6:48:26	Male	30–39	Middle East & North Africa	NA	Married	Undergraduate	5,000-10,000	18,375 - 37,500	Less than once a week	At least once a week	Employed	Yes	Peers	Yes	Yes	No	No	No	Yes	Yes	Yes	No	Yes	Yes	No	Agree	No	NA	NA	NA	NA	NA	No	Indifferent	No	Indifferent	No	No	Yes	No	Yes	Yes	Yes	Yes	Yes	Yes	Yes	Yes	Yes
5/13/2019 11:16:42	Female	40-49	Other	NA	Married	Undergraduate	1,000-4,999	3,750 - 18,375	Almost every day	Not at all	Employed	Yes	Other	Yes	Yes	No	No	No	Yes	Yes	No	Yes	No	Yes	No	Agree	Yes	Yes	Yes	Yes	Indifferent	Yes	No	No	No	No	No	No	Yes	No	No	Yes	Yes	No	Not Known	Not Known	Not Known	Not Known	No
5/13/2019 11:17:34	Male	30–39	Middle East & North Africa	NA	Married	Postgraduate	1,000-4,999	3,750 - 18,375	At least once a week	Not at all	Employed	Yes	Other	Yes	Yes	No	Yes	No	Yes	Yes	No	Yes	No	No	Not Known	Agree	Yes	No	No	No	Yes	No	Yes	Indifferent	Indifferent	Indifferent	Yes	Yes	No	No	No	Yes	Yes	No	Yes	Not Known	Yes	Not Known	Not Known
5/13/2019 11:23:48	Male	30–39	Other	NA	Married	Postgraduate	5,000-10,000	18,375 - 37,500	Less than once a week	Almost every day	Employed	Yes	Mass Media	Yes	Yes	No	No	No	Yes	Yes	No	Yes	No	Yes	No	Agree	Yes	Yes	Yes	Yes	Indifferent	Yes	No	No	No	No	No	No	Yes	No	Yes	Yes	Yes	No	Yes	Yes	Yes	Not Known	Yes
5/13/2019 11:30:16	Female	> 50	Other	NA	Single	Postgraduate	5,000-10,000	18,375 - 37,500	Almost every day	Almost every day	Employed	Yes	Booths & Seminars	Yes	Yes	No	No	No	Yes	Yes	No	Yes	No	Yes	No	Agree	Yes	Yes	Yes	Yes	Indifferent	Yes	No	No	No	No	Yes	No	Yes	No	No	Yes	Yes	No	Yes	No	Yes	Yes	Yes
5/13/2019 11:51:11	Male	20–29	Middle East & North Africa	NA	Single	Undergraduate	1,000-4,999	3,750 - 18,375	Almost every day	Almost every day	Employed	Yes	Other	No	Yes	No	No	No	Yes	Yes	No	Yes	No	Not Known	No	Agree	Yes	Yes	No	Yes	Indifferent	Yes	No	No	No	No	No	No	Yes	Yes	Yes	Yes	Yes	Yes	Not Known	Yes	Yes	Yes	No
5/13/2019 12:00:52	Male	40-49	Saudi Arabia	Central Province	Married	Postgraduate	1,000-4,999	3,750 - 18,375	Almost every day	Almost every day	Employed	Yes	Other	Yes	Yes	No	No	No	Yes	Yes	No	Yes	No	No	No	Agree	Yes	Yes	Yes	Yes	Indifferent	Yes	No	No	No	No	No	No	Yes	No	Yes	Yes	Yes	Yes	Yes	Yes	No	Yes	Not Known
5/13/2019 12:05:59	Female	40-49	Other	NA	Single	Postgraduate	1,000-4,999	3,750 - 18,375	Almost every day	Almost every day	Employed	Yes	Infected individual	Yes	Yes	No	No	No	Yes	Yes	Yes	Yes	No	Yes	No	Agree	Yes	Yes	Yes	Yes	Indifferent	Yes	No	No	No	No	No	No	Yes	No	Yes	Yes	Yes	Yes	Yes	Yes	No	Yes	No
5/13/2019 12:15:28	Male	40-49	Other	NA	Single	Postgraduate	1,000-4,999	3,750 - 18,375	Almost every day	Almost every day	Employed	Yes	Other	Yes	No	No	No	No	Yes	Yes	No	Yes	No	Yes	No	Agree	Yes	Yes	Yes	Yes	Indifferent	Yes	No	Indifferent	No	Indifferent	No	No	Yes	Yes	Yes	Yes	Yes	No	Yes	Yes	Yes	Yes	No
5/13/2019 12:25:15	Female	20–29	Saudi Arabia	Central Province	Single	Postgraduate	1,000-4,999	3,750 - 18,375	Almost every day	Almost every day	Employed	Yes	Brochures & flyers	Yes	Yes	Yes	No	No	Yes	Yes	No	Yes	No	No	Yes	Agree	Yes	Yes	Yes	Yes	Yes	Yes	Yes	No	No	Indifferent	No	No	No	No	Yes	Yes	Yes	No	Yes	Yes	Yes	Yes	Yes
5/13/2019 12:35:19	Female	20–29	Saudi Arabia	Central Province	Married	Primary Education	1,000-4,999	3,750 - 18,375	Not at all	Less than once a week	Employed	Yes	Other	Yes	No	No	Not Known	No	Yes	Yes	No	Yes	Not Known	No	Not Known	Agree	Yes	Yes	Yes	No	Indifferent	Yes	Yes	No	No	No	No	No	Yes	No	Yes	Yes	Yes	No	Yes	Not Known	Yes	Not Known	Yes
5/13/2019 12:44:04	Female	20–29	Saudi Arabia	Southern Province	Single	Postgraduate	1,000-4,999	3,750 - 18,375	At least once a week	Almost every day	Employed	Yes	Infected individual	Yes	Not Known	No	No	No	Yes	Yes	Not Known	Yes	No	Yes	No	Agree	Yes	No	No	No	Indifferent	No	No	No	No	Yes	Yes	Yes	Yes	No	No	Yes	Yes	No	Yes	Not Known	Yes	Not Known	No
5/13/2019 12:50:16	Female	30–39	Saudi Arabia	Western Province	Married	Postgraduate	1,000-4,999	3,750 - 18,375	Almost every day	Almost every day	Employed	Yes	Mass Media	No	Yes	Not Known	Not Known	No	Yes	Yes	No	Yes	No	Not Known	Not Known	Not Known	Yes	No	No	No	Indifferent	No	No	Indifferent	Indifferent	Indifferent	No	No	Yes	No	No	Yes	Yes	Yes	Yes	Not Known	Yes	Not Known	Not Known
5/13/2019 12:58:52	Female	30–39	Saudi Arabia	Central Province	Single	Postgraduate	1,000-4,999	3,750 - 18,375	Almost every day	Almost every day	Employed	Yes	Brochures & flyers	Yes	Yes	No	Yes	No	Yes	Yes	Yes	Yes	No	Yes	No	Agree	Yes	Yes	Yes	No	Yes	No	Yes	No	No	No	Yes	Yes	No	No	Yes	Yes	Yes	No	Yes	Yes	Not Known	Yes	Not Known
5/13/2019 13:07:06	Male	20–29	Saudi Arabia	Southern Province	Married	Postgraduate	>10,000	>37,500	At least once a week	Almost every day	Employed	Yes	Other	Yes	Yes	No	Yes	No	Yes	Yes	No	Yes	No	Yes	No	Agree	Yes	Yes	Yes	Yes	Yes	Yes	No	No	No	No	No	No	Yes	No	No	Yes	Yes	Yes	Yes	Yes	Yes	Yes	Yes
5/13/2019 13:41:35	Female	40-49	Saudi Arabia	Western Province	Married	Postgraduate	1,000-4,999	3,750 - 18,375	Almost every day	Less than once a week	Employed	Yes	Social Media	No	Not Known	Yes	Not Known	Not Known	Yes	Yes	Not Known	Yes	Yes	Not Known	No	Agree	Yes	No	No	No	Indifferent	No	Yes	Yes	Indifferent	Yes	No	Yes	No	No	Yes	Yes	Yes	Yes	No	Yes	Yes	Not Known	No
5/13/2019 13:50:16	Female	> 50	Other	NA	Married	Postgraduate	1,000-4,999	3,750 - 18,375	Almost every day	Almost every day	Employed	Yes	Other	Yes	Yes	No	Yes	No	Yes	Yes	No	Yes	No	No	No	Agree	Yes	Yes	Yes	Yes	Yes	Yes	No	No	No	No	No	No	Yes	Yes	Yes	Yes	Yes	Yes	Not Known	Yes	Not Known	Yes	Not Known
5/13/2019 13:50:22	Male	20–29	Saudi Arabia	Central Province	Single	Undergraduate	1,000-4,999	3,750 - 18,375	At least once a week	Almost every day	Employed	Yes	Social Media	Yes	Yes	Yes	Yes	No	Yes	Yes	Yes	Yes	Yes	Yes	Yes	Agree	Yes	Yes	Yes	Yes	Yes	Yes	Yes	Indifferent	Yes	Yes	No	Yes	Yes	Yes	Yes	No	Yes	Yes	Yes	Yes	Yes	Yes	Yes
5/13/2019 13:58:45	Male	> 50	Other	NA	Married	Postgraduate	>10,000	>37,500	Almost every day	At least once a week	Employed	Yes	Mass Media	Yes	Yes	No	Yes	No	Yes	Yes	No	Yes	Yes	Yes	No	Agree	Yes	Yes	Yes	Yes	Indifferent	Yes	No	Indifferent	Indifferent	Indifferent	No	No	No	No	No	Yes	Yes	Yes	Yes	Not Known	Yes	Yes	No
5/13/2019 14:09:50	Female	30–39	Other	NA	Married	Undergraduate	1,000-4,999	3,750 - 18,375	At least once a week	At least once a week	Employed	Yes	Other	Yes	Yes	No	No	No	Yes	Yes	No	Yes	No	Yes	No	Agree	Yes	Yes	Yes	Yes	Indifferent	Yes	No	No	No	No	No	No	Yes	No	Yes	Yes	Yes	No	Yes	Yes	Yes	No	Yes
5/13/2019 14:11:23	Male	40-49	Saudi Arabia	Central Province	Married	Postgraduate	>10,000	>37,500	Less than once a week	At least once a week	Employed	Yes	Brochures & flyers	Yes	Yes	No	Yes	No	Yes	Yes	No	Yes	No	No	No	Agree	Yes	Yes	Yes	Yes	Indifferent	Yes	No	No	No	No	No	No	Yes	No	Yes	Yes	Yes	No	Yes	Not Known	Yes	Not Known	Yes
5/13/2019 14:21:22	Male	20–29	Saudi Arabia	Central Province	Single	Undergraduate	1,000-4,999	3,750 - 18,375	Almost every day	Almost every day	Employed	Yes	Infected individual	Yes	Yes	No	No	No	Yes	Yes	No	Yes	No	Not Known	No	Agree	Yes	Yes	Yes	Yes	Indifferent	Yes	No	No	No	No	No	No	Yes	No	Yes	Yes	Yes	No	Yes	Yes	Not Known	No	Yes
5/13/2019 14:23:16	Male	30–39	Saudi Arabia	Central Province	Married	Postgraduate	1,000-4,999	3,750 - 18,375	Less than once a week	Almost every day	Employed	Yes	Social Media	No	Not Known	Yes	Yes	Yes	Yes	Yes	No	Yes	No	No	Not Known	Agree	Yes	Yes	Yes	Yes	Indifferent	Yes	No	No	Yes	Indifferent	No	Yes	Yes	No	No	Yes	Yes	No	Yes	Not Known	Yes	Not Known	Not Known
5/13/2019 14:28:19	Female	40-49	Middle East & North Africa	NA	Married	Undergraduate	5,000-10,000	18,375 - 37,500	Less than once a week	Less than once a week	Employed	Yes	Other	Yes	Yes	No	No	No	Yes	Yes	No	Yes	No	Yes	No	Agree	Yes	Yes	Yes	Yes	Indifferent	Yes	No	No	No	No	No	No	Yes	No	No	Yes	Yes	No	Yes	Yes	Yes	No	Yes
5/13/2019 14:55:45	Female	20–29	Saudi Arabia	Central Province	Single	Undergraduate	<1,000	<3,750	Almost every day	Almost every day	Student	Yes	Other	Yes	No	No	Yes	No	Yes	Yes	No	Yes	Yes	No	No	Agree	Yes	Yes	Yes	Yes	Indifferent	Yes	Yes	No	No	No	No	Yes	Yes	No	No	Yes	Yes	Yes	Not Known	Yes	Yes	Not Known	Not Known
5/13/2019 14:56:10	Male	40-49	Middle East & North Africa	NA	Married	Postgraduate	5,000-10,000	18,375 - 37,500	Almost every day	Almost every day	Employed	Yes	Booths & Seminars	Yes	Yes	No	No	No	Yes	Yes	No	Yes	No	Yes	No	Agree	Yes	Yes	Yes	Yes	Indifferent	Yes	No	No	No	No	No	No	Yes	No	Yes	Yes	Yes	No	Yes	Not Known	Yes	Yes	No
5/13/2019 15:20:57	Female	40-49	Other	NA	Married	Postgraduate	1,000-4,999	3,750 - 18,375	At least once a week	Almost every day	Employed	Yes	Mass Media	Yes	No	Yes	Yes	No	Yes	Yes	No	Yes	No	Yes	No	Agree	Yes	Yes	Yes	No	Yes	No	No	No	No	No	No	No	Yes	No	Yes	Yes	Yes	No	Yes	Yes	Yes	Yes	Yes
5/13/2019 15:32:58	Female	15–19	Saudi Arabia	Central Province	Single	High School	<1,000	<3,750	At least once a week	Not at all	Student	No	Other	No	No	No	No	Not Known	Not Known	No	Yes	No	No	Yes	Yes	Agree	Yes	Yes	Yes	No	Indifferent	No	Yes	Yes	No	Yes	No	Yes	No	No	Yes	Yes	No	No	Yes	No	Not Known	Not Known	No
5/13/2019 15:44:03	Female	30–39	Other	NA	Single	Postgraduate	1,000-4,999	3,750 - 18,375	Almost every day	Almost every day	Employed	Yes	Mass Media	Yes	Yes	Yes	Yes	No	Yes	Yes	No	Yes	No	Yes	No	Agree	Yes	Yes	Yes	Yes	Yes	Yes	No	No	No	No	No	No	Yes	No	Yes	Yes	Yes	Yes	Yes	Yes	Yes	Yes	Yes
5/13/2019 15:49:16	Female	20–29	Saudi Arabia	Northern Province	Single	Undergraduate	<1,000	<3,750	At least once a week	Almost every day	Student	Yes	Mass Media	No	Yes	No	No	No	Yes	Yes	Not Known	Yes	Not Known	Not Known	No	Agree	No	NA	NA	NA	NA	NA	Yes	Indifferent	Indifferent	No	No	No	Yes	No	No	Yes	Yes	No	Yes	Not Known	Yes	Not Known	Not Known
5/13/2019 15:51:50	Male	30–39	Other	NA	Married	Postgraduate	1,000-4,999	3,750 - 18,375	At least once a week	Almost every day	Employed	Yes	Other	Yes	No	No	No	No	Yes	Yes	No	Yes	No	Yes	No	Agree	Yes	No	Yes	Yes	Indifferent	Yes	No	No	No	No	No	No	Yes	Yes	Yes	No	No	Yes	Yes	Not Known	Not Known	Not Known	Not Known
5/13/2019 16:05:56	Male	40-49	Saudi Arabia	Central Province	Married	Undergraduate	5,000-10,000	18,375 - 37,500	Almost every day	Almost every day	Employed	Yes	Social Media	No	Not Known	No	No	Not Known	Yes	Yes	Yes	Not Known	Not Known	Not Known	Not Known	Not Known	Yes	No	No	No	Indifferent	No	Yes	Yes	Yes	No	No	Yes	No	No	No	Yes	Yes	No	Yes	Yes	Yes	Not Known	Not Known
5/13/2019 17:27:12	Female	15–19	Saudi Arabia	Eastern Province	Single	Undergraduate	<1,000	<3,750	Almost every day	Almost every day	Student	Yes	Peers	No	Yes	Not Known	Yes	Not Known	Yes	Yes	Not Known	Not Known	Not Known	Yes	No	Agree	Yes	Yes	Yes	Yes	Indifferent	Yes	Yes	Indifferent	Indifferent	No	No	No	No	No	No	Yes	Yes	No	Yes	Yes	Yes	Not Known	Yes
5/13/2019 18:13:32	Female	20–29	Saudi Arabia	Central Province	Single	Postgraduate	1,000-4,999	3,750 - 18,375	Not at all	Almost every day	Employed	Yes	Other	No	Yes	No	No	No	Yes	Yes	No	Yes	Not Known	Yes	Not Known	Agree	No	NA	NA	NA	NA	NA	No	No	No	No	Yes	No	Yes	No	No	Yes	Yes	No	Not Known	Not Known	Not Known	Not Known	Not Known
5/13/2019 18:27:14	Female	20–29	Saudi Arabia	Northern Province	Single	Undergraduate	<1,000	<3,750	Almost every day	Not at all	Student	Yes	Social Media	Yes	Yes	Not Known	Yes	Not Known	Yes	Yes	Not Known	Yes	No	Not Known	Not Known	Not Known	No	NA	NA	NA	NA	NA	No	Indifferent	Indifferent	Indifferent	No	No	Yes	No	No	Yes	Yes	Yes	Yes	Yes	Not Known	Not Known	Not Known
5/14/2019 2:15:27	Female	15–19	Saudi Arabia	Southern Province	Single	Undergraduate	>10,000	>37,500	Almost every day	Almost every day	Student	No	Brochures & flyers	Yes	No	Not Known	No	Yes	No	Yes	Not Known	Yes	No	Not Known	No	Agree	Yes	Yes	Yes	No	Indifferent	No	No	Yes	No	Indifferent	No	Yes	No	Yes	No	Yes	Yes	No	Not Known	Not Known	No	Yes	Not Known
5/14/2019 9:41:34	Female	15–19	Saudi Arabia	Central Province	Single	Undergraduate	<1,000	<3,750	Not at all	Almost every day	Student	Yes	Other	Yes	Yes	No	No	No	Yes	Yes	No	Yes	No	Not Known	No	Not Known	Yes	Yes	Yes	Yes	Indifferent	Yes	No	No	No	No	No	No	Yes	No	Yes	Yes	Yes	No	Not Known	Not Known	Yes	Not Known	Not Known
5/14/2019 11:48:24	Female	15–19	Middle East & North Africa	NA	Single	Undergraduate	5,000-10,000	18,375 - 37,500	Less than once a week	Almost every day	Student	Yes	Peers	No	No	No	No	No	Yes	Yes	Yes	Yes	No	Not Known	No	Agree	Yes	Yes	Yes	Yes	Indifferent	Yes	No	No	No	No	No	No	Yes	No	Yes	Yes	Yes	No	Not Known	Not Known	Yes	Not Known	Not Known
5/14/2019 11:52:43	Female	15–19	Saudi Arabia	Eastern Province	Single	Undergraduate	<1,000	<3,750	Not at all	Almost every day	Student	Yes	Booths & Seminars	No	Yes	Yes	Yes	Yes	Yes	Yes	Not Known	No	No	Yes	Yes	Agree	Yes	No	Yes	Yes	Yes	Yes	No	No	No	No	No	No	No	No	Yes	Yes	Yes	No	No	Yes	Yes	Yes	Yes
5/14/2019 12:09:29	Female	40-49	Other	NA	Previously married (Divorced/widow)	Postgraduate	1,000-4,999	3,750 - 18,375	At least once a week	Almost every day	Employed	Yes	Infected individual	Yes	Yes	No	Yes	No	Yes	Yes	Yes	Yes	No	Yes	No	Agree	Yes	Yes	Yes	Yes	Indifferent	Yes	No	Indifferent	Yes	Yes	No	No	Yes	No	No	Yes	Yes	Yes	Yes	Yes	Yes	No	Yes
5/14/2019 12:09:52	Female	30–39	Other	NA	Married	High School	<1,000	<3,750	At least once a week	Almost every day	Self-employed	Yes	Mass Media	Yes	Yes	Yes	Yes	Yes	Yes	Yes	Yes	Yes	Yes	Yes	Yes	Agree	No	NA	NA	NA	NA	NA	Yes	Yes	Yes	Yes	Yes	No	Yes	Yes	No	No	Yes	Yes	Yes	No	No	No	Yes
5/14/2019 12:22:16	Female	30–39	Saudi Arabia	Central Province	Married	Postgraduate	5,000-10,000	18,375 - 37,500	Almost every day	Less than once a week	Employed	Yes	Mass Media	Yes	No	No	No	No	Yes	Yes	No	Not Known	No	No	Yes	Not Known	Yes	Yes	Yes	Yes	Indifferent	Yes	No	Indifferent	No	No	No	No	Yes	No	No	Yes	Yes	No	Not Known	Yes	Yes	Yes	No
5/14/2019 12:47:17	Female	20–29	Middle East & North Africa	NA	Single	Undergraduate	<1,000	<3,750	Not at all	Less than once a week	Unemployed	Yes	Other	No	Not Known	No	Not Known	No	Yes	Not Known	Not Known	Yes	Not Known	Yes	Not Known	Disagree	No	NA	NA	NA	NA	NA	No	Indifferent	No	No	No	No	Yes	No	No	Yes	Yes	No	Yes	Not Known	Not Known	Yes	Not Known
5/14/2019 12:49:36	Female	30–39	Other	NA	Single	Postgraduate	>10,000	>37,500	Almost every day	Almost every day	Employed	Yes	Other	Yes	Yes	No	Yes	No	Yes	Yes	Yes	Yes	No	Yes	No	Agree	Yes	Yes	Yes	Yes	Indifferent	Yes	No	No	No	No	No	No	Yes	No	Yes	Yes	Yes	Yes	Yes	Yes	Yes	Yes	Yes
5/14/2019 12:54:28	Female	40-49	Other	NA	Married	Undergraduate	<1,000	<3,750	Almost every day	Almost every day	Employed	Yes	Mass Media	No	Yes	No	No	No	Yes	Yes	No	Yes	No	Yes	Yes	Agree	Yes	No	No	Yes	Indifferent	No	No	No	No	No	No	No	Yes	No	No	Yes	Yes	No	Yes	Yes	Yes	Not Known	No
5/14/2019 13:01:28	Female	40-49	Other	NA	Married	High School	<1,000	<3,750	Almost every day	Almost every day	Employed	Yes	Infected individual	No	Yes	No	No	No	Yes	Yes	No	No	Yes	No	Not Known	Agree	Yes	No	No	Yes	Indifferent	No	No	Yes	No	No	No	No	Yes	No	No	Yes	Yes	Yes	No	Yes	Yes	No	No
5/14/2019 13:07:46	Female	> 50	Saudi Arabia	Central Province	Married	Postgraduate	5,000-10,000	18,375 - 37,500	At least once a week	At least once a week	Unemployed	Yes	Mass Media	No	Yes	Not Known	No	No	Yes	Yes	No	Yes	Not Known	Not Known	Not Known	Agree	No	NA	NA	NA	NA	NA	Yes	Indifferent	Indifferent	No	No	No	Yes	No	No	Yes	Yes	No	Not Known	Not Known	Not Known	Not Known	Not Known
5/14/2019 13:10:02	Female	30–39	Other	NA	Single	Postgraduate	<1,000	<3,750	Almost every day	Almost every day	Employed	Yes	Mass Media	Yes	Yes	No	No	No	Yes	Yes	Yes	Yes	No	Yes	No	Agree	Yes	Yes	Yes	Yes	Indifferent	Yes	No	No	No	Indifferent	No	No	Yes	No	Yes	Yes	Yes	No	Yes	Yes	Yes	Yes	Yes
5/14/2019 13:18:07	Female	20–29	Other	NA	Single	Postgraduate	<1,000	<3,750	Almost every day	Almost every day	Employed	Yes	Mass Media	Yes	Yes	No	Yes	Yes	Yes	Yes	No	Yes	Yes	Yes	No	Agree	Yes	Yes	No	Yes	Yes	Yes	Yes	Yes	No	No	No	No	Yes	No	No	Yes	Yes	No	Yes	Yes	Yes	Yes	Yes
5/14/2019 13:19:44	Female	30–39	Other	NA	Single	Undergraduate	1,000-4,999	3,750 - 18,375	Almost every day	Almost every day	Employed	Yes	Other	Yes	No	No	No	No	Yes	Yes	No	Yes	Not Known	Yes	No	Agree	Yes	Yes	Yes	Yes	Indifferent	Yes	No	No	No	No	No	No	Yes	Yes	Yes	No	Yes	No	Yes	Not Known	Not Known	Not Known	Not Known
5/14/2019 14:10:24	Female	30–39	Other	NA	Married	High School	<1,000	<3,750	Almost every day	Almost every day	Employed	Yes	Infected individual	Yes	Yes	Yes	Yes	Yes	Yes	Yes	Yes	Yes	Yes	Yes	No	Agree	Yes	Yes	Yes	Yes	Yes	No	No	Yes	No	No	No	No	Yes	No	Yes	Yes	Yes	Yes	Yes	Yes	Yes	Yes	Yes
5/14/2019 14:10:29	Female	20–29	Other	NA	Married	High School	<1,000	<3,750	Almost every day	Almost every day	Employed	Yes	Social Media	No	Not Known	Yes	Yes	Yes	Yes	Yes	No	No	Yes	Not Known	Not Known	Agree	Yes	No	No	Yes	Yes	No	Yes	Yes	Indifferent	Yes	No	No	Yes	No	No	No	No	No	Yes	Yes	Yes	Yes	Not Known
5/14/2019 14:20:05	Female	20–29	Middle East & North Africa	NA	Single	Undergraduate	1,000-4,999	3,750 - 18,375	At least once a week	Almost every day	Student	Yes	Booths & Seminars	Yes	Yes	No	No	No	Yes	Yes	No	Yes	No	Yes	No	Agree	Yes	Yes	Yes	Yes	Indifferent	Yes	No	No	No	No	No	No	Yes	No	Yes	Yes	Yes	Yes	Yes	Yes	Yes	Yes	Yes
5/14/2019 14:33:51	Female	20–29	Saudi Arabia	Central Province	Single	Undergraduate	<1,000	<3,750	At least once a week	Almost every day	Student	Yes	Social Media	Yes	No	No	No	No	Yes	Yes	Yes	Yes	No	Yes	No	Agree	Yes	Yes	Yes	Yes	Indifferent	Yes	No	No	No	Indifferent	Yes	No	Yes	No	Yes	Yes	Yes	Yes	Yes	Yes	Yes	Yes	Yes
5/14/2019 14:43:36	Female	30–39	Other	NA	Single	Undergraduate	1,000-4,999	3,750 - 18,375	Almost every day	Almost every day	Employed	Yes	Social Media	Yes	Yes	No	No	No	Yes	Yes	No	Yes	No	Yes	No	Agree	Yes	Yes	Yes	Yes	Indifferent	No	No	No	No	No	Yes	Yes	No	No	Yes	Yes	Yes	No	Yes	Yes	Yes	Yes	No
5/14/2019 14:56:12	Female	20–29	Middle East & North Africa	NA	Single	Postgraduate	1,000-4,999	3,750 - 18,375	Almost every day	At least once a week	Student	Yes	Other	No	Yes	No	No	No	Yes	Yes	Not Known	Yes	No	Yes	No	Agree	Yes	Yes	No	Yes	Indifferent	Yes	No	Indifferent	Indifferent	No	No	No	Yes	No	No	Yes	Yes	No	Yes	Not Known	Yes	Not Known	Not Known
5/14/2019 14:58:33	Female	20–29	Middle East & North Africa	NA	Single	Undergraduate	>10,000	>37,500	Less than once a week	Almost every day	Student	Yes	Other	Yes	Yes	No	Yes	No	Yes	Yes	No	Yes	No	No	No	Agree	Yes	Yes	Yes	Yes	Indifferent	Yes	No	Indifferent	Indifferent	Indifferent	No	No	Yes	No	No	Yes	Yes	No	Yes	Yes	Yes	Yes	Yes
5/14/2019 15:07:29	Female	20–29	Saudi Arabia	Central Province	Single	Undergraduate	5,000-10,000	18,375 - 37,500	Less than once a week	Almost every day	Student	Yes	Other	Yes	No	No	Yes	No	Yes	Yes	No	Yes	No	Not Known	No	Agree	Yes	Yes	Yes	Yes	Indifferent	Yes	Yes	Indifferent	Indifferent	No	No	No	Yes	Yes	Yes	Yes	Yes	Yes	Yes	Yes	Yes	Yes	Yes
5/14/2019 15:41:38	Female	20–29	Saudi Arabia	Central Province	Single	Undergraduate	<1,000	<3,750	Almost every day	Almost every day	Student	Yes	Other	Yes	Yes	No	No	No	Yes	Yes	No	Yes	No	Yes	No	Agree	Yes	Yes	Yes	Yes	Indifferent	Yes	No	No	No	No	Yes	No	Yes	No	Yes	Yes	Yes	No	Yes	Yes	Yes	Not Known	Yes
5/14/2019 15:42:53	Female	20–29	Saudi Arabia	Central Province	Previously married (Divorced/widow)	Undergraduate	5,000-10,000	18,375 - 37,500	Not at all	Almost every day	Student	Yes	Other	Yes	Yes	No	No	No	Yes	Yes	Yes	Yes	No	Yes	No	Agree	Yes	Yes	Yes	Yes	Yes	Yes	No	Indifferent	Indifferent	No	No	No	Yes	No	Yes	Yes	Yes	No	No	Yes	Yes	Not Known	No
5/14/2019 15:48:29	Female	15–19	Saudi Arabia	Central Province	Single	High School	<1,000	<3,750	Less than once a week	Almost every day	Student	Yes	Other	No	Yes	No	No	No	No	Yes	No	Yes	No	Not Known	No	Agree	No	NA	NA	NA	NA	NA	No	No	No	No	No	No	Yes	No	Yes	Yes	Yes	Yes	Not Known	Not Known	Not Known	Not Known	Not Known
5/14/2019 16:44:27	Female	15–19	Middle East & North Africa	NA	Single	Undergraduate	5,000-10,000	18,375 - 37,500	Not at all	Almost every day	Student	Yes	Booths & Seminars	Yes	Yes	No	No	No	Not Known	Yes	Not Known	Not Known	No	Not Known	No	Agree	No	NA	NA	NA	NA	NA	No	Indifferent	Indifferent	Indifferent	No	No	Yes	No	Yes	Yes	Yes	Yes	Yes	Yes	Not Known	Yes	Not Known
5/14/2019 16:47:24	Female	15–19	Middle East & North Africa	NA	Single	Undergraduate	5,000-10,000	18,375 - 37,500	Not at all	Almost every day	Student	Yes	Social Media	Yes	Yes	No	No	No	Yes	Yes	Not Known	Yes	No	Not Known	No	Agree	No	NA	NA	NA	NA	NA	No	Indifferent	Indifferent	Indifferent	No	No	Yes	No	Yes	Yes	Yes	Yes	Yes	Yes	Not Known	Not Known	Not Known
5/14/2019 16:57:15	Female	30–39	Saudi Arabia	Southern Province	Single	Undergraduate	<1,000	<3,750	At least once a week	Less than once a week	Employed	Yes	Social Media	Yes	Yes	No	Not Known	Yes	No	Yes	Yes	Yes	Not Known	Not Known	Not Known	Agree	Yes	Yes	Yes	No	Yes	No	Yes	No	Indifferent	Indifferent	Yes	Yes	No	No	Yes	Yes	No	Yes	Yes	Not Known	Yes	Not Known	Yes
5/14/2019 17:12:11	Female	20–29	Saudi Arabia	Central Province	Single	Undergraduate	<1,000	<3,750	Less than once a week	At least once a week	Student	Yes	Other	Yes	Yes	No	No	No	Yes	Yes	Yes	Yes	No	Yes	No	Agree	Yes	Yes	Yes	Yes	Indifferent	Yes	No	Yes	No	No	No	No	Yes	No	Yes	Yes	Yes	Yes	Yes	Not Known	No	Not Known	No
5/14/2019 17:36:01	Female	20–29	Other	NA	Single	Undergraduate	<1,000	<3,750	Not at all	Almost every day	Student	Yes	Mass Media	No	Not Known	Yes	Yes	Yes	Yes	Yes	Not Known	Yes	No	No	No	Agree	Yes	Yes	Yes	Yes	Yes	Yes	Yes	Indifferent	No	Indifferent	No	No	Yes	No	Yes	Yes	Yes	Yes	Yes	No	Yes	No	Yes
5/14/2019 17:53:29	Female	15–19	Saudi Arabia	Central Province	Single	High School	<1,000	<3,750	Almost every day	Almost every day	Student	Yes	Social Media	Yes	Not Known	Yes	No	No	Yes	Yes	Yes	Yes	No	Not Known	Yes	Not Known	No	NA	NA	NA	NA	NA	Yes	Indifferent	No	Indifferent	No	No	Yes	No	No	No	Yes	Yes	No	No	No	Yes	No
5/14/2019 18:20:51	Female	20–29	Saudi Arabia	Central Province	Single	Undergraduate	5,000-10,000	18,375 - 37,500	Not at all	Almost every day	Student	Yes	Booths & Seminars	Yes	No	No	No	No	Yes	Yes	No	Yes	No	Yes	Not Known	Agree	Yes	Yes	Yes	Yes	Indifferent	Yes	No	No	No	No	No	No	Yes	No	Yes	Yes	Yes	No	Yes	Yes	Yes	Yes	Not Known
5/14/2019 18:56:13	Female	15–19	Other	NA	Single	Undergraduate	<1,000	<3,750	Less than once a week	Almost every day	Student	Yes	Mass Media	No	Yes	Yes	Yes	Not Known	Yes	Yes	No	Yes	Not Known	Not Known	Not Known	Agree	Yes	Yes	No	Yes	Indifferent	Yes	No	Indifferent	No	No	No	No	Yes	Yes	No	Yes	Yes	No	Yes	Not Known	Yes	Yes	Not Known
5/14/2019 19:42:04	Female	20–29	Saudi Arabia	Central Province	Single	Undergraduate	1,000-4,999	3,750 - 18,375	Not at all	Almost every day	Student	Yes	Other	Yes	Yes	No	No	No	Yes	No	Not Known	Yes	No	Yes	No	Agree	Yes	Yes	Yes	Yes	Indifferent	Yes	Yes	Indifferent	Indifferent	Indifferent	Yes	Yes	No	No	Yes	Yes	Yes	No	Yes	Not Known	Yes	Yes	Yes
5/14/2019 20:10:45	Female	20–29	Other	NA	Single	Undergraduate	<1,000	<3,750	Not at all	Almost every day	Student	Yes	Social Media	Yes	Yes	No	Yes	No	Yes	Yes	No	Yes	Not Known	Yes	No	Agree	Yes	Yes	Yes	Yes	Indifferent	Yes	No	No	No	Indifferent	No	No	Yes	No	No	Yes	Yes	No	Yes	Not Known	Yes	Not Known	Yes
5/14/2019 21:35:14	Male	20–29	Middle East & North Africa	NA	Single	Undergraduate	<1,000	<3,750	At least once a week	Almost every day	Student	Yes	Other	Yes	Yes	No	No	No	Yes	Yes	Yes	Yes	No	Yes	No	Agree	Yes	Yes	Yes	Yes	Indifferent	Yes	No	Yes	Yes	No	Yes	No	Yes	No	Yes	Yes	No	Yes	Yes	Not Known	No	Not Known	Not Known
5/14/2019 21:37:02	Male	40-49	Middle East & North Africa	NA	Married	Postgraduate	5,000-10,000	18,375 - 37,500	Not at all	Not at all	Employed	Yes	Mass Media	No	Yes	Yes	Yes	No	Yes	Yes	No	Yes	No	Yes	No	Agree	No	NA	NA	NA	NA	NA	No	Indifferent	Indifferent	Indifferent	No	Yes	No	No	No	Yes	Yes	No	Yes	No	Yes	No	Yes
5/14/2019 21:41:31	Male	40-49	Middle East & North Africa	NA	Married	Postgraduate	5,000-10,000	18,375 - 37,500	Not at all	Not at all	Employed	Yes	Mass Media	Yes	Yes	Yes	Yes	No	Yes	Yes	No	Yes	No	Yes	No	Agree	No	NA	NA	NA	NA	NA	No	Indifferent	Indifferent	Indifferent	No	Yes	No	No	No	Yes	Yes	No	Yes	No	Yes	No	Yes
5/14/2019 22:11:02	Female	20–29	Saudi Arabia	Central Province	Single	Undergraduate	<1,000	<3,750	Almost every day	Almost every day	Student	Yes	Brochures & flyers	Yes	Yes	No	No	No	Yes	Yes	Yes	Yes	No	Not Known	No	Not Known	Yes	Yes	Yes	Yes	Indifferent	Yes	No	Yes	No	No	No	No	Yes	No	No	Yes	Yes	No	Not Known	Not Known	Not Known	Not Known	Not Known
5/14/2019 22:33:15	Female	20–29	Saudi Arabia	Eastern Province	Single	Primary Education	1,000-4,999	3,750 - 18,375	At least once a week	Almost every day	Student	Yes	Booths & Seminars	No	Not Known	No	Yes	No	Yes	No	No	Not Known	No	Not Known	No	Agree	No	NA	NA	NA	NA	NA	No	Yes	Indifferent	No	No	Yes	No	Yes	Yes	Yes	No	No	Yes	Not Known	Not Known	Yes	Yes
5/15/2019 10:45:26	Female	40-49	Other	NA	Married	Undergraduate	1,000-4,999	3,750 - 18,375	Almost every day	Almost every day	Unemployed	Yes	Mass Media	Yes	No	No	Yes	No	Yes	Yes	No	Yes	No	Yes	Not Known	Agree	No	NA	NA	NA	NA	NA	No	No	No	No	No	No	Yes	Yes	Yes	No	Yes	Yes	Yes	Not Known	Yes	Not Known	No
5/15/2019 11:19:37	Female	15–19	Middle East & North Africa	NA	Single	High School	1,000-4,999	3,750 - 18,375	At least once a week	Almost every day	Student	Yes	Social Media	Yes	Yes	No	No	No	Yes	Yes	No	Yes	Not Known	Yes	No	Agree	No	NA	NA	NA	NA	NA	Yes	Indifferent	No	No	No	No	Yes	No	No	Yes	Yes	No	Not Known	Not Known	Yes	Not Known	Yes
5/15/2019 12:20:49	Female	15–19	Other	NA	Single	Primary Education	<1,000	<3,750	Almost every day	Not at all	Student	No	Social Media	No	Not Known	Not Known	Not Known	Not Known	No	Yes	No	Not Known	Not Known	Not Known	Not Known	Agree	No	NA	NA	NA	NA	NA	No	No	Indifferent	Indifferent	Yes	Yes	Yes	No	No	No	No	No	Not Known	Not Known	Not Known	Not Known	Not Known
5/15/2019 13:21:45	Female	20–29	Other	NA	Married	Undergraduate	1,000-4,999	3,750 - 18,375	At least once a week	Almost every day	Employed	Yes	Social Media	Yes	No	No	No	No	Yes	Yes	No	No	No	No	Yes	Agree	Yes	Yes	Yes	Yes	Indifferent	No	Yes	Yes	No	No	No	No	Yes	No	No	Yes	Yes	No	Yes	No	Yes	Not Known	Not Known
5/15/2019 13:50:24	Male	30–39	Saudi Arabia	Southern Province	Single	Postgraduate	<1,000	<3,750	At least once a week	At least once a week	Employed	No	Mass Media	Yes	Not Known	Yes	Yes	No	Yes	Yes	Yes	Yes	Not Known	No	No	Disagree	Yes	Yes	Yes	No	Indifferent	Yes	Yes	Yes	No	No	Yes	Yes	No	No	No	Yes	No	Yes	Yes	Yes	No	No	Not Known
5/15/2019 14:05:10	Female	40-49	Other	NA	Single	Postgraduate	1,000-4,999	3,750 - 18,375	Almost every day	Almost every day	Employed	Yes	Other	Yes	Yes	No	Not Known	No	Yes	Yes	No	Not Known	No	Yes	No	Agree	Yes	Yes	Yes	Yes	Indifferent	Yes	No	No	No	No	No	No	Yes	No	Yes	Yes	Yes	No	Not Known	Not Known	Not Known	Not Known	Yes
5/15/2019 14:12:42	Male	> 50	Saudi Arabia	Central Province	Married	Postgraduate	5,000-10,000	18,375 - 37,500	Almost every day	Almost every day	Employed	Yes	Booths & Seminars	No	Yes	Not Known	No	Yes	No	No	Not Known	Not Known	Yes	No	Yes	Not Known	Yes	Yes	Yes	No	Indifferent	No	Yes	No	Yes	Yes	No	No	No	Yes	Yes	No	No	Yes	No	Not Known	Not Known	No	Yes
5/15/2019 14:33:31	Female	20–29	Saudi Arabia	Central Province	Single	Undergraduate	1,000-4,999	3,750 - 18,375	Less than once a week	At least once a week	Student	Yes	Other	Yes	Yes	No	Yes	Yes	Yes	Yes	No	Yes	No	Yes	Yes	Agree	Yes	Yes	Yes	Yes	Indifferent	Yes	No	No	No	No	No	No	Yes	No	Yes	Yes	Yes	No	Yes	Yes	Yes	Yes	Yes
5/15/2019 14:41:06	Female	> 50	GCC countries	NA	Married	Postgraduate	5,000-10,000	18,375 - 37,500	Almost every day	Almost every day	Employed	Yes	Social Media	Yes	Yes	Yes	Yes	No	Yes	Yes	Yes	Yes	Yes	Yes	No	Agree	Yes	Yes	Yes	Yes	Yes	No	Yes	No	No	No	Yes	Yes	Yes	No	Yes	Yes	Yes	Yes	Yes	Yes	Yes	Yes	Yes
5/15/2019 16:32:42	Female	20–29	Saudi Arabia	Central Province	Single	Undergraduate	<1,000	<3,750	Less than once a week	Almost every day	Student	Yes	Other	Yes	No	No	Not Known	No	Yes	Yes	No	Yes	No	No	No	Agree	Yes	Yes	No	No	Yes	Yes	Yes	Yes	Indifferent	No	No	Yes	Yes	No	Yes	Yes	Yes	Yes	Yes	Yes	Yes	Yes	Yes
5/15/2019 16:33:46	Male	20–29	Saudi Arabia	Eastern Province	Single	Undergraduate	1,000-4,999	3,750 - 18,375	Less than once a week	Almost every day	Employed	Yes	Brochures & flyers	Yes	Not Known	No	Not Known	Not Known	Not Known	No	Yes	Yes	Yes	No	No	Disagree	No	NA	NA	NA	NA	NA	Yes	Yes	No	No	No	Yes	Yes	No	Yes	Yes	No	Yes	Yes	Not Known	Not Known	No	Not Known
5/15/2019 16:35:39	Female	20–29	Saudi Arabia	Central Province	Single	Undergraduate	<1,000	<3,750	At least once a week	Almost every day	Student	Yes	Other	Yes	No	No	Not Known	No	Yes	Yes	No	Yes	No	No	No	Agree	Yes	Yes	Yes	Yes	Yes	Yes	Yes	Indifferent	Indifferent	No	No	Yes	Yes	No	Yes	Yes	Yes	Yes	Yes	Yes	Yes	Yes	Yes
5/15/2019 16:46:51	Female	> 50	Middle East & North Africa	NA	Previously married (Divorced/widow)	Primary Education	<1,000	<3,750	Almost every day	Not at all	Unemployed	Yes	Mass Media	No	No	Not Known	Not Known	Not Known	Yes	Yes	Not Known	Yes	Not Known	Yes	No	Agree	No	NA	NA	NA	NA	NA	Yes	Yes	Yes	Yes	Yes	Yes	No	No	Yes	Yes	Yes	No	Yes	Not Known	Not Known	Not Known	Not Known
5/15/2019 17:28:43	Female	20–29	Other	NA	Single	Undergraduate	<1,000	<3,750	Almost every day	Not at all	Unemployed	Yes	Mass Media	Yes	Yes	No	No	No	Yes	Yes	No	Yes	No	Yes	No	Agree	No	NA	NA	NA	NA	NA	Yes	Yes	Yes	No	No	No	Yes	No	Yes	No	Yes	Yes	No	Not Known	Yes	Yes	Yes
5/15/2019 18:17:55	Female	20–29	Other	NA	Single	Undergraduate	<1,000	<3,750	At least once a week	Not at all	Student	Yes	Other	Yes	No	No	Yes	Yes	Yes	Yes	Yes	Yes	Yes	Not Known	No	Agree	Yes	Yes	Yes	No	Yes	Yes	Yes	No	No	No	Yes	No	No	No	No	Yes	Yes	No	Yes	Not Known	Not Known	Not Known	No
5/15/2019 19:52:09	Female	20–29	Saudi Arabia	Eastern Province	Single	Undergraduate	<1,000	<3,750	Almost every day	Almost every day	Student	Yes	Other	Yes	Yes	Yes	Yes	Yes	Yes	Yes	Yes	Yes	No	Yes	No	Agree	Yes	Yes	No	Yes	Indifferent	No	Yes	Indifferent	Indifferent	Indifferent	Yes	Yes	No	Yes	No	Yes	Yes	No	Yes	Yes	Yes	Yes	Yes
5/16/2019 1:58:42	Male	20–29	Saudi Arabia	Eastern Province	Single	Undergraduate	>10,000	>37,500	Almost every day	Almost every day	Self-employed	No	Mass Media	No	No	Yes	Yes	Yes	No	Not Known	Not Known	Yes	Yes	Yes	No	Disagree	Yes	Yes	No	No	Yes	Yes	Yes	Indifferent	No	Yes	Yes	Yes	No	No	Yes	Yes	Yes	No	Yes	No	Not Known	Not Known	Yes
5/16/2019 2:00:28	Female	40-49	Saudi Arabia	Western Province	Single	Undergraduate	1,000-4,999	3,750 - 18,375	Not at all	Not at all	Employed	No	Peers	Yes	No	Yes	Not Known	Not Known	Yes	Yes	No	Not Known	Not Known	Not Known	Not Known	Disagree	Yes	No	Yes	No	Indifferent	Yes	Yes	Yes	Yes	Yes	Yes	Yes	No	Yes	No	No	Yes	No	Not Known	No	Yes	No	Yes
5/16/2019 2:18:44	Female	> 50	GCC countries	NA	Married	Postgraduate	5,000-10,000	18,375 - 37,500	Almost every day	Almost every day	Employed	Yes	Social Media	Yes	Yes	Yes	Yes	No	Yes	Yes	Yes	Yes	Yes	Yes	No	Agree	Yes	Yes	Yes	Yes	Yes	No	Yes	No	No	No	Yes	Yes	Yes	No	Yes	Yes	Yes	Yes	Yes	Yes	Yes	Yes	Yes
5/16/2019 9:45:09	Female	20–29	Saudi Arabia	Eastern Province	Single	High School	<1,000	<3,750	Not at all	Almost every day	Student	Yes	Social Media	Yes	No	No	No	No	Yes	Yes	No	Yes	No	Yes	No	Agree	Yes	Yes	Yes	No	Indifferent	Yes	No	No	No	No	No	No	Yes	No	No	Yes	Yes	No	Not Known	Not Known	Not Known	Not Known	Not Known
5/16/2019 9:45:36	Female	20–29	Other	NA	Single	High School	<1,000	<3,750	Almost every day	Almost every day	Employed	Yes	Mass Media	Yes	Yes	No	Not Known	No	Yes	Yes	Yes	Yes	Yes	Yes	No	Agree	No	NA	NA	NA	NA	NA	No	Indifferent	No	No	No	No	Yes	No	Yes	Yes	Yes	No	Not Known	Not Known	Not Known	Not Known	Not Known
5/16/2019 9:46:18	Female	20–29	Other	NA	Married	Postgraduate	<1,000	<3,750	At least once a week	Almost every day	Employed	Yes	Social Media	Yes	Yes	No	No	No	Yes	Yes	No	Yes	No	Yes	No	Agree	Yes	Yes	Yes	Yes	Indifferent	Yes	No	Yes	No	No	No	No	Yes	No	No	Yes	Yes	Yes	Yes	Not Known	Yes	Yes	No
5/16/2019 12:30:05	Female	40-49	Other	NA	Married	Postgraduate	1,000-4,999	3,750 - 18,375	Almost every day	Almost every day	Employed	Yes	Social Media	Yes	Yes	No	No	No	Yes	Yes	No	Yes	No	Yes	Yes	Agree	Yes	Yes	Yes	Yes	Indifferent	Yes	No	No	No	No	No	No	Yes	No	No	Yes	Yes	No	Yes	No	Yes	Yes	Yes
5/16/2019 12:40:04	Male	20–29	Other	NA	Married	Undergraduate	1,000-4,999	3,750 - 18,375	At least once a week	Almost every day	Employed	Yes	Other	No	Not Known	No	No	No	Yes	Yes	Not Known	Yes	Not Known	Yes	No	Agree	No	NA	NA	NA	NA	NA	No	Indifferent	No	No	No	No	Yes	No	Yes	Yes	Yes	No	Yes	Not Known	Yes	Not Known	Not Known
5/16/2019 12:40:18	Female	20–29	Middle East & North Africa	NA	Single	High School	<1,000	<3,750	Almost every day	Not at all	Student	Yes	Other	Yes	Yes	No	No	No	Yes	Yes	No	Yes	No	Yes	No	Agree	Yes	Yes	Yes	Yes	Indifferent	Yes	No	Indifferent	Indifferent	No	No	No	Yes	Yes	Yes	Yes	Yes	No	Yes	Yes	Not Known	Not Known	Yes
5/16/2019 12:40:37	Male	20–29	Saudi Arabia	Northern Province	Single	Undergraduate	<1,000	<3,750	Almost every day	Almost every day	Student	Yes	Other	Yes	Yes	No	Yes	No	Yes	Yes	Yes	Yes	Yes	Yes	No	Agree	Yes	Yes	Yes	Yes	Indifferent	Yes	No	No	No	No	No	No	Yes	No	No	Yes	Yes	No	Yes	Yes	Yes	No	Yes
5/16/2019 12:56:42	Male	20–29	Other	NA	Married	Postgraduate	1,000-4,999	3,750 - 18,375	Almost every day	Almost every day	Employed	Yes	Mass Media	Yes	Yes	No	Not Known	No	Yes	Yes	No	Yes	No	Not Known	No	Agree	No	NA	NA	NA	NA	NA	No	Yes	No	No	No	No	Yes	No	No	Yes	Yes	No	Yes	Not Known	Yes	Yes	Not Known
5/16/2019 13:08:40	Male	15–19	GCC countries	NA	Single	High School	<1,000	<3,750	Almost every day	Almost every day	Student	Yes	Other	Yes	Yes	No	No	No	Yes	Yes	No	Yes	No	Yes	No	Agree	No	NA	NA	NA	NA	NA	Yes	Indifferent	No	Yes	Yes	Yes	Yes	No	No	Yes	No	No	Not Known	Not Known	Not Known	Not Known	Not Known
5/16/2019 13:19:24	Male	30–39	Other	NA	Married	Undergraduate	<1,000	<3,750	Almost every day	Almost every day	Employed	Yes	Mass Media	Yes	Yes	No	No	No	Yes	Yes	No	Yes	No	Yes	No	Agree	Yes	Yes	Yes	Yes	Yes	Yes	No	No	No	No	No	No	Yes	No	Yes	No	No	No	Yes	Yes	Yes	No	Yes
5/16/2019 13:22:27	Female	20–29	Other	NA	Single	Postgraduate	1,000-4,999	3,750 - 18,375	At least once a week	Almost every day	Employed	Yes	Brochures & flyers	Yes	Yes	No	No	No	Yes	Yes	No	No	No	Yes	No	Agree	Yes	Yes	Yes	Yes	Yes	Yes	No	Indifferent	No	No	No	No	Yes	No	Yes	Yes	Yes	Yes	No	Not Known	No	Yes	Yes
5/16/2019 13:27:15	Male	15–19	Other	NA	Single	Undergraduate	>10,000	>37,500	Almost every day	Almost every day	Student	Yes	Peers	Yes	Yes	No	Yes	No	Yes	Yes	No	Yes	No	Yes	No	Agree	Yes	Yes	Yes	Yes	Yes	Yes	No	Yes	No	No	No	No	Yes	No	Yes	Yes	Yes	No	Yes	Not Known	Yes	Yes	Yes
5/16/2019 13:28:51	Male	15–19	Other	NA	Single	High School	<1,000	<3,750	Almost every day	Almost every day	Student	Yes	Mass Media	Yes	Yes	Not Known	Yes	Not Known	Yes	Yes	Not Known	Not Known	Yes	Yes	No	Agree	No	NA	NA	NA	NA	NA	Yes	No	No	No	No	Yes	No	No	No	Yes	Yes	No	Not Known	Yes	Not Known	Not Known	Not Known
5/16/2019 13:31:01	Female	30–39	Other	NA	Married	Undergraduate	1,000-4,999	3,750 - 18,375	Almost every day	Almost every day	Employed	Yes	Other	Yes	Yes	No	No	No	Yes	Yes	No	Yes	No	Yes	No	Agree	Yes	Yes	Yes	Yes	Indifferent	Yes	No	No	No	Yes	No	No	Yes	No	No	Yes	Yes	No	Yes	Not Known	Yes	No	Yes
5/16/2019 13:45:24	Male	30–39	Saudi Arabia	Northern Province	Single	Undergraduate	1,000-4,999	3,750 - 18,375	At least once a week	Almost every day	Employed	No	Social Media	No	Not Known	Not Known	Not Known	Not Known	Yes	Yes	Not Known	Not Known	Not Known	Not Known	Not Known	Not Known	No	NA	NA	NA	NA	NA	No	Indifferent	Indifferent	Indifferent	No	No	No	No	No	No	No	No	Not Known	Not Known	Not Known	Not Known	Not Known
5/16/2019 13:45:38	Male	15–19	Other	NA	Single	Undergraduate	<1,000	<3,750	Not at all	Almost every day	Student	Yes	Mass Media	Yes	No	Not Known	Yes	Yes	Yes	Yes	Not Known	Yes	Not Known	Not Known	No	Agree	No	NA	NA	NA	NA	NA	Yes	Indifferent	No	No	Yes	No	Yes	Yes	No	Yes	Yes	No	Not Known	Not Known	Not Known	Yes	No
5/16/2019 13:51:41	Male	20–29	Other	NA	Married	Undergraduate	<1,000	<3,750	At least once a week	Almost every day	Employed	Yes	Social Media	No	Not Known	No	No	No	Yes	Yes	No	Yes	No	Yes	No	Agree	Yes	Yes	Yes	Yes	Indifferent	Yes	No	No	No	No	No	No	Yes	Yes	Yes	Yes	Yes	No	Yes	Yes	Yes	Yes	Yes
5/16/2019 14:09:10	Female	20–29	Other	NA	Single	Undergraduate	<1,000	<3,750	Almost every day	Almost every day	Student	Yes	Mass Media	No	Yes	No	Yes	No	Yes	Yes	Not Known	Yes	No	Not Known	Not Known	Disagree	No	NA	NA	NA	NA	NA	Yes	No	Yes	Indifferent	No	No	Yes	No	Yes	No	No	No	Not Known	Not Known	Not Known	Yes	No
5/16/2019 14:10:09	Female	20–29	Middle East & North Africa	NA	Single	Postgraduate	<1,000	<3,750	Less than once a week	Almost every day	Student	Yes	Other	Yes	Yes	No	No	No	Yes	Yes	No	Yes	Not Known	Yes	Not Known	Agree	Yes	Yes	Yes	Yes	Yes	Yes	No	No	No	Indifferent	No	No	Yes	No	No	Yes	Yes	No	No	Not Known	Yes	Yes	Not Known
5/16/2019 14:17:30	Female	20–29	Saudi Arabia	Central Province	Single	Undergraduate	1,000-4,999	3,750 - 18,375	Almost every day	Almost every day	Student	Yes	Other	Yes	Not Known	Not Known	No	No	Yes	Yes	Yes	Yes	Yes	Yes	No	Agree	No	NA	NA	NA	NA	NA	Yes	No	Indifferent	Indifferent	Yes	Yes	No	No	Yes	Yes	Yes	Yes	Not Known	Not Known	Not Known	Not Known	Not Known
5/16/2019 14:24:23	Male	40-49	Saudi Arabia	Central Province	Married	Undergraduate	>10,000	>37,500	At least once a week	At least once a week	Employed	Yes	Peers	Yes	Yes	Not Known	Not Known	No	Yes	Yes	No	Yes	No	Not Known	No	Agree	No	NA	NA	NA	NA	NA	No	No	No	No	No	No	Yes	No	Yes	Yes	Yes	No	Not Known	Not Known	Not Known	Not Known	Not Known
5/16/2019 14:29:51	Female	30–39	Other	NA	Single	Undergraduate	1,000-4,999	3,750 - 18,375	At least once a week	At least once a week	Employed	Yes	Booths & Seminars	Yes	Yes	No	No	No	Yes	Yes	No	Yes	No	Yes	No	Agree	Yes	Yes	Yes	Yes	Indifferent	Yes	No	No	No	No	No	Yes	Yes	No	No	Yes	No	No	Yes	Yes	Yes	Not Known	Yes
5/16/2019 14:34:08	Female	15–19	Saudi Arabia	Central Province	Single	High School	5,000-10,000	18,375 - 37,500	At least once a week	Almost every day	Student	Yes	Booths & Seminars	Yes	Yes	No	Yes	No	Yes	Yes	No	Yes	No	Yes	No	Agree	Yes	Yes	Yes	Yes	Indifferent	Yes	No	Indifferent	Indifferent	Indifferent	No	No	Yes	No	No	Yes	Yes	No	Yes	Yes	Yes	Yes	Not Known
5/16/2019 14:37:02	Female	20–29	Middle East & North Africa	NA	Single	Undergraduate	<1,000	<3,750	At least once a week	Almost every day	Student	Yes	Infected individual	No	Not Known	Not Known	Not Known	Not Known	Not Known	Not Known	Not Known	Not Known	Not Known	Not Known	Yes	Not Known	No	NA	NA	NA	NA	NA	Yes	Indifferent	No	No	No	No	Yes	Yes	Yes	No	Yes	Yes	Not Known	Not Known	Not Known	Not Known	Not Known
5/16/2019 14:39:34	Male	> 50	Other	NA	Married	Postgraduate	>10,000	>37,500	Almost every day	Not at all	Employed	Yes	Other	Yes	Yes	Yes	Yes	No	Yes	Yes	Yes	Yes	No	Yes	No	Agree	Yes	Yes	Yes	Yes	Indifferent	Yes	No	No	No	No	No	No	Yes	No	Yes	Yes	Yes	No	Yes	Yes	Yes	No	Yes
5/16/2019 14:41:21	Male	20–29	Middle East & North Africa	NA	Single	Undergraduate	<1,000	<3,750	Almost every day	Almost every day	Student	Yes	Peers	Yes	Yes	No	Yes	No	Yes	Yes	No	Yes	No	Not Known	No	Agree	Yes	Yes	Yes	Yes	Indifferent	Yes	No	No	No	No	No	No	Yes	No	Yes	Yes	Yes	No	Yes	Yes	Yes	Yes	Yes
5/16/2019 14:43:49	Female	40-49	Other	NA	Married	Undergraduate	1,000-4,999	3,750 - 18,375	Almost every day	Almost every day	Employed	Yes	Booths & Seminars	Yes	Yes	No	Yes	No	Yes	Yes	No	Yes	No	Yes	No	Agree	Yes	Yes	Yes	Yes	Yes	Yes	No	No	No	No	No	No	Yes	No	No	No	Yes	Yes	No	Yes	No	Yes	Not Known
5/16/2019 14:45:38	Female	20–29	Other	NA	Single	Undergraduate	<1,000	<3,750	At least once a week	Almost every day	Student	Yes	Peers	No	Yes	Yes	Not Known	No	Yes	Yes	Not Known	Yes	Not Known	Not Known	No	Agree	Yes	Yes	Yes	Yes	Yes	No	No	No	No	No	No	No	No	No	No	Yes	Yes	No	Yes	Not Known	Not Known	Not Known	Not Known
5/16/2019 14:46:05	Female	20–29	Other	NA	Single	Undergraduate	1,000-4,999	3,750 - 18,375	Almost every day	Almost every day	Employed	Yes	Other	Yes	Yes	No	Yes	No	Yes	Yes	No	Yes	No	Yes	No	Agree	Yes	Yes	Yes	Yes	Indifferent	Yes	No	No	No	No	No	No	Yes	No	No	Yes	Yes	No	Yes	Yes	Yes	Yes	Yes
5/16/2019 14:47:12	Female	20–29	Middle East & North Africa	NA	Single	Undergraduate	<1,000	<3,750	At least once a week	At least once a week	Student	Yes	Other	Yes	Yes	No	No	No	Yes	Yes	No	Yes	No	Yes	No	Agree	Yes	Yes	Yes	Yes	Yes	Yes	Yes	No	No	No	No	No	Yes	Yes	Yes	Yes	Yes	No	Yes	No	Not Known	No	No
5/16/2019 14:54:14	Female	40-49	Other	NA	Married	Postgraduate	1,000-4,999	3,750 - 18,375	Almost every day	Almost every day	Employed	Yes	Other	Yes	Yes	No	No	No	Yes	Yes	No	Yes	No	Yes	No	Agree	Yes	Yes	Yes	Yes	Indifferent	Yes	No	No	No	No	No	No	Yes	No	No	Yes	Yes	No	Yes	No	Yes	Not Known	Not Known
5/16/2019 14:54:40	Female	20–29	Middle East & North Africa	NA	Single	Postgraduate	<1,000	<3,750	Not at all	Almost every day	Student	Yes	Infected individual	Yes	No	No	Yes	Yes	Yes	Not Known	Yes	Yes	Yes	No	Yes	Agree	Yes	Yes	Yes	Yes	Yes	No	No	Yes	No	Yes	Yes	No	Yes	Yes	Yes	Yes	No	Yes	Yes	Yes	Yes	Not Known	Not Known
5/16/2019 14:59:56	Male	40-49	GCC countries	NA	Married	Undergraduate	>10,000	>37,500	At least once a week	At least once a week	Employed	Yes	Peers	Yes	Yes	Not Known	Not Known	Not Known	Yes	Yes	No	Not Known	Not Known	Not Known	No	Agree	No	NA	NA	NA	NA	NA	No	Indifferent	Indifferent	Indifferent	No	No	Yes	No	No	Yes	No	No	Not Known	Not Known	Not Known	Not Known	Not Known
5/16/2019 15:01:26	Female	20–29	Saudi Arabia	Eastern Province	Single	Postgraduate	<1,000	<3,750	Almost every day	Almost every day	Employed	Yes	Social Media	No	No	Yes	Yes	Yes	Yes	Yes	No	Yes	Yes	Yes	Not Known	Not Known	No	NA	NA	NA	NA	NA	Yes	Indifferent	Indifferent	Yes	No	Yes	Yes	Yes	Yes	Yes	Yes	Yes	Yes	Yes	Yes	Yes	Yes
5/16/2019 15:02:27	Female	20–29	Middle East & North Africa	NA	Single	Undergraduate	<1,000	<3,750	Less than once a week	Almost every day	Student	Yes	Social Media	Yes	Yes	No	Yes	No	Yes	Yes	Not Known	Yes	No	Not Known	No	Agree	Yes	No	No	No	Yes	No	No	Indifferent	Indifferent	No	Yes	Yes	No	No	Yes	Yes	Yes	Yes	Not Known	Not Known	Not Known	Yes	Not Known
5/16/2019 15:09:48	Female	30–39	Other	NA	Single	Undergraduate	1,000-4,999	3,750 - 18,375	Almost every day	Almost every day	Employed	Yes	Other	Yes	Yes	No	Yes	No	Yes	Yes	No	Yes	No	Yes	No	Agree	Yes	Yes	Yes	Yes	Indifferent	Yes	No	No	No	No	No	No	Yes	No	No	Yes	Yes	No	Yes	Yes	Yes	Yes	Yes
5/16/2019 15:12:35	Female	40-49	Other	NA	Married	Postgraduate	1,000-4,999	3,750 - 18,375	Almost every day	Almost every day	Employed	Yes	Social Media	Yes	No	No	No	No	Yes	Yes	Yes	Yes	Yes	Yes	No	Agree	Yes	Yes	Yes	Yes	Yes	Yes	No	No	No	No	No	No	Yes	No	No	Yes	Yes	No	Yes	No	Yes	Yes	No
5/16/2019 15:11:15	Female	20–29	Saudi Arabia	Eastern Province	Single	Undergraduate	<1,000	<3,750	Less than once a week	Almost every day	Student	Yes	Booths & Seminars	Yes	Yes	No	Yes	No	Yes	Yes	Not Known	Yes	No	Not Known	Not Known	Disagree	Yes	Yes	Yes	Yes	Yes	No	Yes	Indifferent	No	No	No	Yes	No	No	Yes	Yes	Yes	Yes	Not Known	Not Known	Not Known	Not Known	Not Known
5/16/2019 15:20:23	Female	20–29	Middle East & North Africa	NA	Single	Undergraduate	1,000-4,999	3,750 - 18,375	At least once a week	Almost every day	Student	Yes	Other	Yes	Yes	Yes	No	No	Yes	Yes	Yes	Yes	No	No	No	Agree	Yes	Yes	Yes	Yes	Yes	Yes	No	No	No	No	No	No	Yes	No	Yes	Yes	Yes	No	Yes	Not Known	Yes	No	Yes
5/16/2019 15:23:16	Female	20–29	Middle East & North Africa	NA	Single	Undergraduate	<1,000	<3,750	At least once a week	Almost every day	Student	Yes	Booths & Seminars	Yes	Yes	No	Not Known	No	Yes	Yes	Yes	Yes	No	No	No	Agree	No	NA	NA	NA	NA	NA	Yes	No	No	No	No	No	Yes	No	No	Yes	Yes	No	Yes	Yes	Not Known	Yes	Not Known
5/16/2019 15:24:36	Male	> 50	Other	NA	Married	Undergraduate	>10,000	>37,500	Almost every day	Almost every day	Employed	Yes	Social Media	Yes	Yes	Not Known	Not Known	Not Known	Yes	Yes	Not Known	No	Not Known	Not Known	No	Agree	No	NA	NA	NA	NA	NA	Yes	Indifferent	Indifferent	Indifferent	No	No	Yes	No	Yes	Yes	Yes	No	Not Known	Not Known	Not Known	Not Known	Not Known
5/16/2019 15:27:21	Male	15–19	Middle East & North Africa	NA	Single	Undergraduate	<1,000	<3,750	Less than once a week	Almost every day	Student	Yes	Other	No	Yes	Yes	Yes	Not Known	Yes	Yes	No	No	Yes	Yes	No	Agree	Yes	No	Yes	No	Yes	No	No	No	Yes	No	No	No	Yes	No	Yes	Yes	Yes	No	Yes	Not Known	Yes	Yes	No
5/16/2019 15:36:16	Female	15–19	Saudi Arabia	Central Province	Single	Undergraduate	<1,000	<3,750	Not at all	Almost every day	Student	Yes	Social Media	Yes	Not Known	Not Known	Not Known	Not Known	Not Known	Not Known	Not Known	Not Known	Not Known	Not Known	Not Known	Not Known	Yes	No	Yes	Yes	Indifferent	Yes	No	No	No	Indifferent	Yes	No	Yes	No	No	Yes	Yes	Yes	Not Known	Not Known	Not Known	Not Known	Not Known
5/16/2019 15:36:18	Female	20–29	Middle East & North Africa	NA	Single	Undergraduate	<1,000	<3,750	Not at all	Almost every day	Student	Yes	Other	Yes	Yes	No	No	No	Yes	Yes	No	Yes	No	Not Known	Not Known	Agree	Yes	Yes	Yes	Yes	Indifferent	Yes	No	No	No	No	No	No	Yes	No	No	Yes	Yes	No	Yes	Not Known	Yes	Not Known	Yes
5/16/2019 15:43:13	Male	15–19	Other	NA	Single	Undergraduate	<1,000	<3,750	Not at all	Almost every day	Student	Yes	Other	Yes	No	No	Yes	No	Yes	Yes	Yes	No	Yes	Yes	No	Disagree	No	NA	NA	NA	NA	NA	Yes	Yes	No	Yes	No	No	Yes	No	No	No	No	No	No	No	No	No	No
5/16/2019 15:44:27	Female	20–29	Middle East & North Africa	NA	Single	Undergraduate	<1,000	<3,750	Almost every day	Almost every day	Student	Yes	Peers	Yes	No	No	No	No	Yes	Yes	Not Known	Yes	No	No	No	Agree	Yes	Yes	Yes	No	Yes	Yes	No	Yes	Yes	No	Yes	No	No	No	Yes	Yes	Yes	No	Yes	Not Known	Yes	No	Not Known
5/16/2019 16:10:05	Male	15–19	Middle East & North Africa	NA	Single	Undergraduate	<1,000	<3,750	Less than once a week	Almost every day	Student	Yes	Social Media	Yes	No	No	Not Known	No	Yes	Yes	Not Known	Not Known	Not Known	Yes	Not Known	Disagree	No	NA	NA	NA	NA	NA	No	Indifferent	No	No	No	Yes	Yes	No	Yes	Yes	Yes	No	Yes	Yes	Not Known	Yes	Not Known
5/16/2019 16:14:52	Male	20–29	Other	NA	Single	High School	<1,000	<3,750	Almost every day	Almost every day	Student	Yes	Mass Media	No	Yes	Not Known	Not Known	No	Yes	Yes	Yes	Yes	Not Known	Yes	Yes	Agree	No	NA	NA	NA	NA	NA	Yes	No	No	No	No	No	Yes	Yes	Yes	Yes	Yes	No	Not Known	Not Known	Not Known	Not Known	Not Known
5/16/2019 16:25:43	Male	15–19	Middle East & North Africa	NA	Single	Undergraduate	<1,000	<3,750	Less than once a week	Almost every day	Student	Yes	Social Media	Yes	Yes	No	No	No	Yes	Yes	Yes	Yes	No	Not Known	No	Agree	No	NA	NA	NA	NA	NA	Yes	No	No	No	No	Yes	Yes	No	Yes	Yes	Yes	No	Yes	Not Known	Not Known	Yes	Not Known
5/16/2019 16:31:49	Male	20–29	Middle East & North Africa	NA	Single	Undergraduate	<1,000	<3,750	Not at all	Almost every day	Student	Yes	Other	Yes	No	Not Known	Yes	Not Known	Yes	Yes	Not Known	Yes	No	No	Not Known	Not Known	Yes	Yes	Yes	Yes	Yes	Yes	Yes	Yes	Yes	Yes	Yes	Yes	No	No	Yes	Yes	Yes	Yes	No	No	Not Known	Not Known	Not Known
5/16/2019 16:41:23	Female	15–19	Middle East & North Africa	NA	Single	High School	1,000-4,999	3,750 - 18,375	Less than once a week	Almost every day	Student	Yes	Other	Yes	Yes	No	No	No	Yes	Yes	No	Yes	No	Yes	No	Agree	Yes	Yes	Yes	Yes	Indifferent	Yes	No	No	No	No	No	No	Yes	No	No	Yes	Yes	No	Yes	Not Known	Yes	Not Known	Not Known
5/16/2019 17:03:15	Male	> 50	Other	NA	Married	Undergraduate	>10,000	>37,500	Almost every day	Almost every day	Employed	Yes	Social Media	Yes	Yes	Not Known	Not Known	Not Known	Yes	Yes	Not Known	No	Not Known	Not Known	No	Agree	No	NA	NA	NA	NA	NA	Yes	Indifferent	Indifferent	Indifferent	No	No	Yes	No	Yes	Yes	Yes	No	Not Known	Not Known	Not Known	Not Known	Not Known
5/16/2019 17:11:07	Female	20–29	Middle East & North Africa	NA	Single	Undergraduate	<1,000	<3,750	Less than once a week	Almost every day	Student	Yes	Social Media	Yes	Yes	No	Not Known	No	Yes	Yes	No	Yes	No	Yes	No	Agree	Yes	Yes	Yes	No	Yes	Yes	Yes	Yes	Yes	Yes	Yes	Yes	No	No	Yes	Yes	Yes	Yes	Yes	Not Known	No	Yes	Not Known
5/16/2019 18:18:41	Male	> 50	Middle East & North Africa	NA	Married	Postgraduate	>10,000	>37,500	At least once a week	Almost every day	Employed	Yes	Booths & Seminars	Yes	Yes	No	Yes	No	Yes	Yes	No	Yes	No	Yes	No	Agree	Yes	Yes	Yes	Yes	Indifferent	Yes	Yes	Indifferent	No	No	No	Yes	Yes	No	No	Yes	Yes	Yes	Yes	Yes	Yes	Yes	Not Known
5/16/2019 18:39:41	Female	30–39	Saudi Arabia	Central Province	Married	Postgraduate	1,000-4,999	3,750 - 18,375	Almost every day	Less than once a week	Student	Yes	Other	Yes	Yes	No	No	No	Yes	Yes	Yes	Yes	No	Yes	Yes	Agree	Yes	No	Yes	Yes	Indifferent	Yes	Yes	No	Indifferent	No	No	No	Yes	No	Yes	Yes	Yes	Yes	Yes	Yes	Yes	Yes	No
5/16/2019 19:04:19	Female	20–29	Middle East & North Africa	NA	Single	Undergraduate	<1,000	<3,750	At least once a week	Almost every day	Student	Yes	Peers	Yes	Yes	No	Yes	Not Known	Yes	Yes	Not Known	Yes	Not Known	Not Known	Not Known	Agree	Yes	Yes	Yes	Yes	Indifferent	Yes	No	No	No	No	No	No	Yes	No	No	Yes	Yes	No	Yes	Not Known	Yes	Not Known	Yes
5/16/2019 19:04:55	Male	20–29	Saudi Arabia	Central Province	Single	Undergraduate	<1,000	<3,750	At least once a week	Almost every day	Student	Yes	Mass Media	Yes	Yes	No	No	No	No	Yes	Yes	Yes	No	Yes	No	Agree	Yes	Yes	Yes	Yes	Indifferent	Yes	No	No	No	No	No	No	Yes	Yes	Yes	Yes	Yes	Yes	Yes	Yes	Yes	Yes	No
5/16/2019 19:47:27	Female	20–29	Middle East & North Africa	NA	Single	Undergraduate	<1,000	<3,750	Not at all	Almost every day	Student	Yes	Other	Yes	No	No	No	No	Yes	Yes	No	Yes	No	Not Known	No	Not Known	Yes	Yes	Yes	Yes	Indifferent	Yes	No	No	No	No	No	No	Yes	No	Yes	Yes	Yes	Yes	Yes	Yes	Yes	Yes	No
5/16/2019 19:58:47	Female	20–29	Middle East & North Africa	NA	Single	Undergraduate	<1,000	<3,750	At least once a week	Almost every day	Student	Yes	Booths & Seminars	Yes	Yes	No	No	No	Yes	Yes	No	Yes	No	Yes	No	Agree	Yes	Yes	Yes	No	Yes	No	Yes	No	No	No	No	No	No	No	Yes	Yes	Yes	No	Yes	Yes	Yes	Yes	Yes
5/16/2019 20:26:25	Female	20–29	Other	NA	Single	Undergraduate	<1,000	<3,750	Not at all	Almost every day	Student	Yes	Other	Yes	Yes	Yes	Yes	Yes	Yes	Yes	Not Known	Not Known	No	Not Known	No	Agree	Yes	Yes	Yes	Yes	Indifferent	Yes	No	Indifferent	Indifferent	No	No	No	No	No	Yes	Yes	Yes	No	Yes	Yes	Yes	Yes	Yes
5/16/2019 20:59:18	Male	20–29	Middle East & North Africa	NA	Single	Postgraduate	<1,000	<3,750	At least once a week	At least once a week	Student	Yes	Brochures & flyers	Yes	Yes	No	Yes	No	Yes	Yes	Yes	Yes	No	No	No	Agree	Yes	Yes	Yes	Yes	Indifferent	Yes	No	No	No	No	Yes	No	Yes	Yes	Yes	Yes	Yes	Yes	Yes	Yes	Yes	Yes	Yes
5/16/2019 21:37:57	Male	> 50	Middle East & North Africa	NA	Married	Postgraduate	>10,000	>37,500	At least once a week	At least once a week	Employed	Yes	Other	Yes	Yes	No	Yes	No	Yes	Yes	No	Yes	No	Yes	No	Agree	Yes	Yes	Yes	Yes	Indifferent	Yes	No	No	No	No	No	No	Yes	No	No	Yes	Yes	Yes	Yes	Yes	Yes	Yes	Yes
5/16/2019 21:54:42	Male	30–39	Saudi Arabia	Southern Province	Single	Undergraduate	>10,000	>37,500	Less than once a week	Less than once a week	Employed	Yes	Peers	Yes	Yes	Yes	Yes	Yes	Yes	Yes	Yes	Yes	Yes	Yes	Yes	Agree	Yes	Yes	Yes	Yes	Yes	Yes	Yes	Yes	Yes	Yes	Yes	Yes	Yes	Yes	Yes	Yes	Yes	Yes	Yes	Yes	Yes	Yes	Yes
5/16/2019 22:52:14	Female	> 50	Middle East & North Africa	NA	Single	Postgraduate	1,000-4,999	3,750 - 18,375	Almost every day	Almost every day	Employed	Yes	Other	Yes	No	No	Yes	No	Yes	Yes	Yes	Yes	No	Yes	No	Agree	Yes	Yes	Yes	Yes	Yes	Yes	No	Indifferent	Indifferent	No	No	No	Yes	No	Yes	Yes	Yes	Yes	No	Yes	Yes	Yes	Not Known
5/16/2019 23:49:54	Male	15–19	Other	NA	Single	Undergraduate	>10,000	>37,500	Almost every day	Almost every day	Student	Yes	Other	Yes	No	No	Yes	No	Yes	Yes	No	Yes	No	Not Known	No	Agree	No	NA	NA	NA	NA	NA	No	No	No	No	No	No	Yes	No	Yes	Yes	Yes	No	Not Known	Not Known	Not Known	Not Known	Not Known
5/17/2019 1:52:40	Male	20–29	Middle East & North Africa	NA	Single	Undergraduate	<1,000	<3,750	Almost every day	Almost every day	Student	Yes	Social Media	Yes	No	Not Known	Yes	No	Yes	Yes	No	Yes	No	No	No	Agree	Yes	Yes	Yes	Yes	Indifferent	Yes	No	Indifferent	Indifferent	Indifferent	No	No	No	No	No	Yes	Yes	No	Yes	Yes	Yes	Not Known	Yes
5/17/2019 15:12:11	Female	15–19	Other	NA	Single	Undergraduate	<1,000	<3,750	Almost every day	Almost every day	Student	Yes	Peers	Yes	Yes	No	No	No	Yes	Yes	No	Yes	No	No	No	Agree	Yes	Yes	Yes	No	Yes	Yes	Yes	No	No	No	Yes	Yes	Yes	No	Yes	Yes	Yes	No	Yes	Not Known	Yes	Yes	Yes
5/17/2019 19:45:27	Female	20–29	Middle East & North Africa	NA	Single	Undergraduate	<1,000	<3,750	Less than once a week	At least once a week	Student	Yes	Other	Yes	Yes	No	No	No	Yes	Yes	No	Yes	No	Yes	No	Agree	Yes	Yes	Yes	Yes	Indifferent	Yes	Yes	Indifferent	Indifferent	Indifferent	No	No	Yes	No	No	Yes	Yes	No	Yes	No	Yes	No	No
5/17/2019 23:44:50	Male	15–19	Middle East & North Africa	NA	Single	Undergraduate	<1,000	<3,750	Almost every day	Almost every day	Student	Yes	Social Media	Yes	Yes	No	Yes	No	Yes	Yes	No	Yes	No	Yes	No	Agree	No	NA	NA	NA	NA	NA	Yes	No	No	No	No	No	Yes	Yes	Yes	Yes	Yes	No	Yes	Yes	Yes	Yes	Yes
5/18/2019 0:13:13	Female	20–29	Middle East & North Africa	NA	Single	Postgraduate	<1,000	<3,750	Almost every day	Almost every day	Unemployed	Yes	Other	No	Yes	No	No	No	Yes	Yes	No	Yes	No	Not Known	No	Agree	No	NA	NA	NA	NA	NA	No	Indifferent	Indifferent	Indifferent	No	Yes	No	No	Yes	Yes	Yes	No	Not Known	Not Known	Not Known	Not Known	Not Known
5/18/2019 0:24:42	Male	15–19	Saudi Arabia	Central Province	Single	High School	<1,000	<3,750	Not at all	Almost every day	Student	Yes	Peers	Yes	Yes	No	Yes	No	Yes	Yes	No	Yes	Yes	Not Known	Not Known	Agree	No	NA	NA	NA	NA	NA	Yes	No	No	No	Yes	No	Yes	Yes	Yes	Yes	Yes	No	Not Known	Not Known	Not Known	Not Known	No
5/18/2019 1:18:13	Female	15–19	Other	NA	Single	High School	<1,000	<3,750	Almost every day	Almost every day	Student	No	Mass Media	No	Not Known	Not Known	Not Known	Yes	No	Yes	Not Known	Yes	Not Known	Not Known	Not Known	Not Known	No	NA	NA	NA	NA	NA	No	Indifferent	Indifferent	Indifferent	No	No	No	No	No	No	No	No	Not Known	Not Known	Not Known	Not Known	Not Known
5/18/2019 7:53:11	Male	20–29	Saudi Arabia	Eastern Province	Single	Postgraduate	1,000-4,999	3,750 - 18,375	At least once a week	Almost every day	Employed	Yes	Other	Yes	Yes	No	No	No	Yes	Yes	Yes	Yes	No	Yes	No	Agree	Yes	Yes	Yes	Yes	Indifferent	Yes	Yes	No	No	No	No	No	No	No	Yes	Yes	Yes	No	Yes	Yes	Yes	Yes	Yes
5/18/2019 14:44:59	Male	> 50	Middle East & North Africa	NA	Married	Postgraduate	<1,000	<3,750	Almost every day	At least once a week	Unemployed	Yes	Mass Media	No	Not Known	Not Known	Not Known	Not Known	Yes	Yes	Not Known	Yes	Not Known	Not Known	Not Known	Not Known	Yes	No	Yes	Yes	Yes	Yes	Yes	Indifferent	Indifferent	Indifferent	Yes	Yes	No	No	Yes	No	No	No	Not Known	Not Known	Not Known	Not Known	Not Known
5/19/2019 0:29:55	Female	40-49	Other	NA	Married	Postgraduate	1,000-4,999	3,750 - 18,375	Almost every day	Almost every day	Employed	Yes	Social Media	Yes	No	No	No	No	Yes	Yes	Yes	Yes	Yes	Yes	No	Agree	Yes	Yes	Yes	Yes	Yes	Yes	No	No	No	No	No	No	Yes	No	No	Yes	Yes	No	Yes	No	Yes	Yes	No
5/19/2019 2:50:50	Female	20–29	Middle East & North Africa	NA	Single	Undergraduate	<1,000	<3,750	Not at all	Less than once a week	Student	Yes	Other	Yes	Yes	No	Yes	No	Yes	Yes	No	Yes	No	Not Known	No	Not Known	Yes	Yes	Yes	Yes	Indifferent	Yes	No	Indifferent	Yes	No	No	No	Yes	No	No	Yes	Yes	No	Not Known	Not Known	Not Known	Not Known	Not Known
5/19/2019 3:07:05	Male	20–29	Saudi Arabia	Central Province	Single	Undergraduate	1,000-4,999	3,750 - 18,375	Almost every day	Almost every day	Employed	Yes	Other	Yes	Yes	No	Not Known	No	Yes	Yes	No	Yes	Not Known	Yes	Yes	Agree	Yes	Yes	Yes	Yes	Indifferent	Yes	Yes	No	No	No	No	No	No	No	Yes	Yes	Yes	Yes	Yes	Yes	Not Known	Yes	Not Known
5/19/2019 12:02:04	Male	40-49	Other	NA	Married	Undergraduate	<1,000	<3,750	Less than once a week	Almost every day	Student	No	Social Media	No	No	No	No	No	Yes	No	Yes	No	Yes	Yes	Yes	Agree	No	NA	NA	NA	NA	NA	Yes	Yes	Yes	Yes	Yes	Yes	No	Yes	Yes	No	No	Yes	Yes	Yes	Yes	Yes	Yes
5/19/2019 13:01:17	Female	30–39	Other	NA	Married	Postgraduate	1,000-4,999	3,750 - 18,375	Almost every day	Almost every day	Employed	Yes	Other	Yes	Yes	No	No	No	Yes	Yes	Yes	Yes	No	Yes	Not Known	Agree	Yes	Yes	Yes	Yes	Indifferent	Yes	No	Indifferent	No	No	No	No	Yes	No	No	Yes	Yes	No	Yes	Yes	No	Yes	Yes
5/19/2019 13:31:52	Female	30–39	Other	NA	Single	Postgraduate	5,000-10,000	18,375 - 37,500	Almost every day	Almost every day	Employed	Yes	Mass Media	Yes	Yes	Not Known	Not Known	Not Known	Not Known	Not Known	Not Known	Not Known	Not Known	Yes	No	Agree	No	NA	NA	NA	NA	NA	No	No	No	Indifferent	No	No	Yes	No	Yes	Yes	Yes	No	Not Known	Not Known	Not Known	Not Known	Not Known
5/19/2019 18:00:41	Female	20–29	Middle East & North Africa	NA	Single	Undergraduate	<1,000	<3,750	Not at all	Almost every day	Student	Yes	Other	Yes	Yes	No	No	No	Yes	Yes	No	Yes	No	Not Known	No	Agree	Yes	Yes	Yes	Yes	Indifferent	Yes	No	No	No	No	Yes	Yes	Yes	No	Yes	Yes	Yes	Yes	Yes	Yes	No	Yes	Not Known
5/20/2019 2:08:41	Female	20–29	Saudi Arabia	Northern Province	Single	Undergraduate	<1,000	<3,750	Almost every day	At least once a week	Student	Yes	Other	Yes	No	Yes	No	No	Yes	Yes	Yes	Yes	No	Yes	No	Agree	No	NA	NA	NA	NA	NA	Yes	Yes	No	No	No	No	Yes	No	No	Yes	Yes	No	Yes	Yes	Yes	Yes	No
5/20/2019 12:13:36	Female	20–29	Middle East & North Africa	NA	Single	Undergraduate	<1,000	<3,750	Almost every day	Almost every day	Student	Yes	Other	Yes	Yes	Yes	Yes	Yes	Yes	Yes	No	Yes	Yes	Yes	No	Agree	Yes	No	No	No	Indifferent	No	Yes	No	Indifferent	Indifferent	No	No	Yes	No	Yes	Yes	Yes	Yes	Not Known	Not Known	Yes	No	Not Known
5/20/2019 15:29:39	Female	20–29	Middle East & North Africa	NA	Single	Undergraduate	<1,000	<3,750	At least once a week	Less than once a week	Student	Yes	Peers	Yes	Not Known	Not Known	Not Known	No	Yes	Yes	No	Yes	No	Not Known	No	Agree	Yes	Yes	Yes	Yes	Yes	Yes	No	No	Indifferent	Indifferent	Yes	No	Yes	No	No	Yes	Yes	No	Yes	Not Known	Not Known	Yes	No
5/20/2019 21:59:20	Female	15–19	Middle East & North Africa	NA	Single	Undergraduate	<1,000	<3,750	Not at all	Almost every day	Student	Yes	Peers	No	Not Known	Not Known	Not Known	Not Known	Yes	Yes	No	Yes	Not Known	Not Known	Not Known	Not Known	No	NA	NA	NA	NA	NA	No	No	No	No	No	No	No	No	No	Yes	Yes	No	Not Known	Not Known	Not Known	Not Known	Not Known
5/20/2019 22:09:11	Female	15–19	Saudi Arabia	Central Province	Married	High School	5,000-10,000	18,375 - 37,500	Less than once a week	Almost every day	Employed	Yes	Peers	No	Not Known	Not Known	Not Known	Not Known	Not Known	Not Known	Not Known	Not Known	Not Known	Not Known	Not Known	Not Known	No	NA	NA	NA	NA	NA	No	Indifferent	Indifferent	Indifferent	No	No	No	No	Yes	Yes	Yes	Yes	Not Known	Not Known	Not Known	Not Known	Not Known
5/20/2019 22:13:39	Female	30–39	GCC countries	NA	Single	High School	1,000-4,999	3,750 - 18,375	Not at all	Almost every day	Employed	Yes	Social Media	No	Yes	No	No	Not Known	Yes	Yes	No	Not Known	Not Known	Not Known	No	Agree	No	NA	NA	NA	NA	NA	No	Indifferent	Indifferent	Indifferent	No	No	No	No	Yes	Yes	Yes	No	Not Known	Not Known	Not Known	Not Known	Not Known
5/20/2019 22:34:09	Female	40-49	Middle East & North Africa	NA	Married	Postgraduate	5,000-10,000	18,375 - 37,500	At least once a week	Almost every day	Employed	Yes	Other	No	No	No	No	No	Yes	Yes	Yes	Not Known	Not Known	Not Known	Not Known	Agree	No	NA	NA	NA	NA	NA	No	Indifferent	Indifferent	Indifferent	No	No	Yes	No	Yes	Yes	Yes	No	Not Known	Not Known	Yes	Yes	Yes
5/21/2019 10:35:43	Female	20–29	Other	NA	Single	Postgraduate	1,000-4,999	3,750 - 18,375	Less than once a week	At least once a week	Employed	Yes	Mass Media	Yes	Yes	No	Yes	No	Yes	Yes	No	Yes	No	Yes	No	Not Known	No	NA	NA	NA	NA	NA	No	Yes	Indifferent	No	No	No	Yes	No	Yes	Yes	Yes	No	Not Known	Not Known	Not Known	Not Known	Not Known
5/26/2019 20:28:31	Female	20–29	Saudi Arabia	Eastern Province	Single	Primary Education	1,000-4,999	3,750 - 18,375	At least once a week	Almost every day	Student	Yes	Booths & Seminars	No	Not Known	No	Yes	No	Yes	No	No	Not Known	No	Not Known	No	Agree	No	NA	NA	NA	NA	NA	No	Yes	Indifferent	No	No	Yes	No	Yes	Yes	Yes	No	No	Yes	Not Known	Not Known	Yes	Yes
5/27/2019 12:01:09	Male	20–29	GCC countries	NA	Single	Undergraduate	<1,000	<3,750	Almost every day	Almost every day	Student	Yes	Social Media	Yes	Yes	Yes	Yes	No	Yes	Yes	Yes	Yes	Yes	Not Known	No	Agree	Yes	Yes	Yes	Yes	Indifferent	Yes	No	Indifferent	Indifferent	No	No	No	Yes	No	Yes	Yes	Yes	Yes	Yes	Not Known	Yes	Not Known	Yes
5/27/2019 12:01:34	Female	15–19	Saudi Arabia	Central Province	Single	Undergraduate	>10,000	>37,500	Not at all	Almost every day	Student	Yes	Mass Media	Yes	Yes	No	Not Known	No	Yes	Yes	Yes	Yes	Not Known	Yes	Not Known	Agree	Yes	Yes	Yes	Yes	Indifferent	Yes	No	No	No	No	No	No	Yes	No	Yes	Yes	Yes	No	Yes	Yes	Yes	Yes	Yes
5/27/2019 12:22:40	Female	30–39	Other	NA	Single	Primary Education	<1,000	<3,750	Almost every day	Almost every day	Employed	Yes	Social Media	Yes	Yes	No	No	No	Yes	Yes	No	Yes	Yes	Yes	No	Agree	Yes	Yes	Yes	Yes	Indifferent	Yes	No	No	No	No	No	No	Yes	No	No	Yes	Yes	Yes	Yes	No	No	Yes	Yes
5/27/2019 12:34:54	Female	20–29	Other	NA	Married	Postgraduate	1,000-4,999	3,750 - 18,375	Almost every day	Almost every day	Employed	Yes	Brochures & flyers	Yes	Yes	No	Yes	No	Yes	Yes	Yes	Yes	Yes	Yes	Not Known	Agree	Yes	Yes	Yes	Yes	Indifferent	Yes	No	Yes	No	No	No	Yes	Yes	No	Yes	Yes	Yes	No	Yes	Yes	Yes	Not Known	Yes
5/27/2019 12:55:00	Female	30–39	Other	NA	Single	Postgraduate	5,000-10,000	18,375 - 37,500	Not at all	Almost every day	Employed	Yes	Other	Yes	Yes	No	No	No	Yes	Yes	No	Yes	No	Yes	Not Known	Agree	Yes	Yes	Yes	Yes	Indifferent	Yes	No	No	No	No	No	No	Yes	No	Yes	No	Yes	No	Yes	Yes	Not Known	Yes	No
5/27/2019 13:45:51	Female	20–29	Other	NA	Single	High School	<1,000	<3,750	Almost every day	Almost every day	Employed	Yes	Social Media	No	Not Known	Yes	Yes	Not Known	Yes	Yes	No	Yes	No	Yes	Not Known	Agree	No	NA	NA	NA	NA	NA	Yes	No	No	No	No	Yes	Yes	No	Yes	Yes	Yes	Yes	Yes	Yes	Not Known	Yes	Not Known
5/27/2019 14:07:11	Female	30–39	Other	NA	Previously married (Divorced/widow)	Undergraduate	<1,000	<3,750	Almost every day	Almost every day	Employed	Yes	Social Media	Yes	No	Yes	Yes	No	Yes	Yes	No	Yes	Yes	Yes	No	Agree	Yes	No	No	No	Yes	No	Yes	No	Indifferent	No	No	No	Yes	No	No	Yes	Yes	No	Not Known	Not Known	Not Known	Yes	Not Known
5/27/2019 14:22:35	Female	30–39	Other	NA	Married	Postgraduate	<1,000	<3,750	Almost every day	Almost every day	Unemployed	Yes	Other	Yes	No	No	Yes	No	Yes	Yes	No	Yes	No	No	No	Agree	No	NA	NA	NA	NA	NA	No	No	Indifferent	No	No	No	Yes	No	No	Yes	Yes	No	Not Known	Not Known	Not Known	Not Known	No
5/27/2019 14:30:54	Female	20–29	Saudi Arabia	Western Province	Married	Postgraduate	1,000-4,999	3,750 - 18,375	Almost every day	Almost every day	Employed	Yes	Booths & Seminars	Yes	Yes	Not Known	No	No	Yes	Yes	Yes	Yes	No	Not Known	No	Agree	Yes	Yes	Yes	Yes	Yes	Yes	No	Indifferent	Indifferent	Indifferent	No	No	Yes	No	No	Yes	Yes	No	Yes	No	Yes	Not Known	Yes
5/27/2019 14:35:12	Female	> 50	Other	NA	Married	Undergraduate	<1,000	<3,750	Almost every day	Almost every day	Unemployed	Yes	Mass Media	No	No	No	No	No	Yes	Yes	No	Yes	No	Not Known	Not Known	Agree	No	NA	NA	NA	NA	NA	No	No	Indifferent	Indifferent	No	No	Yes	Yes	Yes	Yes	Yes	No	Not Known	Not Known	Not Known	Not Known	Not Known
5/27/2019 14:41:36	Male	20–29	Saudi Arabia	Central Province	Single	Postgraduate	5,000-10,000	18,375 - 37,500	Almost every day	Not at all	Employed	Yes	Other	Yes	Yes	No	Yes	No	Yes	Yes	No	Yes	No	Not Known	No	Agree	Yes	Yes	Yes	Yes	Indifferent	Yes	No	No	No	No	No	No	Yes	Yes	Yes	Yes	Yes	Yes	Yes	Yes	Not Known	Yes	Not Known
5/27/2019 14:50:19	Female	40-49	Other	NA	Previously married (Divorced/widow)	Undergraduate	1,000-4,999	3,750 - 18,375	Almost every day	Almost every day	Employed	Yes	Other	Yes	Yes	No	Yes	No	Yes	Yes	No	Yes	Yes	Yes	No	Agree	Yes	Yes	Yes	Yes	Indifferent	Yes	No	No	No	No	No	No	Yes	No	Yes	Yes	Yes	No	Yes	Yes	Yes	Not Known	Yes
5/27/2019 14:52:32	Female	> 50	Other	NA	Previously married (Divorced/widow)	Postgraduate	>10,000	>37,500	Almost every day	Almost every day	Employed	Yes	Other	Yes	Yes	No	No	No	Yes	Yes	No	Yes	No	Yes	Yes	Agree	Yes	Yes	Yes	Yes	Indifferent	Yes	No	Indifferent	No	Indifferent	No	No	Yes	Yes	Yes	Yes	Yes	Yes	Yes	Not Known	Yes	No	No
5/27/2019 15:04:45	Male	20–29	Saudi Arabia	Central Province	Married	Postgraduate	1,000-4,999	3,750 - 18,375	Not at all	Almost every day	Employed	Yes	Other	Yes	Yes	No	Yes	Yes	Yes	Yes	Not Known	Yes	Yes	Yes	Yes	Agree	Yes	Yes	Yes	Yes	Yes	No	Yes	No	Indifferent	No	No	No	No	No	Yes	Yes	Yes	Yes	Yes	Yes	Yes	Yes	Yes
5/27/2019 15:07:07	Female	20–29	Other	NA	Single	Postgraduate	<1,000	<3,750	Almost every day	Almost every day	Employed	Yes	Booths & Seminars	Yes	Yes	No	Yes	No	Yes	Yes	No	Yes	No	Yes	Yes	Agree	Yes	Yes	Yes	Yes	Indifferent	Yes	Yes	Yes	No	No	Yes	Yes	No	No	No	Yes	Yes	No	Yes	Yes	Yes	No	No
5/27/2019 16:32:27	Female	15–19	Saudi Arabia	Central Province	Single	Undergraduate	>10,000	>37,500	Not at all	Almost every day	Student	Yes	Social Media	Yes	No	No	No	No	Yes	Yes	No	Yes	Not Known	Not Known	Not Known	Agree	Yes	Yes	Yes	Yes	Indifferent	Yes	No	Indifferent	No	No	No	No	Yes	Yes	Yes	Yes	Yes	No	Not Known	Not Known	Yes	Not Known	Yes
5/27/2019 16:40:50	Female	20–29	Saudi Arabia	Central Province	Single	Undergraduate	<1,000	<3,750	Not at all	Almost every day	Student	Yes	Social Media	Yes	No	Yes	Yes	No	Yes	Yes	Not Known	No	No	Not Known	Yes	Agree	No	NA	NA	NA	NA	NA	Yes	No	No	No	No	No	Yes	No	Yes	Yes	Yes	No	Not Known	Not Known	Not Known	Not Known	Not Known
5/27/2019 16:45:35	Female	15–19	Saudi Arabia	Northern Province	Single	Primary Education	1,000-4,999	3,750 - 18,375	Not at all	Almost every day	Student	Yes	Mass Media	Yes	Not Known	Not Known	Yes	Not Known	Yes	Yes	No	Yes	Yes	Yes	No	Agree	No	NA	NA	NA	NA	NA	Yes	Yes	Yes	Yes	Yes	No	Yes	No	Yes	Yes	Yes	No	Yes	No	Yes	Yes	Yes
5/27/2019 16:51:05	Female	20–29	Saudi Arabia	Central Province	Single	Undergraduate	<1,000	<3,750	Less than once a week	Almost every day	Student	Yes	Other	Yes	Yes	No	Yes	Not Known	Yes	Yes	Not Known	Not Known	Not Known	Not Known	Not Known	Agree	No	NA	NA	NA	NA	NA	Yes	No	No	Indifferent	No	No	No	No	Yes	Yes	Yes	Yes	Not Known	Not Known	Not Known	Not Known	Not Known
5/27/2019 17:12:26	Female	20–29	Middle East & North Africa	NA	Single	Undergraduate	>10,000	>37,500	Almost every day	Almost every day	Student	Yes	Booths & Seminars	Yes	Yes	No	No	No	Yes	Yes	No	Yes	No	Not Known	Not Known	Agree	Yes	Yes	Yes	Yes	Indifferent	Yes	No	No	No	No	Yes	No	Yes	No	Yes	Yes	Yes	Yes	Yes	Yes	Yes	Yes	No
5/27/2019 17:27:48	Female	20–29	Saudi Arabia	Central Province	Single	Undergraduate	1,000-4,999	3,750 - 18,375	Less than once a week	Not at all	Student	Yes	Other	No	Yes	No	No	No	Yes	Yes	Not Known	Yes	No	Not Known	No	Agree	No	NA	NA	NA	NA	NA	No	No	Indifferent	No	No	No	Yes	Yes	No	Yes	Yes	No	Yes	No	Not Known	Yes	Not Known
5/27/2019 17:31:48	Female	20–29	Saudi Arabia	Central Province	Single	Undergraduate	1,000-4,999	3,750 - 18,375	Almost every day	Almost every day	Student	Yes	Peers	Yes	Yes	Yes	Yes	Yes	Yes	Yes	Yes	Yes	Yes	Yes	Yes	Agree	Yes	Yes	Yes	Yes	Yes	Yes	No	Indifferent	Yes	Yes	Yes	Yes	Yes	Yes	Yes	Yes	Yes	Yes	Yes	Yes	Yes	Yes	Yes
5/27/2019 17:40:58	Female	15–19	Saudi Arabia	Central Province	Single	Undergraduate	<1,000	<3,750	Almost every day	Almost every day	Student	Yes	Social Media	No	Not Known	Not Known	Not Known	Not Known	Not Known	Yes	No	Yes	Not Known	Not Known	Not Known	Not Known	No	NA	NA	NA	NA	NA	No	Indifferent	Yes	Indifferent	Yes	Yes	Yes	No	Yes	Yes	Yes	No	Not Known	Not Known	Not Known	Not Known	Not Known
5/27/2019 18:04:18	Female	20–29	Middle East & North Africa	NA	Single	Undergraduate	1,000-4,999	3,750 - 18,375	Not at all	Almost every day	Student	Yes	Booths & Seminars	Yes	Yes	No	Not Known	No	Yes	Yes	Not Known	Yes	Not Known	No	Yes	Agree	Yes	Yes	No	No	Yes	Yes	No	No	No	No	No	No	Yes	No	No	Yes	Yes	No	Yes	Yes	Yes	Yes	Yes
5/27/2019 18:56:59	Female	20–29	Middle East & North Africa	NA	Single	Undergraduate	<1,000	<3,750	Less than once a week	Almost every day	Student	Yes	Other	Yes	Yes	No	No	No	Yes	Yes	No	Yes	No	No	Yes	Agree	Yes	Yes	Yes	Yes	Indifferent	Yes	No	Indifferent	No	No	No	No	Yes	No	No	Yes	Yes	No	Yes	Yes	Yes	Yes	Not Known
5/27/2019 19:27:33	Female	15–19	Saudi Arabia	Central Province	Single	Undergraduate	<1,000	<3,750	Almost every day	Not at all	Student	Yes	Other	Yes	No	No	Yes	Not Known	No	Yes	No	Yes	No	Not Known	Yes	Agree	No	NA	NA	NA	NA	NA	Yes	No	Indifferent	No	Yes	No	Yes	No	Yes	Yes	No	Yes	Not Known	Yes	Yes	Yes	Yes
5/27/2019 19:31:18	Female	15–19	Middle East & North Africa	NA	Single	Undergraduate	<1,000	<3,750	Less than once a week	Almost every day	Student	Yes	Social Media	No	Not Known	Not Known	Not Known	No	Yes	Not Known	Not Known	Yes	Not Known	Not Known	No	Disagree	Yes	Yes	Yes	Yes	Indifferent	Yes	No	No	No	No	No	No	Yes	No	Yes	Yes	Yes	No	Not Known	Not Known	Not Known	Not Known	Not Known
5/27/2019 19:33:51	Female	20–29	Saudi Arabia	Central Province	Single	Undergraduate	1,000-4,999	3,750 - 18,375	Almost every day	At least once a week	Student	Yes	Infected individual	No	Not Known	Not Known	Not Known	Not Known	Yes	Yes	Not Known	Yes	No	Not Known	Not Known	Agree	No	NA	NA	NA	NA	NA	No	Indifferent	No	No	No	No	Yes	No	Yes	Yes	Yes	Yes	Not Known	Not Known	Not Known	Not Known	Not Known
5/27/2019 19:36:47	Female	20–29	Saudi Arabia	Central Province	Single	Undergraduate	<1,000	<3,750	Less than once a week	Less than once a week	Student	Yes	Mass Media	Yes	Yes	No	No	No	Yes	Yes	Yes	Not Known	Not Known	Yes	No	Agree	Yes	Yes	Yes	Yes	Indifferent	Yes	No	No	No	No	No	No	Yes	No	No	Yes	Yes	No	Yes	Not Known	Yes	Not Known	Not Known
5/27/2019 19:37:26	Female	20–29	Saudi Arabia	Western Province	Single	Undergraduate	<1,000	<3,750	Not at all	Almost every day	Student	Yes	Social Media	Yes	Yes	No	No	No	Yes	Yes	No	Yes	No	Not Known	No	Agree	Yes	Yes	Yes	Yes	Indifferent	Yes	Yes	No	No	Indifferent	No	No	Yes	No	Yes	Yes	Yes	No	Yes	Not Known	Yes	Yes	Yes
5/27/2019 19:38:48	Female	20–29	Saudi Arabia	Western Province	Single	Undergraduate	1,000-4,999	3,750 - 18,375	Not at all	Not at all	Employed	No	Social Media	No	No	No	No	No	Yes	Yes	No	Yes	No	Not Known	Not Known	Not Known	No	NA	NA	NA	NA	NA	No	No	No	No	No	No	Yes	Yes	Yes	Yes	Yes	No	Yes	Not Known	Yes	Not Known	Not Known
5/27/2019 19:42:36	Female	20–29	Saudi Arabia	Central Province	Single	Undergraduate	>10,000	>37,500	Less than once a week	Almost every day	Student	Yes	Social Media	No	Not Known	Not Known	Not Known	Not Known	Not Known	Not Known	Not Known	Not Known	Not Known	Not Known	Not Known	Not Known	No	NA	NA	NA	NA	NA	Yes	Indifferent	Yes	Indifferent	Yes	Yes	No	No	No	Yes	Yes	No	Not Known	Not Known	Not Known	Not Known	Not Known
5/27/2019 19:46:30	Female	20–29	Saudi Arabia	Central Province	Single	Undergraduate	<1,000	<3,750	Not at all	Almost every day	Student	Yes	Social Media	Yes	Yes	No	No	No	Yes	Yes	No	Yes	No	Yes	No	Not Known	No	NA	NA	NA	NA	NA	No	No	No	No	No	No	Yes	No	No	Yes	Yes	No	Yes	Yes	Not Known	Not Known	No
5/27/2019 19:49:25	Female	40-49	Saudi Arabia	Central Province	Married	Postgraduate	>10,000	>37,500	Almost every day	Almost every day	Employed	Yes	Booths & Seminars	Yes	Yes	Yes	Yes	Yes	Yes	Yes	No	Yes	No	Not Known	Not Known	Agree	Yes	Yes	No	Yes	Yes	No	Yes	Indifferent	Yes	No	Yes	No	Yes	No	Yes	Yes	Yes	No	Yes	Not Known	Yes	Not Known	Yes
5/27/2019 19:49:37	Female	30–39	Saudi Arabia	Central Province	Married	Postgraduate	>10,000	>37,500	Almost every day	Almost every day	Employed	Yes	Other	Yes	Yes	No	No	No	Yes	Yes	No	Yes	Not Known	No	Yes	Agree	Yes	Yes	Yes	Yes	Indifferent	Yes	No	No	No	No	No	No	Yes	No	Yes	Yes	Yes	Yes	Yes	Yes	Yes	Yes	Yes
5/27/2019 19:50:01	Female	20–29	Saudi Arabia	Central Province	Single	Undergraduate	<1,000	<3,750	At least once a week	Almost every day	Student	Yes	Social Media	No	Not Known	Not Known	Not Known	Not Known	Yes	Yes	Not Known	Yes	Not Known	Yes	Not Known	Agree	No	NA	NA	NA	NA	NA	Yes	No	No	Indifferent	No	No	Yes	No	Yes	Yes	Yes	Yes	Not Known	Not Known	Not Known	Not Known	Not Known
5/27/2019 19:50:38	Female	20–29	Saudi Arabia	Central Province	Single	Primary Education	<1,000	<3,750	At least once a week	Almost every day	Student	Yes	Social Media	No	Not Known	Yes	Not Known	Yes	Yes	Yes	Yes	No	Yes	Yes	Not Known	Not Known	No	NA	NA	NA	NA	NA	Yes	Yes	No	Indifferent	No	No	Yes	No	No	No	Yes	Yes	Yes	Yes	Yes	No	Yes
5/27/2019 19:51:04	Female	15–19	Saudi Arabia	Central Province	Single	Undergraduate	<1,000	<3,750	At least once a week	Almost every day	Student	Yes	Social Media	No	No	No	No	No	Yes	Yes	No	Yes	Not Known	Yes	No	Agree	Yes	Yes	Yes	Yes	Indifferent	Yes	No	Indifferent	Indifferent	Indifferent	No	No	Yes	No	Yes	Yes	Yes	No	Not Known	Not Known	Not Known	Not Known	Not Known
5/27/2019 19:51:49	Female	15–19	Saudi Arabia	Central Province	Single	Undergraduate	<1,000	<3,750	Almost every day	Not at all	Student	Yes	Other	No	No	Yes	No	No	Yes	Yes	No	Yes	Not Known	Not Known	No	Disagree	No	NA	NA	NA	NA	NA	Yes	Indifferent	Yes	No	No	No	Yes	No	No	Yes	Yes	No	Yes	Not Known	Not Known	Yes	Not Known
5/27/2019 21:19:53	Female	15–19	Saudi Arabia	Eastern Province	Single	High School	<1,000	<3,750	At least once a week	Almost every day	Student	Yes	Social Media	No	Yes	Yes	Yes	Not Known	Yes	Yes	No	Yes	Not Known	Not Known	No	Not Known	No	NA	NA	NA	NA	NA	Yes	Indifferent	Yes	Indifferent	No	No	Yes	No	No	Yes	Yes	No	Yes	Not Known	Not Known	Not Known	Yes
5/27/2019 21:27:46	Female	15–19	Saudi Arabia	Central Province	Single	High School	>10,000	>37,500	Almost every day	Almost every day	Student	Yes	Social Media	No	Yes	No	Not Known	No	Not Known	Yes	No	Yes	No	Not Known	No	Disagree	No	NA	NA	NA	NA	NA	No	No	No	No	No	No	Yes	No	Yes	No	No	Yes	Not Known	Not Known	Not Known	Not Known	Not Known
5/27/2019 21:31:30	Female	20–29	Saudi Arabia	Central Province	Single	Undergraduate	1,000-4,999	3,750 - 18,375	Almost every day	Almost every day	Student	Yes	Social Media	No	Yes	No	No	No	Yes	Yes	No	Yes	Not Known	Yes	No	Agree	No	NA	NA	NA	NA	NA	Yes	Yes	Yes	Yes	Yes	No	No	No	No	Yes	Yes	No	Yes	Not Known	Yes	Yes	No
5/27/2019 21:39:52	Female	20–29	Middle East & North Africa	NA	Single	High School	<1,000	<3,750	Almost every day	Almost every day	Student	Yes	Social Media	Yes	No	No	No	No	Yes	Yes	No	Yes	No	No	Not Known	Not Known	No	NA	NA	NA	NA	NA	No	Indifferent	Yes	No	No	No	Yes	No	Yes	Yes	Yes	No	Yes	Not Known	No	Yes	Yes
5/27/2019 21:42:23	Female	15–19	Saudi Arabia	Central Province	Single	Postgraduate	1,000-4,999	3,750 - 18,375	At least once a week	Almost every day	Student	Yes	Peers	No	Yes	Yes	Yes	Yes	Yes	Yes	Not Known	Not Known	Not Known	Not Known	Not Known	Agree	No	NA	NA	NA	NA	NA	Yes	Indifferent	Indifferent	No	No	No	No	No	Yes	Yes	Yes	No	Yes	Not Known	Yes	Not Known	Yes
5/27/2019 21:48:20	Female	15–19	Saudi Arabia	Northern Province	Single	Undergraduate	<1,000	<3,750	Less than once a week	Almost every day	Student	Yes	Other	Yes	Yes	Yes	Yes	Yes	Yes	Yes	No	Yes	No	No	No	Agree	No	NA	NA	NA	NA	NA	Yes	No	No	No	Yes	Yes	Yes	No	No	Yes	Yes	Yes	Not Known	Not Known	Not Known	Yes	Yes
5/27/2019 21:57:48	Female	15–19	Saudi Arabia	Northern Province	Single	Undergraduate	<1,000	<3,750	Almost every day	Not at all	Student	Yes	Social Media	No	Yes	Yes	Yes	Yes	Yes	Yes	Not Known	Yes	Yes	Yes	No	Agree	No	NA	NA	NA	NA	NA	Yes	Indifferent	Indifferent	No	No	No	Yes	No	No	Yes	Yes	No	Yes	Yes	Yes	Yes	Yes
5/27/2019 22:30:09	Male	20–29	Middle East & North Africa	NA	Single	Undergraduate	<1,000	<3,750	Not at all	Almost every day	Student	Yes	Other	Yes	Yes	No	Yes	No	Yes	Yes	Not Known	Yes	No	No	No	Not Known	Yes	Yes	Yes	Yes	Indifferent	Yes	No	No	No	No	No	No	Yes	No	No	Yes	Yes	No	Not Known	Not Known	Not Known	Not Known	Not Known
5/27/2019 22:32:31	Female	15–19	Saudi Arabia	Central Province	Single	Undergraduate	<1,000	<3,750	Almost every day	Almost every day	Student	Yes	Other	No	Not Known	Not Known	Not Known	Yes	Yes	Yes	No	Yes	Not Known	Not Known	Not Known	Not Known	No	NA	NA	NA	NA	NA	No	Indifferent	Indifferent	Indifferent	Yes	No	Yes	No	No	No	No	No	Not Known	Not Known	Not Known	Not Known	Not Known
5/27/2019 22:38:38	Female	20–29	Saudi Arabia	Northern Province	Single	Undergraduate	1,000-4,999	3,750 - 18,375	Almost every day	Almost every day	Student	Yes	Social Media	No	Not Known	Not Known	Not Known	Not Known	Not Known	Not Known	Not Known	Not Known	Not Known	Not Known	No	Not Known	No	NA	NA	NA	NA	NA	Yes	Yes	No	Yes	No	No	Yes	No	No	No	No	No	Not Known	No	No	No	Not Known
5/27/2019 22:52:59	Male	15–19	Middle East & North Africa	NA	Single	High School	<1,000	<3,750	Less than once a week	Almost every day	Student	Yes	Social Media	No	No	No	Yes	No	Yes	Yes	No	Not Known	Yes	Not Known	No	Agree	No	NA	NA	NA	NA	NA	No	Indifferent	Indifferent	Indifferent	No	No	Yes	No	Yes	Yes	Yes	Yes	Not Known	Not Known	Not Known	Yes	Not Known
5/27/2019 23:38:09	Female	20–29	Saudi Arabia	Central Province	Single	Postgraduate	1,000-4,999	3,750 - 18,375	Not at all	At least once a week	Employed	Yes	Mass Media	No	Not Known	No	Not Known	Not Known	Yes	Yes	No	Yes	Not Known	Not Known	Yes	Not Known	No	NA	NA	NA	NA	NA	No	No	No	No	No	No	Yes	No	No	Yes	No	No	Not Known	Not Known	Not Known	Not Known	Not Known
5/27/2019 23:50:02	Male	20–29	Saudi Arabia	Central Province	Single	Undergraduate	<1,000	<3,750	Less than once a week	Almost every day	Student	Yes	Social Media	Yes	Yes	Yes	Yes	No	Yes	Yes	Not Known	No	Not Known	Not Known	Not Known	Agree	No	NA	NA	NA	NA	NA	Yes	Indifferent	Indifferent	Indifferent	No	Yes	Yes	No	No	Yes	Yes	No	Yes	Yes	Yes	Not Known	Not Known
5/27/2019 23:57:31	Female	20–29	Middle East & North Africa	NA	Single	Undergraduate	<1,000	<3,750	Almost every day	Almost every day	Student	Yes	Social Media	Yes	Not Known	No	Yes	No	Yes	Yes	No	Yes	Not Known	Not Known	Yes	Agree	No	NA	NA	NA	NA	NA	No	No	No	No	No	No	Yes	Yes	Yes	Yes	Yes	Yes	Not Known	Not Known	Not Known	Not Known	Not Known
5/28/2019 0:02:19	Male	20–29	Middle East & North Africa	NA	Single	Undergraduate	1,000-4,999	3,750 - 18,375	Less than once a week	Almost every day	Student	Yes	Social Media	Yes	Yes	No	Not Known	No	Yes	Yes	Not Known	Yes	No	Not Known	Yes	Agree	Yes	Yes	Yes	Yes	Indifferent	Yes	No	Indifferent	No	No	No	No	Yes	No	Yes	Yes	Yes	Yes	Not Known	Yes	Yes	Not Known	Yes
5/28/2019 0:06:08	Male	20–29	Middle East & North Africa	NA	Single	Undergraduate	<1,000	<3,750	Almost every day	Almost every day	Student	Yes	Other	Yes	Yes	No	Yes	No	Yes	Yes	No	Yes	No	Yes	No	Agree	Yes	Yes	Yes	Yes	Yes	No	No	Indifferent	Indifferent	No	No	No	Yes	No	No	Yes	Yes	No	Yes	Not Known	Yes	Not Known	No
5/28/2019 0:07:41	Male	20–29	Middle East & North Africa	NA	Single	Undergraduate	1,000-4,999	3,750 - 18,375	Less than once a week	Almost every day	Student	Yes	Social Media	Yes	Yes	No	Yes	No	Yes	Yes	Not Known	Yes	No	Not Known	Yes	Agree	Yes	Yes	Yes	Yes	Indifferent	Yes	No	Indifferent	No	No	No	No	Yes	No	Yes	Yes	Yes	Yes	Not Known	Not Known	Not Known	Yes	Yes
5/28/2019 0:19:03	Female	20–29	Saudi Arabia	Central Province	Single	Undergraduate	1,000-4,999	3,750 - 18,375	At least once a week	Almost every day	Employed	Yes	Peers	No	No	Yes	Yes	Yes	Yes	Yes	No	Yes	No	No	No	Agree	No	NA	NA	NA	NA	NA	Yes	No	No	No	Yes	No	No	No	Yes	Yes	Yes	No	Yes	Not Known	Yes	Yes	Not Known
5/28/2019 0:21:49	Female	20–29	Saudi Arabia	Central Province	Single	Undergraduate	1,000-4,999	3,750 - 18,375	At least once a week	Almost every day	Employed	Yes	Peers	No	Yes	Yes	Yes	Yes	Yes	Yes	No	Yes	No	No	No	Agree	No	NA	NA	NA	NA	NA	Yes	No	No	No	Yes	Yes	No	No	Yes	Yes	Yes	No	No	Not Known	Yes	Yes	Not Known
5/28/2019 0:31:41	Female	30–39	Saudi Arabia	Central Province	Married	Postgraduate	1,000-4,999	3,750 - 18,375	Less than once a week	At least once a week	Unemployed	Yes	Mass Media	Yes	Yes	Yes	Yes	Yes	Yes	Yes	Yes	Yes	No	Not Known	Not Known	Not Known	No	NA	NA	NA	NA	NA	Yes	Indifferent	Indifferent	No	No	No	Yes	Yes	Yes	No	Yes	Yes	Yes	Not Known	Not Known	Not Known	Yes
5/28/2019 0:57:45	Male	20–29	Other	NA	Single	Undergraduate	<1,000	<3,750	At least once a week	Almost every day	Student	Yes	Social Media	Yes	Yes	Yes	Yes	No	Yes	Yes	No	Yes	No	No	No	Agree	Yes	Yes	Yes	Yes	Indifferent	Yes	Yes	Indifferent	Indifferent	No	No	No	Yes	No	Yes	Yes	Yes	No	Yes	Yes	No	Yes	No
5/28/2019 1:25:44	Male	20–29	Middle East & North Africa	NA	Single	Undergraduate	<1,000	<3,750	At least once a week	Almost every day	Student	Yes	Other	Yes	Yes	Yes	Yes	Not Known	Yes	Yes	No	Yes	No	Yes	No	Agree	Yes	Yes	Yes	Yes	Indifferent	No	No	Indifferent	Indifferent	Indifferent	Yes	No	Yes	No	No	Yes	Yes	No	Yes	Not Known	Yes	Yes	Yes
5/28/2019 1:26:01	Male	15–19	Middle East & North Africa	NA	Single	High School	<1,000	<3,750	Almost every day	Almost every day	Student	Yes	Social Media	Yes	Yes	No	No	No	Yes	Yes	No	No	Yes	Not Known	Not Known	Agree	No	NA	NA	NA	NA	NA	No	No	No	No	No	No	Yes	No	No	Yes	Yes	Yes	Not Known	Not Known	Not Known	Not Known	Not Known
5/28/2019 1:47:48	Female	20–29	Saudi Arabia	Central Province	Single	High School	>10,000	>37,500	Less than once a week	Almost every day	Student	Yes	Other	No	Not Known	No	Yes	Yes	Yes	Yes	No	Yes	No	Not Known	No	Agree	Yes	Yes	Yes	Yes	Yes	Yes	No	No	No	No	No	No	Yes	No	Yes	Yes	Yes	Yes	Not Known	Not Known	Not Known	Not Known	Not Known
5/28/2019 2:01:10	Female	15–19	Middle East & North Africa	NA	Single	Undergraduate	<1,000	<3,750	Not at all	Almost every day	Student	Yes	Peers	No	No	No	No	No	Yes	Yes	Not Known	Yes	Not Known	Not Known	Not Known	Agree	No	NA	NA	NA	NA	NA	No	Indifferent	Indifferent	Indifferent	No	No	Yes	No	Yes	Yes	Yes	No	Not Known	Not Known	Not Known	Not Known	Not Known
5/28/2019 2:22:50	Male	20–29	Saudi Arabia	Central Province	Single	Postgraduate	1,000-4,999	3,750 - 18,375	Almost every day	Almost every day	Employed	Yes	Mass Media	No	Yes	No	No	No	Yes	Yes	No	Yes	No	Not Known	Not Known	Agree	No	NA	NA	NA	NA	NA	Yes	No	No	No	No	No	Yes	No	Yes	Yes	No	No	Yes	Not Known	Yes	Not Known	Not Known
5/28/2019 3:50:24	Female	20–29	Middle East & North Africa	NA	Single	Undergraduate	<1,000	<3,750	Almost every day	Almost every day	Student	Yes	Peers	Yes	No	Not Known	Not Known	Not Known	Yes	Yes	No	Yes	Not Known	Not Known	Not Known	Agree	Yes	Yes	Yes	Yes	Indifferent	Yes	No	No	No	No	No	No	Yes	No	Yes	Yes	Yes	No	Yes	Not Known	Not Known	Not Known	Not Known
5/28/2019 4:43:51	Male	20–29	Middle East & North Africa	NA	Single	Undergraduate	<1,000	<3,750	Almost every day	Almost every day	Student	Yes	Other	Yes	Yes	No	No	No	Yes	Yes	No	Yes	No	No	No	Agree	Yes	Yes	Yes	No	Indifferent	Yes	Yes	No	No	No	No	No	Yes	No	No	Yes	Yes	No	Yes	Yes	Not Known	Yes	Yes
5/28/2019 4:45:56	Male	20–29	Middle East & North Africa	NA	Single	Undergraduate	<1,000	<3,750	At least once a week	Almost every day	Student	Yes	Peers	No	Yes	No	No	Yes	Yes	Yes	No	Yes	No	No	No	Agree	No	NA	NA	NA	NA	NA	Yes	No	No	No	Yes	Yes	Yes	Yes	Yes	Yes	Yes	No	Not Known	Yes	Not Known	Not Known	Not Known
5/28/2019 4:49:03	Male	20–29	Middle East & North Africa	NA	Single	Undergraduate	<1,000	<3,750	Not at all	Almost every day	Student	Yes	Other	Yes	No	No	Yes	No	Yes	Yes	No	Yes	No	Yes	Yes	Agree	Yes	Yes	Yes	Yes	Indifferent	Yes	No	Indifferent	Indifferent	Indifferent	Yes	Yes	Yes	No	Yes	Yes	Yes	No	Yes	Not Known	Not Known	Yes	No
5/28/2019 6:35:32	Male	20–29	Saudi Arabia	Western Province	Single	Undergraduate	1,000-4,999	3,750 - 18,375	Almost every day	Almost every day	Student	Yes	Brochures & flyers	Yes	No	Yes	No	Yes	Yes	No	No	No	Yes	Yes	Yes	Not Known	Yes	Yes	Yes	Yes	Yes	No	Yes	No	Yes	No	No	Yes	Yes	Yes	No	Yes	Yes	Yes	Yes	No	Yes	No	Not Known
5/28/2019 12:53:04	Female	15–19	Saudi Arabia	Central Province	Single	Undergraduate	>10,000	>37,500	Not at all	Almost every day	Student	Yes	Mass Media	Yes	Yes	No	Not Known	No	Yes	Yes	Yes	Yes	Not Known	Yes	Not Known	Agree	Yes	Yes	Yes	Yes	Indifferent	Yes	No	No	No	No	No	No	Yes	No	Yes	Yes	Yes	No	Yes	Yes	Yes	Yes	Yes
5/28/2019 13:31:47	Female	> 50	Other	NA	Married	Postgraduate	1,000-4,999	3,750 - 18,375	Almost every day	Almost every day	Employed	Yes	Infected individual	Yes	Yes	No	No	No	Yes	Yes	No	Yes	No	Yes	No	Agree	Yes	Yes	Yes	Yes	Yes	No	No	No	Yes	No	No	No	Yes	No	No	Yes	Yes	No	Yes	Yes	Yes	No	Not Known
5/28/2019 13:32:41	Female	30–39	Saudi Arabia	Central Province	Married	Postgraduate	1,000-4,999	3,750 - 18,375	Almost every day	Almost every day	Employed	Yes	Social Media	Yes	No	No	No	No	Yes	Yes	No	Yes	No	Yes	No	Agree	Yes	Yes	Yes	Yes	Indifferent	Yes	No	No	No	No	No	Yes	Yes	No	No	Yes	Yes	No	No	Yes	No	Yes	Yes
5/28/2019 13:35:45	Female	40-49	Other	NA	Single	Postgraduate	1,000-4,999	3,750 - 18,375	Almost every day	Almost every day	Employed	Yes	Social Media	Yes	Yes	No	Yes	No	Yes	Yes	No	Yes	Yes	Yes	No	Agree	Yes	No	Yes	Yes	Yes	Yes	Yes	No	Yes	Indifferent	No	No	Yes	No	No	Yes	Yes	Yes	Yes	No	Yes	No	No
5/28/2019 13:45:09	Male	30–39	Other	NA	Married	Postgraduate	<1,000	<3,750	At least once a week	Almost every day	Employed	Yes	Social Media	Yes	Yes	No	Not Known	Not Known	Yes	Yes	Yes	Yes	Yes	Yes	No	Agree	No	NA	NA	NA	NA	NA	Yes	No	Yes	No	No	No	Yes	No	No	Yes	Yes	Yes	Not Known	Not Known	Not Known	Not Known	Not Known
5/28/2019 13:45:44	Female	30–39	Other	NA	Married	Undergraduate	<1,000	<3,750	Almost every day	Almost every day	Employed	No	Other	No	Not Known	Not Known	Not Known	No	No	No	No	No	No	No	No	Agree	Yes	No	No	No	Indifferent	No	No	No	No	No	No	No	No	No	No	No	No	No	No	No	No	No	No
5/28/2019 13:47:47	Female	30–39	Other	NA	Married	Postgraduate	1,000-4,999	3,750 - 18,375	Almost every day	Almost every day	Employed	Yes	Other	Yes	Not Known	No	No	No	Yes	No	Yes	Yes	No	Not Known	No	Agree	Yes	Yes	Yes	Yes	Indifferent	Yes	No	Indifferent	No	No	No	No	Yes	No	No	Yes	Yes	No	Yes	Not Known	Yes	Not Known	No
5/28/2019 13:57:30	Female	15–19	Other	NA	Single	High School	1,000-4,999	3,750 - 18,375	Almost every day	Less than once a week	Student	Yes	Other	No	Yes	Yes	Yes	Yes	Yes	Yes	Not Known	Yes	Yes	Not Known	No	Agree	Yes	Yes	Yes	No	Yes	No	Yes	No	Yes	No	No	Yes	Yes	No	No	Yes	Yes	No	Yes	Not Known	Not Known	Not Known	Yes
5/28/2019 14:00:23	Male	20–29	Saudi Arabia	Western Province	Single	Undergraduate	<1,000	<3,750	At least once a week	Almost every day	Student	No	Other	No	Yes	Yes	Yes	Yes	Yes	No	Not Known	Yes	Yes	Not Known	Yes	Agree	Yes	Yes	Yes	Yes	Indifferent	Yes	Yes	Yes	Yes	Yes	No	Yes	No	Yes	Yes	No	No	Yes	Yes	Yes	Yes	Not Known	Not Known
5/28/2019 14:00:24	Male	20–29	Saudi Arabia	Western Province	Single	High School	<1,000	<3,750	At least once a week	Almost every day	Student	Yes	Other	Yes	Yes	Yes	Yes	Yes	Not Known	Not Known	Not Known	Not Known	Not Known	Not Known	Not Known	Not Known	Yes	Yes	Yes	No	Yes	Yes	No	Yes	Yes	Yes	Yes	No	No	No	No	Yes	No	Yes	Yes	Yes	Yes	Not Known	Not Known
5/28/2019 14:01:40	Male	30–39	Other	NA	Married	Undergraduate	<1,000	<3,750	At least once a week	Almost every day	Employed	Yes	Social Media	No	Yes	Not Known	Not Known	Not Known	Yes	Yes	No	Yes	Not Known	Yes	Not Known	Agree	No	NA	NA	NA	NA	NA	Yes	No	No	Indifferent	No	No	Yes	Yes	Yes	Yes	Yes	Yes	Not Known	Not Known	Not Known	Not Known	Yes
5/28/2019 14:05:32	Female	> 50	Other	NA	Married	Undergraduate	1,000-4,999	3,750 - 18,375	Almost every day	Almost every day	Unemployed	No	Other	No	No	Not Known	Not Known	Not Known	Yes	Yes	Not Known	No	Yes	Yes	Not Known	Not Known	No	NA	NA	NA	NA	NA	Yes	Indifferent	No	Indifferent	No	Yes	No	No	No	No	Yes	No	Yes	Yes	Yes	No	Yes
5/28/2019 14:15:30	Female	30–39	Middle East & North Africa	NA	Single	Postgraduate	<1,000	<3,750	Almost every day	Almost every day	Employed	Yes	Mass Media	Yes	Yes	No	Yes	No	Yes	Yes	No	Yes	No	Yes	Not Known	Agree	Yes	Yes	Yes	Yes	Indifferent	Yes	No	No	Yes	No	No	Yes	No	No	No	Yes	Yes	No	Not Known	No	Yes	Yes	Yes
5/28/2019 14:22:54	Female	20–29	Other	NA	Married	Postgraduate	1,000-4,999	3,750 - 18,375	Almost every day	Almost every day	Employed	Yes	Social Media	Yes	Yes	No	No	No	Yes	Yes	No	Yes	No	Not Known	Not Known	Agree	No	NA	NA	NA	NA	NA	No	No	No	No	No	No	Yes	No	No	Yes	Yes	No	Yes	Not Known	Not Known	Not Known	Not Known
[truncated: 7,023 more rows]
